# Supplementary material for: Comprehensive analyses of genomes, transcriptomes and metabolites of neem tree
Source: PeerJ. 2015 Aug 6;3:e1066. doi: 10.7717/peerj.1066 (PMC4540028; doi:10.7717/peerj.1066)
Supplement: Table S1 [file peerj-03-1066-s001.xls]

## Sheet: Sheet1
Supplementary Table 1: Genome assembly (version 01) and annotation of neem genotypes using Illumina PE data
	Genotype 1	Genotype 2	Genotype 3
Total High Quality reads	168895379	225225890	72654117
K-mer	45	45	33
Assembled genome size (Mb)	216	219	213
Total number of contigs	94780	87734	175452
N50 (bp)	22263	32639	16213
Maximum contig length (bp)	241126	250005	135514
Mininum contig length (bp)	89 bp	89 bp	65 bp
% of bases in contigs ≥ 1000bp	93.31	94.15	90.12
Total repeat size in Mb (%)	59.81 (27.41)	61.07 (27.63)	57.79(26.76)
Number of predicted genes in Augustus	27556	27115	26909
Number of predicted genes in GenScan	35501	33446	36029
Number of Genes clustered from GenScan and Augustus	37162	35443	38389
No of genes with >100 bp	34993	33759	35592
