# Supplementary material for: Comprehensive analyses of genomes, transcriptomes and metabolites of neem tree
Source: PeerJ. 2015 Aug 6;3:e1066. doi: 10.7717/peerj.1066 (PMC4540028; doi:10.7717/peerj.1066)
Supplement: Table S3 [file peerj-03-1066-s003.xls]

## Sheet: Sheet1
Supplementary Table 3: Neem genome annotation
	BLAST							GO							KEGG					EC					Expression
Gene name	Query length	Accession_number	Length	Description	E value	Bit score	Identical	GOSLIM	GOTERM	Functional category	Description	Uniprot id best hit	Bitscore	E-value	KEGG ID	Description	Uniprot id best hit	Bitscore	E-value	EC ID	Description	Uniprot id best hit	Bitscore	E-value	Mature leaf	Flower and bud	Developing endosperm	Fruit coat and pulp	Mature fruit	Seedling root	Seedling shoot	Color code
Ai02g1	414	EOY06092	120	DCTP pyrophosphatase 1 [Theobroma cacao]	1e-67	207	0.781	GO:0009143	GO:0006139	P	"nucleoside triphosphate catabolic process"	Q91VC0	99	6e-26	-	-	-	-	-	3.6.1.12	"dCTPdiphosphatase."	Q91VC0	99	3e-26	8.12158	15.2848	5.18992	64.3044	0	18.1806	10.7574	green
Ai02g10	582	XP_003635139	96	PREDICTED: NADH dehydrogenase [ubiquinone] iron-sulfur protein 2-like [Vitis vinifera]	7e-59	187	0.978	GO:0008137	GO:0016491	F	"NADH dehydrogenase (ubiquinone) activity"	Q36450	165	2e-48	K03935	"Alzheimers disease"	P93306	152	2e-44	1.6.99.3	"NADHdehydrogenase."	Q36450	165	8e-49	0	0	0	0.200524	0.583927	0	0	blue
Ai02g100	356	ERP59158	364	hypothetical protein POPTR_0006s12160g [Populus trichocarpa]	1e-58	192	0.758	GO:0008171	GO:0016740	F	"O-methyltransferase activity"	Q42653	107	4e-28	K05279	"Flavone and flavonol biosynthesis"	Q6ZD89	103	3e-27	2.1.1.76	"Quercetin3-O-methyltransferase."	Q42653	107	2e-28	93.8952	84.1061	5.48522	88.1254	56.7218	65.8802	60.6371	black
Ai02g1000	333	-	-	-	-	-	-	-	-	-	-	-	-	-	-	-	-	-	-	-	-	-	-	-	0	1.11783	0	0.158226	0.383962	2.3933	0	turquoise
Ai02g10000	258	EOX94064	345	Non-imprinted in Prader-Willi/Angelman syndrome region protein isoform 3 [Theobroma cacao]	6e-49	165	0.918	-	-	-	-	-	-	-	-	-	-	-	-	-	-	-	-	-	51.8448	61.133	41.873	54.1569	22.8086	50.7751	53.4104	blue
Ai02g10001	459	EOX94064	345	Non-imprinted in Prader-Willi/Angelman syndrome region protein isoform 3 [Theobroma cacao]	1e-87	266	0.898	GO:0006810	GO:0006810	P	"transport"	Q5RDB8	159	1e-46	-	-	-	-	-	-	-	-	-	-	27.6359	25.4702	16.2157	27.9935	18.0121	49.7206	27.4159	turquoise
Ai02g10002	1140	XP_004954917	1295	PREDICTED: uncharacterized protein LOC101752491 [Setaria italica]	4e-72	253	0.456	GO:0008233	GO:0003824	F	"peptidase activity"	P04323	83.2	6e-16	-	-	-	-	-	2.7.7.49	"RNA-directedDNApolymerase."	P04323	83.2	3e-16	0	0	0	0	0	0	0	grey
Ai02g10003	615	XP_004304923	209	PREDICTED: putative ribonuclease H protein At1g65750-like [Fragaria vesca subsp. vesca]	9e-30	117	0.457	-	-	-	-	-	-	-	-	-	-	-	-	-	-	-	-	-	0	0	0	0	0	0	0	grey
Ai02g10004	822	ERP47087	642	hypothetical protein POPTR_0303s002201g, partial [Populus trichocarpa]	2e-63	218	0.597	GO:0009751	GO:0050896	P	"response to salicylic acid stimulus"	Q9LQV2	189	4e-53	-	-	-	-	-	2.7.7.48	"RNA-directedRNApolymerase."	Q9LQV2	189	2e-53	0	0	0	0	0	0	0	grey
Ai02g10005	3171	EOY10611	1029	DNAJ heat shock N-terminal domain-containing protein, putative [Theobroma cacao]	-	787	0.443	-	-	-	-	-	-	-	-	-	-	-	-	-	-	-	-	-	12.5775	14.037	20.1535	10.659	25.0466	11.67	8.70001	darkgrey
Ai02g10006	1551	XP_002319582	521	dehydroquinate dehydratase/ shikimate dehydrogenase [Populus trichocarpa] gb|EEE95505.1| hypothetical protein POPTR_0013s03070g [Populus trichocarpa]	-	776	0.758	GO:0008152	GO:0008152	P	"metabolic process"	Q9SQT8	604	0	K13832	"Phenylalanine	Q9SQT8	604		1.1.1.25	"Shikimatedehydrogenase."	Q9SQT8	604	0	10.6105	7.18326	0.148321	0.247321	0	0.831324	7.9249	purple
Ai02g10007	1644	XP_002328402	518	dehydroquinate dehydratase/ shikimate dehydrogenase [Populus trichocarpa] gb|ERP60489.1| hypothetical protein POPTR_0005s04490g [Populus trichocarpa]	-	709	0.661	GO:0008152	GO:0008152	P	"metabolic process"	Q9SQT8	471	1e-159	K13832	"Phenylalanine	Q9SQT8	471		1.1.1.25	"Shikimatedehydrogenase."	Q9SQT8	471	1e-160	8.73317	36.4023	1.86024	64.1061	1.56819	40.6633	6.16929	magenta
Ai02g10008	651	XP_004135644	171	PREDICTED: trafficking protein particle complex subunit 6B-like [Cucumis sativus]	1e-101	299	0.873	GO:0008150	NA	P	"biological_process"	Q9D289	134	9e-39	-	-	-	-	-	-	-	-	-	-	68.799	114.5	57.6399	112.908	35.1051	98.2005	55.4381	greenyellow
Ai02g10009	219	-	-	-	-	-	-	-	-	-	-	-	-	-	-	-	-	-	-	-	-	-	-	-	0	0	0	0	0	0	0	grey
Ai02g1001	1661	CAN69978	715	hypothetical protein VITISV_011280 [Vitis vinifera]	1e-39	162	0.283	-	-	-	-	-	-	-	-	-	-	-	-	-	-	-	-	-	0	5.66333	5.9689	1.13137	0.0831566	3.9494	2.03436	black
Ai02g10010	1701	EOX93335	579	ARM repeat superfamily protein [Theobroma cacao]	-	561	0.569	-	-	-	-	-	-	-	-	-	-	-	-	-	-	-	-	-	7.05395	11.5947	8.48671	11.4078	1.08947	13.4165	8.58951	blue
Ai02g10011	774	EOX93336	554	Embryo defective 1381 isoform 1 [Theobroma cacao]	2e-88	280	0.535	-	-	-	-	-	-	-	-	-	-	-	-	-	-	-	-	-	1.68291	1.2317	2.19566	2.84761	1.97435	4.39516	1.15582	turquoise
Ai02g10012	348	AAD26484	258	unknown protein [Arabidopsis thaliana] gb|AAM15304.1| unknown protein [Arabidopsis thaliana]	2e-32	122	0.463	-	-	-	-	-	-	-	-	-	-	-	-	-	-	-	-	-	1.44279	1.40795	2.15129	4.78297	2.53897	6.7825	1.48636	turquoise
Ai02g10013	477	EOY02242	1707	Uncharacterized protein TCM_016767 [Theobroma cacao]	3e-29	120	0.369	-	-	-	-	-	-	-	-	-	-	-	-	-	-	-	-	-	0	0	0	0	0	0	0	grey
Ai02g10014	321	CAN79061	1424	hypothetical protein VITISV_024577 [Vitis vinifera]	9e-30	119	0.538	GO:0008233	GO:0003824	F	"peptidase activity"	P10978	87.4	3e-20	-	-	-	-	-	2.7.7.49	"RNA-directedDNApolymerase."	P10978	87.4	1e-20	0	0	0	0	0	0	0	grey
Ai02g10015	711	XP_002328344	966	autoinhibited calcium ATPase [Populus trichocarpa] gb|ERP60583.1| hypothetical protein POPTR_0005s05420g [Populus trichocarpa]	9e-39	151	0.356	GO:0008152	GO:0008152	P	"metabolic process"	Q9LIK7	121	3e-30	-	-	-	-	-	3.6.3.8	"Calcium-transportingATPase."	Q9LIK7	121	1e-30	0	0	0	0	0	0	0	grey
Ai02g10016	432	XP_002299228	165	predicted protein [Populus trichocarpa]	4e-11	65.5	0.347	-	-	-	-	-	-	-	-	-	-	-	-	-	-	-	-	-	0	0	0	0	0	0	0	grey
Ai02g10017	981	XP_002333819	437	predicted protein [Populus trichocarpa]	1e-46	171	0.328	GO:0032196	GO:0009987	P	"transposition"	P08770	113	2e-26	-	-	-	-	-	-	-	-	-	-	0	0	0	0	0	0	0	grey
Ai02g10018	915	CAN78448	447	hypothetical protein VITISV_026811 [Vitis vinifera]	5e-22	103	0.468	-	-	-	-	-	-	-	-	-	-	-	-	-	-	-	-	-	0	0	0	0	0	0	0	grey
Ai02g10019	2550	XP_002331299	662	predicted protein [Populus trichocarpa]	1e-64	237	0.298	GO:0032196	GO:0009987	P	"transposition"	P08770	163	2e-40	-	-	-	-	-	-	-	-	-	-	1.58106	0.57858	1.09033	1.70177	0.755193	7.18475	1.95457	turquoise
Ai02g1002	324	-	-	-	-	-	-	-	-	-	-	-	-	-	-	-	-	-	-	-	-	-	-	-	0	0	0	0.163991	0.397953	0	0	blue
Ai02g10020	1788	ERP51472	677	hypothetical protein POPTR_0016s02730g [Populus trichocarpa]	2e-69	245	0.297	GO:0032196	GO:0009987	P	"transposition"	P08770	156	5e-39	-	-	-	-	-	-	-	-	-	-	0	0.1115	0	0.083077	0.848915	9.66833	1.88336	turquoise
Ai02g10021	174	-	-	-	-	-	-	-	-	-	-	-	-	-	-	-	-	-	-	-	-	-	-	-	0	0	0	0	0	0	0	grey
Ai02g10022	798	-	-	-	-	-	-	-	-	-	-	-	-	-	-	-	-	-	-	-	-	-	-	-	0	0	0	0	0	0	0	grey
Ai02g10023	1236	XP_002327508	568	predicted protein [Populus trichocarpa] gb|ERP50161.1| NIN-like protein 2 [Populus trichocarpa]	9e-31	132	0.309	GO:0032196	GO:0009987	P	"transposition"	P08770	78.2	3e-14	-	-	-	-	-	-	-	-	-	-	0	0	0	0	0	0	0	grey
Ai02g10024	1839	CAN60218	667	hypothetical protein VITISV_006612 [Vitis vinifera]	2e-52	199	0.257	GO:0032196	GO:0009987	P	"transposition"	P08770	127	2e-29	-	-	-	-	-	-	-	-	-	-	0	0	0	0	0	0	0	grey
Ai02g10025	339	XP_002309775	210	predicted protein [Populus trichocarpa]	5e-18	83.2	0.409	-	-	-	-	-	-	-	-	-	-	-	-	-	-	-	-	-	0	0	0	0	0	0	0	grey
Ai02g10026	1485	EOY11089	533	Autoinhibited calcium ATPase [Theobroma cacao]	-	563	0.814	GO:0008152	GO:0008152	P	"metabolic process"	Q9LIK7	534	1e-180	K05850	"Pancreatic secretion"	Q9R0K7	310	3e-94	3.6.3.8	"Calcium-transportingATPase."	Q9LIK7	534	1e-180	8.51218	2.69335	6.9914	12.8959	0	4.60273	2.00257	green
Ai02g10027	453	EOY11087	149	Calmodulin-like 11 [Theobroma cacao]	2e-74	226	0.769	GO:0008150	NA	P	"biological_process"	Q9LIK5	209	2e-69	K02183	"Alzheimers disease"	Q6F332	193	3e-64	2.7.11.1	"Non-specificserine/threonineproteinkinase."	Q38869	97.1	2e-23	0	1.01477	0.193817	1.07728	0	4.88845	2.14257	turquoise
Ai02g10028	1251	EEE94979	476	hypothetical protein POPTR_0013s03780g [Populus trichocarpa]	-	639	0.671	GO:0015696	GO:0006810	P	"ammonium transport"	Q851M9	410	1e-140	-	-	-	-	-	-	-	-	-	-	0	0	0	0	0	0	0	grey
Ai02g10029	993	EOY11079	329	Calcium-binding EF hand family protein [Theobroma cacao]	1e-148	428	0.654	-	-	-	-	-	-	-	-	-	-	-	-	-	-	-	-	-	33.2944	64.0436	27.3679	107.234	23.3932	85.6155	73.8766	magenta
Ai02g1003	1674	XP_002273108	545	PREDICTED: nodulation-signaling pathway 1 protein [Vitis vinifera]	-	746	0.672	GO:0009877	NA	P	"nodulation"	Q4VYC8	657	0	K14494	"Plant hormone signal transduction"	Q8GXW1	114	1e-26	-	-	-	-	-	1.46899	0.955678	0.638855	1.953	11.6944	8.8239	6.81008	cyan
Ai02g10030	1128	ADV59924	375	putative GDP-mannose-3,5-epimerase [Citrus unshiu]	-	755	0.96	GO:0044237	GO:0008152	P	"cellular metabolic process"	A3C4S4	725	0	K02377	"Fructose and mannose metabolism"	Q9LMU0	94.7	1e-21	5.1.3.18	"GDP-mannose3	5-epimerase."	A3C4S4	725	836.308	217.733	105.742	174.202	234.56	66.4569	132.224	pink
Ai02g10031	525	EMJ10958	130	hypothetical protein PRUPE_ppa013303mg [Prunus persica]	2e-68	211	0.695	GO:0033180	V1 domain"	C	"proton-transporting V-type ATPase	GO:0016020	Q9ZQX4	184	K02151	"Rheumatoid arthritis"	Q9ZQX4	184	2e-60	-	-	-	-	-	25.31	55.9982	43.4323	41.2291	23.9154	60.1745	48.5522	red
Ai02g10032	1329	XP_002531296	453	Light-inducible protein CPRF-2, putative [Ricinus communis] gb|EEF31109.1| Light-inducible protein CPRF-2, putative [Ricinus communis]	1e-152	448	0.585	GO:0003677	GO:0005488	F	"DNA binding"	Q99090	365	1e-122	-	-	-	-	-	-	-	-	-	-	6.87054	23.0853	2.85214	16.2088	24.2595	15.6597	28.9555	lightyellow
Ai02g10033	1539	EOY11075	479	Mitochondrial editing factor 20 [Theobroma cacao]	-	609	0.611	GO:0005739	GO:0005622	C	"mitochondrion"	Q9LJ69	446	1e-152	-	-	-	-	-	-	-	-	-	-	1.06976	2.02175	0.730805	1.53565	1.39973	7.12425	0	turquoise
Ai02g10034	480	XP_002328498	148	predicted protein [Populus trichocarpa] gb|ABK93003.1| unknown [Populus trichocarpa]	6e-45	152	0.722	GO:0015031	GO:0006810	P	"protein transport"	Q5N2J3	85.1	4e-21	-	-	-	-	-	-	-	-	-	-	79.5576	40.7117	36.7088	29.8516	18.0491	42.5687	308.691	yellow
Ai02g10035	351	EOY11073	345	Basic helix-loop-helix DNA-binding superfamily protein [Theobroma cacao]	2e-17	84.3	0.527	-	-	-	-	-	-	-	-	-	-	-	-	-	-	-	-	-	2.85399	5.0881	1.06387	9.06698	0.358738	4.47216	2.94017	green
Ai02g10036	1302	EOX94978	402	Mitochondrial transcription termination factor family protein [Theobroma cacao]	7e-72	239	0.452	GO:0008061	GO:0005488	F	"chitin binding"	P09761	208	3e-64	-	-	-	-	-	-	-	-	-	-	9.8946	23.8007	19.6206	19.3845	18.6099	28.2067	78.9117	yellow
Ai02g10037	261	EOY11055	142	Pathogenesis-related protein P2 [Theobroma cacao]	7e-43	143	0.873	GO:0080027	GO:0050896	P	"response to herbivore"	P43082	129	2e-38	-	-	-	-	-	-	-	-	-	-	592.869	52.36	0	26.8571	4.27367	56.6068	1068.3	yellow
Ai02g10038	3714	EOY34334	845	Zinc finger family protein isoform 1 [Theobroma cacao]	-	1120	0.688	GO:0006606	GO:0006810	P	"protein import into nucleus"	Q8L7S3	862	0	K10604	"Ubiquitin mediated proteolysis"	Q9D074	140	1e-34	2.1.1.35	"tRNA(uracil-5-)-methyltransferase."	Q96GJ1	152	5e-38	16.7708	24.3127	36.7281	37.1869	47.0526	31.8388	27.0234	blue
Ai02g10039	1575	EOY34337	508	RING/U-box superfamily protein isoform 1 [Theobroma cacao]	-	607	0.631	-	-	-	-	-	-	-	-	-	-	-	-	-	-	-	-	-	25.5792	17.5749	15.5674	42.8853	29.3308	39.6732	36.5696	midnightblue
Ai02g1004	1089	EOY27250	386	E3 Ubiquitin ligase family protein isoform 1 [Theobroma cacao]	1e-136	401	0.669	-	-	-	-	-	-	-	-	-	-	-	-	-	-	-	-	-	10.8181	8.2004	10.3696	16.9308	22.8253	17.5572	14.329	blue
Ai02g10040	2022	EOY34340	327	DHBP synthase RibB-like alpha/beta domain isoform 1 [Theobroma cacao]	1e-115	355	0.656	GO:0051051	GO:0050789	P	"negative regulation of transport"	Q0VC80	170	8e-47	-	-	-	-	-	-	-	-	-	-	5.02566	8.38635	2.36048	5.74786	5.66014	2.83505	13.4613	lightyellow
Ai02g10041	2223	EOY34342	740	4-hydroxy-3-methylbut-2-enyl diphosphate synthase isoform 1 [Theobroma cacao] gb|EOY34343.1| 4-hydroxy-3-methylbut-2-enyl diphosphate synthase isoform 1 [Theobroma cacao]	-	1274	0.866	GO:0005506	GO:0005488	F	"iron ion binding"	F4K0E8	1229	0	K03526	"Terpenoid backbone biosynthesis"	Q6K8J4	1179	0	1.17.7.1	"(E)-4-hydroxy-3-methylbut-2-enyl-diphosphatesynthase."	Q6MD85	593	0	303.359	238.56	90.9411	154.737	91.6986	63.9523	206.845	purple
Ai02g10042	414	EOY06614	197	Major pollen allergen Car b 1 [Theobroma cacao]	2e-64	202	0.752	GO:0009607	GO:0050896	P	"response to biotic stimulus"	O50001	142	4e-43	-	-	-	-	-	-	-	-	-	-	0	0	0.432493	0.120195	1.1667	0	0	blue
Ai02g10043	228	-	-	-	-	-	-	-	-	-	-	-	-	-	-	-	-	-	-	-	-	-	-	-	18.1257	1.89514	0	2.95075	0.650956	12.1726	0	darkgreen
Ai02g10044	828	EMJ03078	281	hypothetical protein PRUPE_ppa009696mg [Prunus persica]	2e-46	164	0.542	-	-	-	-	-	-	-	-	-	-	-	-	-	-	-	-	-	20.3047	15.2418	23.6771	14.5087	41.0978	21.2115	91.1805	yellow
Ai02g10045	963	EOX97888	376	Terminal EAR1-like 1, putative [Theobroma cacao]	1e-69	228	0.405	GO:0048366	GO:0007275	P	"leaf development"	O65001	162	9e-44	-	-	-	-	-	-	-	-	-	-	0	0	0	0	0	0	0	grey
Ai02g10046	1614	CBI38013	518	unnamed protein product [Vitis vinifera]	-	688	0.676	-	-	-	-	-	-	-	-	-	-	-	-	-	-	-	-	-	5.34217	5.33729	7.5388	12.2545	9.59281	7.97249	14.676	lightyellow
Ai02g10047	3336	XP_002306132	1067	predicted protein [Populus trichocarpa] gb|EEE86643.1| kinesin motor family protein [Populus trichocarpa]	-	1449	0.747	GO:0005737	GO:0005622	C	"cytoplasm"	Q6S001	360	1e-109	-	-	-	-	-	-	-	-	-	-	28.7938	24.0593	24.4855	32.4767	0.723861	53.9555	30.6521	blue
Ai02g10048	906	EOX97895	275	B-box zinc finger family protein, putative isoform 1 [Theobroma cacao]	7e-88	271	0.513	GO:0005622	GO:0005622	C	"intracellular"	Q0IGM7	220	4e-70	K12135	"Circadian rhythm - plant"	Q39057	79.7	1e-16	-	-	-	-	-	0	4.83271	6.68095	0.293166	0.474279	11.8251	0	turquoise
Ai02g10049	189	-	-	-	-	-	-	-	-	-	-	-	-	-	-	-	-	-	-	-	-	-	-	-	0	0	0	0	0	0	0	grey
Ai02g1005	591	ABV23568	203	MADS-box protein [Populus deltoides]	8e-84	254	0.665	GO:0003677	GO:0005488	F	"DNA binding"	Q6Q9I2	164	2e-49	-	-	-	-	-	-	-	-	-	-	6.08555	20.2283	0	8.43213	0	66.7518	11.755	turquoise
Ai02g10050	1848	CBI25305	680	unnamed protein product [Vitis vinifera]	-	718	0.595	-	-	-	-	-	-	-	-	-	-	-	-	-	-	-	-	-	19.4284	32.7477	49.6258	37.3723	16.0956	44.6282	41.3948	red
Ai02g10051	1014	XP_002526794	366	conserved hypothetical protein [Ricinus communis] gb|EEF35600.1| conserved hypothetical protein [Ricinus communis]	1e-120	357	0.59	GO:0009741	GO:0050896	P	"response to brassinosteroid stimulus"	O80624	203	5e-62	-	-	-	-	-	-	-	-	-	-	0	0.610813	0.0388875	0.216146	0.209807	0.32694	0.429886	grey60
Ai02g10052	1761	XP_002312060	588	predicted protein [Populus trichocarpa] gb|EEE89427.1| ankyrin repeat family protein [Populus trichocarpa]	-	848	0.778	GO:0005886	GO:0016020	C	"plasma membrane"	Q9C7A2	801	0	K08803	"Pathways in cancer"	Q80YE7	91.7	8e-19	2.7.11.1	"Non-specificserine/threonineproteinkinase."	Q80YE7	91.7	3e-18	101.498	144.971	23.8477	160.501	112.734	82.5889	54.7755	greenyellow
Ai02g10053	168	CBI15981	509	unnamed protein product [Vitis vinifera]	6e-11	63.5	0.579	-	-	-	-	-	-	-	-	-	-	-	-	-	-	-	-	-	0	0	0	0	0	0	0	grey
Ai02g10054	1074	XP_002266547	355	PREDICTED: probable S-adenosylmethionine-dependent methyltransferase At5g38780-like [Vitis vinifera]	1e-135	396	0.582	GO:0016740	GO:0016740	F	"transferase activity"	Q9FKR0	271	2e-87	K08241	"alpha-Linolenic acid metabolism"	Q9AR07	168	2e-48	2.1.1.160	"Caffeinesynthase."	Q68CM3	201	7e-61	6.27476	11.6724	51.1661	16.1292	3.84501	97.0956	13.3325	red
Ai02g10055	537	EOY04061	179	Uncharacterized protein TCM_019323 [Theobroma cacao]	1e-73	226	0.674	-	-	-	-	-	-	-	-	-	-	-	-	-	-	-	-	-	0	0.622099	0	0.792504	0	6.65963	0	turquoise
Ai02g10056	4473	EOY04062	1404	DNA ligase [Theobroma cacao]	-	1776	0.617	GO:0006266	GO:0006139	P	"DNA ligation"	Q42572	406	1e-123	K10777	"Non-homologous end-joining"	Q90YB1	114	3e-25	6.5.1.1	"DNAligase(ATP)."	Q42572	406	1e-123	8.18282	3.97091	25.3637	16.3829	3.33163	22.021	9.34621	red
Ai02g10057	171	-	-	-	-	-	-	-	-	-	-	-	-	-	-	-	-	-	-	-	-	-	-	-	0	0	0	0	0	0	0	grey
Ai02g10058	852	EMJ23031	264	hypothetical protein PRUPE_ppa020190mg [Prunus persica]	6e-74	234	0.63	GO:0003677	GO:0005488	F	"DNA binding"	Q7XBH4	227	5e-73	-	-	-	-	-	-	-	-	-	-	0	0.246164	0	0	0	0.790562	0	turquoise
Ai02g10059	858	XP_002266453	285	PREDICTED: uncharacterized protein LOC100243269 [Vitis vinifera] emb|CBI22390.3| unnamed protein product [Vitis vinifera]	1e-130	377	0.667	-	-	-	-	-	-	-	-	-	-	-	-	-	-	-	-	-	37.5477	50.1792	33.9908	34.5307	13.7184	61.9746	129.365	yellow
Ai02g1006	330	-	-	-	-	-	-	-	-	-	-	-	-	-	-	-	-	-	-	-	-	-	-	-	0	0	0	0.320204	0	0	7.96054	yellow
Ai02g10060	2235	XP_002521973	1049	cell division control protein, putative [Ricinus communis] gb|EEF40377.1| cell division control protein, putative [Ricinus communis]	-	1228	0.849	GO:0000974	NA	C	"Prp19 complex"	Q2KJC1	577	0	K12860	"Spliceosome"	P92948	1125	0	-	-	-	-	-	30.2578	32.5771	26.5092	27.4418	43.9546	15.6153	13.4392	turquoise
Ai02g10061	789	EOY10929	967	Cell division cycle 5 isoform 1 [Theobroma cacao] gb|EOY10930.1| Cell division cycle 5 isoform 1 [Theobroma cacao]	3e-30	127	0.385	-	-	-	-	-	-	-	-	-	-	-	-	-	-	-	-	-	57.1118	86.2784	62.0257	71.6246	98.2943	117.89	52.0476	midnightblue
Ai02g10062	735	EOX98642	250	Class I glutamine amidotransferase-like superfamily protein [Theobroma cacao]	1e-133	382	0.732	GO:0005737	GO:0005622	C	"cytoplasm"	Q12288	87.4	2e-19	-	-	-	-	-	-	-	-	-	-	62.393	195.126	45.7408	202.529	34.5076	53.0746	12.2433	greenyellow
Ai02g10063	444	XP_002298508	146	predicted protein [Populus trichocarpa] gb|ABK94558.1| unknown [Populus trichocarpa] gb|EEE83313.1| hypothetical protein POPTR_0001s28970g [Populus trichocarpa]	3e-52	170	0.796	-	-	-	-	-	-	-	-	-	-	-	-	-	-	-	-	-	460.246	1117.63	292.295	411.459	329.433	524.205	632.193	brown
Ai02g10064	2736	EOX98644	827	Dynamin-related protein 3A isoform 1 [Theobroma cacao]	-	1258	0.742	GO:0010228	GO:0007275	P	"vegetative to reproductive phase transition of meristem"	Q8S944	991	0	K01528	"Endocytosis"	Q8S944	991	0	3.6.5.5	"DynaminGTPase."	P54861	498	1e-163	32.2032	36.2685	21.8159	38.7082	45.3581	36.4063	29.6914	black
Ai02g10065	1149	XP_002518839	397	conserved hypothetical protein [Ricinus communis] gb|EEF43557.1| conserved hypothetical protein [Ricinus communis]	-	590	0.758	-	-	-	-	-	-	-	-	-	-	-	-	-	-	-	-	-	12.401	27.2285	32.9026	46.5136	19.072	24.576	21.7935	green
Ai02g10066	528	XP_002513128	376	Reticulocalbin-2 precursor, putative [Ricinus communis] gb|EEF49631.1| Reticulocalbin-2 precursor, putative [Ricinus communis]	4e-48	167	0.369	-	-	-	-	-	-	-	-	-	-	-	-	-	-	-	-	-	0	0	0	0	0	0	0	grey
Ai02g10067	333	-	-	-	-	-	-	-	-	-	-	-	-	-	-	-	-	-	-	-	-	-	-	-	0	0	0	0	0	0	0	grey
Ai02g10068	678	-	-	-	-	-	-	-	-	-	-	-	-	-	-	-	-	-	-	-	-	-	-	-	0	0	0	0	0.163551	0	0	blue
Ai02g10069	1587	EOY18939	337	Phosphorylase superfamily protein [Theobroma cacao]	1e-133	397	0.64	GO:0009116	GO:0006139	P	"nucleoside metabolic process"	Q07469	138	1e-35	-	-	-	-	-	-	-	-	-	-	1.81257	1.05631	4.72281	1.42263	1.42458	1.62301	0.67256	black
Ai02g1007	3042	EOY22381	1010	Embryo defective 2423, putative [Theobroma cacao]	-	1310	0.676	GO:0016020	GO:0016020	C	"membrane"	Q9Y4R8	115	5e-25	-	-	-	-	-	-	-	-	-	-	13.4508	11.1957	9.83138	15.7105	5.63576	10.332	10.0531	magenta
Ai02g10070	315	-	-	-	-	-	-	-	-	-	-	-	-	-	-	-	-	-	-	-	-	-	-	-	0	0	0	0	0	0	0	grey
Ai02g10071	495	-	-	-	-	-	-	-	-	-	-	-	-	-	-	-	-	-	-	-	-	-	-	-	0	0	0	0	0	0	0	grey
Ai02g10072	522	BAM64826	155	hypothetical protein [Beta vulgaris]	5e-83	249	0.778	GO:0005506	GO:0005488	F	"iron ion binding"	Q93Y92	243	2e-82	-	-	-	-	-	-	-	-	-	-	6.1505	31.0817	0	2.2756	1.32532	0	2.71553	brown
Ai02g10073	2025	XP_002262782	636	PREDICTED: dihydrolipoyllysine-residue acetyltransferase component 1 of pyruvate dehydrogenase complex, mitochondrial-like [Vitis vinifera]	-	795	0.657	GO:0006096	GO:0008152	P	"glycolysis"	Q0WQF7	677	0	K00658	"Lysine degradation"	Q9FLQ4	123	1e-29	2.3.1.12	"Dihydrolipoyllysine-residueacetyltransferase."	Q0WQF7	677	0	19.0681	40.3002	37.2606	37.262	30.4268	25.7907	23.7795	royalblue
Ai02g10074	933	XP_002316417	314	predicted protein [Populus trichocarpa] gb|EEF02588.1| hypothetical protein POPTR_0010s23920g [Populus trichocarpa]	-	523	0.85	GO:0046914	GO:0005488	F	"transition metal ion binding"	P43935	95.9	1e-21	-	-	-	-	-	-	-	-	-	-	10.9625	14.3751	14.1323	16.5619	84.6296	24.3357	23.5282	blue
Ai02g10075	1281	EEF01521	368	hypothetical protein POPTR_0010s23930g [Populus trichocarpa]	-	591	0.738	GO:0004482	GO:0016740	F	"mRNA (guanine-N7-)-methyltransferase activity"	Q5HZ60	476	1e-167	K00565	"mRNA surveillance pathway"	Q5HZ60	476	1e-168	2.1.1.56	"mRNA(guanine-N(7)-)-methyltransferase."	Q5HZ60	476	1e-167	5.84546	10.2994	10.4713	17.8306	10.9397	14.2485	16.3932	tan
Ai02g10076	1653	EOY18967	527	Pyruvate kinase family protein isoform 1 [Theobroma cacao]	-	910	0.844	GO:0006096	GO:0008152	P	"glycolysis"	P22200	370	1e-121	K12406	"Insulin signaling pathway"	P30613	242	1e-72	2.7.1.40	"Pyruvatekinase."	P22200	370	1e-122	13.8933	43.6996	188.837	79.0259	8.41988	71.1431	15.0796	black
Ai02g10077	789	XP_002315353	145	predicted protein [Populus trichocarpa] gb|ABK93315.1| unknown [Populus trichocarpa] gb|ABK94116.1| unknown [Populus trichocarpa] gb|EEF01524.1| hypothetical protein POPTR_0010s23960g [Populus trichocarpa]	5e-24	102	0.388	-	-	-	-	-	-	-	-	-	-	-	-	-	-	-	-	-	17.0237	21.5696	55.4751	25.4868	24.2975	18.9313	33.9441	black
Ai02g10078	1485	CBI40203	471	unnamed protein product [Vitis vinifera]	-	627	0.739	GO:0005737	GO:0005622	C	"cytoplasm"	Q8DM63	237	3e-74	-	-	-	-	-	2.7.4.22	"UMPkinase."	Q8DM63	237	1e-74	21.6603	34.9577	22.67	26.4956	22.2698	22.1925	22.3144	brown
Ai02g10079	2295	EOY18986	849	Myotubularin-like phosphatases II superfamily [Theobroma cacao]	-	1134	0.732	GO:0030425	GO:0005623	C	"dendrite"	Q9Z2D1	273	3e-80	K01112	"Fructose and mannose metabolism"	Q9Z2D1	273	3e-81	3.1.3.48	"Protein-tyrosine-phosphatase."	Q5EB32	258	2e-75	25.7374	19.0949	46.163	34.4609	39.7964	42.8162	23.9721	purple
Ai02g1008	1584	EOY20234	523	Cytochrome P450, family 714, subfamily A, polypeptide 1, putative isoform 1 [Theobroma cacao]	-	769	0.727	GO:0016020	GO:0016020	C	"membrane"	Q9ZW95	327	1e-105	K00517	"Limonene and pinene degradation"	Q27517	170	2e-46	1.3.3.9	"Secologaninsynthase."	Q05047	278	1e-86	3.37289	7.78553	5.36771	1.58583	8.5445	11.3837	1.60373	turquoise
Ai02g10080	201	EOY18986	849	Myotubularin-like phosphatases II superfamily [Theobroma cacao]	2e-14	74.3	0.639	-	-	-	-	-	-	-	-	-	-	-	-	-	-	-	-	-	6.30639	2.30779	5.87702	2.93993	6.34157	0	0	grey60
Ai02g10081	1803	EOY18990	601	Phosphatase 2C 66 isoform 1 [Theobroma cacao] gb|EOY18991.1| Phosphatase 2C 66 isoform 1 [Theobroma cacao] gb|EOY18992.1| Phosphatase 2C 66 isoform 1 [Theobroma cacao]	-	853	0.725	-	-	-	-	-	-	-	-	-	-	-	-	-	-	-	-	-	59.5782	58.4158	28.4576	56.3701	41.1743	36.9173	42.9408	black
Ai02g10082	2973	ERP62537	1464	hypothetical protein POPTR_0004s20690g [Populus trichocarpa]	-	878	0.489	GO:0043531	GO:0005488	F	"ADP binding"	Q9LRR4	626	0	K13459	"Plant-pathogen interaction"	Q42484	134	1e-31	-	-	-	-	-	2.02519	0.691699	0.201312	0.321696	0.882477	1.26938	0.834537	royalblue
Ai02g10083	1272	XP_002529479	425	Transcription factor RF2a, putative [Ricinus communis] gb|EEF32889.1| Transcription factor RF2a, putative [Ricinus communis]	-	534	0.711	GO:0003677	GO:0005488	F	"DNA binding"	Q04088	405	1e-138	-	-	-	-	-	-	-	-	-	-	26.8299	68.4882	50.9211	80.6725	64.2409	97.4145	51.9094	midnightblue
Ai02g10084	1836	EOY04831	637	Electron-transfer flavoprotein:ubiquinone oxidoreductase [Theobroma cacao]	-	940	0.819	GO:0004174	GO:0016491	F	"electron-transferring-flavoprotein dehydrogenase activity"	Q54XM6	587	0	-	-	-	-	-	1.5.5.1	"Electron-transferring-flavoproteindehydrogenase."	Q54XM6	587	0	5.3348	11.0627	10.0675	8.08273	12.6291	6.61798	9.38882	blue
Ai02g10085	1140	CBI35045	975	unnamed protein product [Vitis vinifera]	3e-66	234	0.418	GO:0004672	GO:0016740	F	"protein kinase activity"	Q8VZG8	196	2e-54	K13417	"Plant-pathogen interaction"	Q9SKG5	87.8	2e-18	2.7.11.1	"Non-specificserine/threonineproteinkinase."	Q8VZG8	196	1e-54	69.8864	6.90961	0	1.82905	0	0	1.13679	pink
Ai02g10086	1296	EOY29850	392	Core-2/I-branching beta-1,6-N-acetylglucosaminyltransferase family protein [Theobroma cacao]	-	649	0.714	-	-	-	-	-	-	-	-	-	-	-	-	-	-	-	-	-	18.6036	45.2294	13.0924	25.7522	20.6426	29.1516	16.1914	brown
Ai02g10087	258	ACJ84578	166	unknown [Medicago truncatula] gb|AFK41144.1| unknown [Medicago truncatula]	1e-44	148	0.776	-	-	-	-	-	-	-	-	-	-	-	-	-	-	-	-	-	56.1652	87.4834	76.4987	126.888	15.2058	121.86	86.7919	magenta
Ai02g10088	1368	EEE92106	425	hypothetical protein POPTR_0006s24990g [Populus trichocarpa]	-	536	0.607	-	-	-	-	-	-	-	-	-	-	-	-	-	-	-	-	-	0.908589	6.64986	0.508037	0.815763	0.228414	0.474582	0.624018	brown
Ai02g10089	1233	EOY34727	417	Uncharacterized protein TCM_042313 [Theobroma cacao]	1e-119	360	0.564	-	-	-	-	-	-	-	-	-	-	-	-	-	-	-	-	-	12.5146	14.8529	11.8517	22.8458	14.8802	18.0202	16.7254	magenta
Ai02g1009	2241	XP_004307755	479	PREDICTED: uncharacterized protein LOC101311911 [Fragaria vesca subsp. vesca]	-	762	0.852	-	-	-	-	-	-	-	-	-	-	-	-	-	-	-	-	-	11.383	20.5852	21.519	24.2772	40.0172	22.9332	16.0079	blue
Ai02g10090	456	EMJ26210	151	hypothetical protein PRUPE_ppa020266mg [Prunus persica]	5e-81	243	0.788	GO:0016272	GO:0005622	C	"prefoldin complex"	Q54ND3	108	1e-29	-	-	-	-	-	-	-	-	-	-	23.728	22.1483	101.91	70.324	42.015	139.026	147.73	red
Ai02g10091	1032	EOY01821	360	Son of sevenless [Theobroma cacao]	1e-161	461	0.693	-	-	-	-	-	-	-	-	-	-	-	-	-	-	-	-	-	7.36956	15.8814	21.0613	16.2023	0.926334	30.7947	12.6535	red
Ai02g10092	996	EMJ23757	335	hypothetical protein PRUPE_ppa008364mg [Prunus persica]	1e-108	327	0.537	-	-	-	-	-	-	-	-	-	-	-	-	-	-	-	-	-	85.0917	94.143	43.9312	43.7674	63.7469	110.67	76.7036	salmon
Ai02g10093	2046	XP_004490123	628	PREDICTED: probable S-acyltransferase At1g69420-like isoform X3 [Cicer arietinum]	-	696	0.552	GO:0009664	GO:0009987	P	"plant-type cell wall organization"	Q9C533	506	1e-171	-	-	-	-	-	-	-	-	-	-	25.0206	23.5928	61.3276	16.046	1.99684	35.4729	14.1155	red
Ai02g10094	792	XP_002280091	587	PREDICTED: poly(A) polymerase-like [Vitis vinifera]	1e-77	253	0.551	GO:0005524	GO:0005488	F	"ATP binding"	Q54J73	166	2e-45	K14376	"mRNA surveillance pathway"	P51003	153	5e-42	2.7.7.19	"Polynucleotideadenylyltransferase."	Q54J73	166	8e-46	0	0	0	0	0.137475	0	0.563361	yellow
Ai02g10095	2793	ERP56359	1456	hypothetical protein POPTR_0010s16340g [Populus trichocarpa]	-	1165	0.624	GO:0009926	GO:0006810	P	"auxin polar transport"	Q9LFH0	966	0	K05684	"ABC transporters"	Q9H221	123	1e-28	-	-	-	-	-	0.575841	0	0	0.566723	0.0723817	2.03025	0.59323	turquoise
Ai02g10096	4278	EOY06894	1474	Pleiotropic drug resistance 9 [Theobroma cacao]	-	2200	0.74	GO:0009926	GO:0006810	P	"auxin polar transport"	Q9LFH0	1871	0	K05684	"ABC transporters"	Q9H221	164	2e-41	-	-	-	-	-	4.18825	0.726597	0.138777	2.06337	0.397763	0.583371	4.50649	yellow
Ai02g10097	4554	EEE88723	1035	hypothetical protein POPTR_0008s09810g [Populus trichocarpa]	-	1270	0.628	GO:0048868	GO:0007275	P	"pollen tube development"	Q9SQU6	624	0	-	-	-	-	-	-	-	-	-	-	73.7976	43.9763	35.4527	50.1776	15.259	35.4446	63.8799	blue
Ai02g10098	1071	EMJ23371	356	hypothetical protein PRUPE_ppa007758mg [Prunus persica]	-	599	0.819	GO:0004672	GO:0016740	F	"protein kinase activity"	Q41328	572	0	K13417	"Plant-pathogen interaction"	Q9SKG5	187	1e-53	2.7.11.1	"Non-specificserine/threonineproteinkinase."	Q41328	572	0	34.6154	77.0594	20.6748	29.7069	6.13104	68.4186	120.76	tan
Ai02g10099	1425	EOY06900	497	Kinase superfamily protein [Theobroma cacao]	-	757	0.784	GO:0004672	GO:0016740	F	"protein kinase activity"	Q8LEB6	636	0	K13415	"Plant hormone signal transduction"	O22476	239	3e-69	2.7.11.1	"Non-specificserine/threonineproteinkinase."	Q8LEB6	636	0	25.7609	72.2763	44.1969	36.5242	55.896	60.4505	42.3983	brown
Ai02g101	435	XP_002311519	181	predicted protein [Populus trichocarpa]	1e-37	134	0.461	GO:0016020	GO:0016020	C	"membrane"	B6TYV8	103	1e-27	-	-	-	-	-	-	-	-	-	-	0	0.266449	0.203562	1.0183	0.274565	0	0	green
Ai02g1010	3540	EOY20242	1088	Uncharacterized protein isoform 2 [Theobroma cacao]	-	1077	0.562	-	-	-	-	-	-	-	-	-	-	-	-	-	-	-	-	-	45.5014	19.3642	49.2428	28.5283	8.94101	55.7309	45.0144	lightcyan
Ai02g10100	300	-	-	-	-	-	-	-	-	-	-	-	-	-	-	-	-	-	-	-	-	-	-	-	0	55.1799	0	0.18164	0	0	0	brown
Ai02g10101	216	-	-	-	-	-	-	-	-	-	-	-	-	-	-	-	-	-	-	-	-	-	-	-	0	9.60748	0	0	0	0	0	brown
Ai02g10102	303	-	-	-	-	-	-	-	-	-	-	-	-	-	-	-	-	-	-	-	-	-	-	-	0	142.661	0	0	0	0	0	brown
Ai02g10103	2709	CBI20163	984	unnamed protein product [Vitis vinifera]	2e-57	223	0.285	GO:0043531	GO:0005488	F	"ADP binding"	Q9T048	161	3e-39	K13459	"Plant-pathogen interaction"	Q42484	115	5e-26	-	-	-	-	-	2.22832	0.144967	0	0.338574	0.0373459	0.232783	0	pink
Ai02g10104	2047	EMJ12112	1105	hypothetical protein PRUPE_ppa000543mg [Prunus persica]	-	973	0.71	GO:0006914	GO:0008152	P	"autophagy"	Q9SY59	867	0	-	-	-	-	-	-	-	-	-	-	5.55731	14.7683	7.25052	12.4396	175.383	3.42109	2.65809	blue
Ai02g10105	1188	EMJ11177	479	hypothetical protein PRUPE_ppa005049mg [Prunus persica]	-	572	0.707	GO:0007596	GO:0050896	P	"blood coagulation"	Q99685	140	1e-37	K01054	"Glycerolipid metabolism"	Q99685	140	2e-38	3.1.1.23	"Acylglycerollipase."	Q99685	140	6e-38	1.40773	20.2626	0.524753	5.14069	28.1347	2.20589	0.362559	lightcyan
Ai02g10106	211	XP_002884363	266	ATEXPA13 [Arabidopsis lyrata subsp. lyrata] gb|EFH60622.1| ATEXPA13 [Arabidopsis lyrata subsp. lyrata]	6e-36	129	0.966	GO:0009664	GO:0009987	P	"plant-type cell wall organization"	Q9M9P0	127	3e-37	-	-	-	-	-	-	-	-	-	-	14.5894	14.2371	26.6484	32.3441	2.93416	22.8614	6.01199	magenta
Ai02g10107	351	ADR71256	87	U6 snRNA-associated Sm-like protein LSm5 [Hevea brasiliensis]	6e-29	107	1	GO:0043928	GO:0006139	P	"exonucleolytic nuclear-transcribed mRNA catabolic process involved in deadenylation-dependent decay"	Q9Y4Y9	82.8	8e-21	K12624	"RNA degradation"	Q5R628	82.8	8e-22	-	-	-	-	-	55.6528	75.1968	68.0877	92.5423	40.8962	105.096	89.6752	grey60
Ai02g10108	1020	XP_004139616	806	PREDICTED: uncharacterized protein LOC101218844 [Cucumis sativus]	4e-20	87	0.354	-	-	-	-	-	-	-	-	-	-	-	-	-	-	-	-	-	0	0	0	0	0	0	0	grey
Ai02g10109	4323	CAN65562	1460	hypothetical protein VITISV_009359 [Vitis vinifera]	-	645	0.341	GO:0043531	GO:0005488	F	"ADP binding"	O81825	230	6e-61	K13459	"Plant-pathogen interaction"	Q42484	199	5e-52	-	-	-	-	-	0	0	0	0	0	0	0	grey
Ai02g1011	2418	EOY20232	893	Uncharacterized protein TCM_045596 [Theobroma cacao]	2e-97	331	0.398	GO:0008080	GO:0016740	F	"N-acetyltransferase activity"	Q8WZM0	75.1	8e-13	-	-	-	-	-	2.3.1.48	"Histoneacetyltransferase."	Q8WZM0	75.1	4e-13	4.50957	2.6893	5.97694	14.7419	3.14911	8.63675	6.53846	green
Ai02g10110	174	CBI26179	156	unnamed protein product [Vitis vinifera]	3e-15	72.4	0.596	-	-	-	-	-	-	-	-	-	-	-	-	-	-	-	-	-	8.06178	16.7176	18.031	17.9562	9.12009	18.949	24.9157	tan
Ai02g10111	615	XP_002516784	502	conserved hypothetical protein [Ricinus communis] gb|EEF45398.1| conserved hypothetical protein [Ricinus communis]	6e-90	280	0.816	GO:0016021	GO:0016020	C	"integral to membrane"	Q67XQ0	249	7e-80	-	-	-	-	-	-	-	-	-	-	7.99435	15.6026	12.8683	22.361	4.75028	9.11057	3.74353	magenta
Ai02g10112	1725	CAN79872	908	hypothetical protein VITISV_017186 [Vitis vinifera]	1e-151	466	0.569	GO:0008233	GO:0003824	F	"peptidase activity"	P04146	187	5e-49	-	-	-	-	-	2.7.7.49	"RNA-directedDNApolymerase."	P10978	146	6e-36	0	0	0	0.0677224	0.119289	0	0.24442	lightyellow
Ai02g10113	1092	EOY05517	628	CBS domain-containing protein with a domain of Uncharacterized protein function isoform 1 [Theobroma cacao]	1e-143	427	0.724	GO:0016021	GO:0016020	C	"integral to membrane"	Q67XQ0	376	1e-127	-	-	-	-	-	-	-	-	-	-	18.1052	33.0806	34.2477	56.1094	13.5578	41.0469	20.6362	magenta
Ai02g10114	144	XP_002516785	66	conserved hypothetical protein [Ricinus communis] gb|EEF45399.1| conserved hypothetical protein [Ricinus communis]	9e-14	65.9	0.794	-	-	-	-	-	-	-	-	-	-	-	-	-	-	-	-	-	0	1.42371	0	1.81369	2.93416	18.2891	6.01199	turquoise
Ai02g10115	1239	XP_002280143	411	PREDICTED: serine incorporator 3 isoform 1 [Vitis vinifera] emb|CBI26177.3| unnamed protein product [Vitis vinifera]	-	650	0.772	GO:0005886	GO:0016020	C	"plasma membrane"	Q5R533	170	6e-47	-	-	-	-	-	-	-	-	-	-	55.5201	66.9033	56.0047	91.4342	68.8568	101.763	55.1168	midnightblue
Ai02g10116	669	EOX94595	201	Uncharacterized protein TCM_004224 [Theobroma cacao]	3e-14	76.6	0.335	-	-	-	-	-	-	-	-	-	-	-	-	-	-	-	-	-	0	0.322259	0	4.65269	1.3283	0	0	green
Ai02g10117	564	EOY29145	161	SAUR family protein [Theobroma cacao]	2e-73	226	0.636	-	-	-	-	-	-	-	-	-	-	-	-	-	-	-	-	-	9.63441	4.89674	8.37989	3.57648	4.64224	16.3551	10.7525	blue
Ai02g10118	879	XP_002523753	349	transferase, transferring glycosyl groups, putative [Ricinus communis] gb|EEF38693.1| transferase, transferring glycosyl groups, putative [Ricinus communis]	1e-117	347	0.676	GO:0021772	GO:0007275	P	"olfactory bulb development"	P97464	84.7	5e-17	K02370	"Glycosaminoglycan biosynthesis - heparan sulfate"	O43909	82.4	3e-17	2.4.1.224	"acetylglucosaminyltransferase."	A9X1C8	84.7	2e-17	2.92516	3.44921	1.99907	5.70717	2.32867	4.58368	2.00899	magenta
Ai02g10119	480	EMJ26223	183	hypothetical protein PRUPE_ppa019951mg [Prunus persica]	2e-15	77.4	0.407	-	-	-	-	-	-	-	-	-	-	-	-	-	-	-	-	-	1.94043	8.75776	5.78661	8.64391	2.68297	19.7641	7.9961	red
Ai02g1012	1554	EOY20225	323	Calcium-dependent lipid-binding family protein [Theobroma cacao]	1e-114	348	0.575	-	-	-	-	-	-	-	-	-	-	-	-	-	-	-	-	-	8.47115	5.74786	4.14456	7.51427	2.46235	9.95563	8.45423	salmon
Ai02g10120	675	XP_002273237	357	PREDICTED: uncharacterized protein LOC100251872 [Vitis vinifera] emb|CBI36580.3| unnamed protein product [Vitis vinifera]	1e-110	327	0.72	-	-	-	-	-	-	-	-	-	-	-	-	-	-	-	-	-	5.23072	17.6097	18.6789	21.4713	6.54211	37.9087	32.6831	turquoise
Ai02g10121	423	XP_002528392	134	50S ribosomal protein L35, chloroplast precursor, putative [Ricinus communis] gb|EEF33985.1| 50S ribosomal protein L35, chloroplast precursor, putative [Ricinus communis]	5e-29	110	0.504	GO:0003735	GO:0005198	F	"structural constituent of ribosome"	P23326	103	8e-28	-	-	-	-	-	-	-	-	-	-	301.723	58.1705	89.9354	28.2135	16.4771	35.4154	280.565	yellow
Ai02g10122	1776	EOY31508	552	Uncharacterized protein isoform 1 [Theobroma cacao]	-	692	0.638	-	-	-	-	-	-	-	-	-	-	-	-	-	-	-	-	-	20.4819	44.8029	29.7677	37.478	61.7305	43.6345	29.3982	blue
Ai02g10123	346	-	-	-	-	-	-	-	-	-	-	-	-	-	-	-	-	-	-	-	-	-	-	-	0	0	0.270911	0.602316	2.55785	0	4.49223	lightyellow
Ai02g10124	1269	EOX99495	474	Tyrosine transaminase family protein isoform 1 [Theobroma cacao]	-	575	0.691	GO:0033855	GO:0016740	F	"nicotianamine aminotransferase activity"	Q9LVY1	462	1e-161	K00814	"Carbon fixation in photosynthetic organisms"	Q28DB5	94.4	1e-20	2.6.1.80	"Nicotianamineaminotransferase."	Q9ST02	458	1e-159	6.75922	4.03211	4.31934	0.918045	1.48431	3.23242	6.42052	blue
Ai02g10125	2511	XP_002328046	418	aminotransferase family protein [Populus trichocarpa] gb|ERP50534.1| hypothetical protein POPTR_0017s04590g [Populus trichocarpa]	-	671	0.768	GO:0033855	GO:0016740	F	"nicotianamine aminotransferase activity"	Q9LVY1	514	1e-175	K00814	"Carbon fixation in photosynthetic organisms"	Q6GM82	98.6	4e-21	2.6.1.80	"Nicotianamineaminotransferase."	Q9ST02	492	1e-166	11.2448	6.89745	11.6768	14.7778	4.84606	8.30675	15.0596	green
Ai02g10126	1230	XP_002276551	419	PREDICTED: tyrosine aminotransferase [Vitis vinifera] emb|CBI21892.3| unnamed protein product [Vitis vinifera]	-	556	0.642	GO:0033855	GO:0016740	F	"nicotianamine aminotransferase activity"	Q9ST02	456	1e-158	K00814	"Carbon fixation in photosynthetic organisms"	Q28DB5	78.6	2e-15	2.6.1.80	"Nicotianamineaminotransferase."	Q9ST02	456	1e-158	25.0943	0.744577	0.316024	4.04004	0.767259	4.25107	11.5286	pink
Ai02g10127	1263	EOX99489	418	Tyrosine transaminase family protein [Theobroma cacao]	-	540	0.624	GO:0033855	GO:0016740	F	"nicotianamine aminotransferase activity"	Q9FN30	442	1e-153	K00814	"Carbon fixation in photosynthetic organisms"	Q28DB5	92.8	5e-20	2.6.1.80	"Nicotianamineaminotransferase."	Q9ST02	426	1e-146	1.97806	34.0214	8.23378	3.55194	0.0828789	0	0.679264	brown
Ai02g10128	1953	XP_004303107	417	PREDICTED: S-alkyl-thiohydroximate lyase SUR1-like [Fragaria vesca subsp. vesca]	-	596	0.694	GO:0033855	GO:0016740	F	"nicotianamine aminotransferase activity"	Q9LVY1	479	1e-164	K00814	"Carbon fixation in photosynthetic organisms"	Q28DB5	85.5	4e-17	2.6.1.80	"Nicotianamineaminotransferase."	Q9ST02	476	1e-162	0.10421	1.00887	0.58269	4.18718	0.104791	21.6198	1.40136	turquoise
Ai02g10129	1071	XP_002517868	418	tyrosine aminotransferase, putative [Ricinus communis] gb|EEF44386.1| tyrosine aminotransferase, putative [Ricinus communis]	1e-134	397	0.599	GO:0033855	GO:0016740	F	"nicotianamine aminotransferase activity"	Q9FN30	342	1e-114	K11819	"Tryptophan metabolism"	Q9SIV0	315	1e-104	2.6.1.80	"Nicotianamineaminotransferase."	Q9ST02	317	1e-104	0	0.767715	117.89	17.6449	0	0	0	black
Ai02g1013	1287	EMJ19126	487	hypothetical protein PRUPE_ppa004891mg [Prunus persica]	-	573	0.675	-	-	-	-	-	-	-	-	-	-	-	-	-	-	-	-	-	26.1741	18.2105	27.0421	19.0143	5.36151	29.3684	30.6264	blue
Ai02g10130	1380	ERP50537	439	reticulon family protein [Populus trichocarpa]	1e-129	388	0.655	GO:0008150	NA	P	"biological_process"	Q6DR04	294	2e-94	-	-	-	-	-	-	-	-	-	-	2.40059	10.249	14.933	5.96861	0	27.7425	5.87357	red
Ai02g10131	432	EMJ00136	149	hypothetical protein PRUPE_ppa012918mg [Prunus persica]	3e-68	210	0.788	GO:0080129	GO:0009987	P	"proteasome core complex assembly"	O49453	193	3e-63	K07466	"Mismatch repair"	O49453	193	4e-64	-	-	-	-	-	110.14	170.356	113.316	151.526	81.6812	143.248	125.947	brown
Ai02g10132	567	XP_003556159	480	PREDICTED: histone-lysine N-methyltransferase ASHH1-like [Glycine max]	4e-89	276	0.781	GO:0010228	GO:0007275	P	"vegetative to reproductive phase transition of meristem"	Q84WW6	250	1e-80	K11422	"Lysine degradation"	Q18221	96.3	5e-23	2.1.1.43	"Histone-lysineN-methyltransferase."	Q84WW6	250	6e-81	1.5959	2.92006	5.80026	8.26648	1.80541	11.2534	2.46614	red
Ai02g10133	807	CAN79061	1424	hypothetical protein VITISV_024577 [Vitis vinifera]	8e-72	247	0.461	GO:0008233	GO:0003824	F	"peptidase activity"	P10978	144	1e-37	-	-	-	-	-	2.7.7.49	"RNA-directedDNApolymerase."	P10978	144	4e-38	0	0	0	0	0	0	0	grey
Ai02g10134	501	EMJ22576	202	hypothetical protein PRUPE_ppa024590mg, partial [Prunus persica]	1e-41	145	0.482	-	-	-	-	-	-	-	-	-	-	-	-	-	-	-	-	-	0	0	0	0	0	0	0	grey
Ai02g10135	2154	EOY19353	661	Glycosyl hydrolase family protein isoform 2 [Theobroma cacao]	-	1047	0.777	GO:0008152	GO:0008152	P	"metabolic process"	Q23892	253	4e-72	K05349	"Phenylpropanoid biosynthesis"	Q94KD8	103	1e-22	3.2.1.21	"Beta-glucosidase."	Q23892	253	2e-72	5.64752	20.8045	13.7189	39.7257	6.62552	19.4691	23.2722	green
Ai02g10136	1242	XP_004308174	382	PREDICTED: uncharacterized protein LOC101295864 [Fragaria vesca subsp. vesca]	8e-24	110	0.255	-	-	-	-	-	-	-	-	-	-	-	-	-	-	-	-	-	4.36305	1.39194	0	1.70368	0	2.10364	0.345754	pink
Ai02g10137	1401	XP_002512778	428	Ribulose bisphosphate carboxylase/oxygenase activase, chloroplast precursor, putative [Ricinus communis] gb|EEF49281.1| Ribulose bisphosphate carboxylase/oxygenase activase, chloroplast precursor, putative [Ricinus communis]	-	565	0.726	GO:0005524	GO:0005488	F	"ATP binding"	P93431	294	9e-94	-	-	-	-	-	-	-	-	-	-	38.0956	7.63685	10.8432	6.97531	11.0618	14.3454	47.7644	yellow
Ai02g10138	921	XP_002299166	305	predicted protein [Populus trichocarpa]	1e-148	426	0.641	GO:0016567	GO:0008152	P	"protein ubiquitination"	Q6DH94	99	8e-23	-	-	-	-	-	-	-	-	-	-	13.898	21.2477	8.37546	35.4665	22.1279	11.6149	10.9769	green
Ai02g10139	903	XP_002336150	305	predicted protein [Populus trichocarpa] gb|ERP65227.1| zinc finger family protein [Populus trichocarpa]	1e-145	417	0.649	GO:0005737	GO:0005622	C	"cytoplasm"	Q7Z419	101	8e-24	-	-	-	-	-	-	-	-	-	-	4.26025	3.11803	1.14694	6.86538	6.66402	5.934	2.43828	blue
Ai02g1014	1173	XP_002329219	352	predicted protein [Populus trichocarpa] gb|ABK95387.1| unknown [Populus trichocarpa] gb|ERP49151.1| oxidoreductase family protein [Populus trichocarpa]	-	518	0.706	GO:0055114	GO:0008152	P	"oxidation-reduction process"	A7RK30	184	2e-53	K07512	"Fatty acid elongation in mitochondria"	O45903	87	1e-18	1.6.5.5	"NADPH:quinonereductase."	P47199	104	2e-24	42.0963	89.6444	53.6589	119.891	71.4786	72.1136	51.8205	green
Ai02g10140	177	EEE90305	835	hypothetical protein POPTR_0007s02960g [Populus trichocarpa]	2e-12	67.8	0.81	-	-	-	-	-	-	-	-	-	-	-	-	-	-	-	-	-	0	0	0	0	0	6.12686	0	turquoise
Ai02g10141	405	-	-	-	-	-	-	-	-	-	-	-	-	-	-	-	-	-	-	-	-	-	-	-	0	0	0	0.246986	0	0	0	green
Ai02g10142	495	-	-	-	-	-	-	-	-	-	-	-	-	-	-	-	-	-	-	-	-	-	-	-	1.8708	5.70506	0	0.0969037	0	4.39727	0.963644	lightgreen
Ai02g10143	1857	EOX97463	622	Sec1/munc18-like (SM) proteins superfamily [Theobroma cacao]	-	1025	0.842	GO:0015031	GO:0006810	P	"protein transport"	Q9SL48	935	0	K12479	"Endocytosis"	O08700	85.9	3e-17	-	-	-	-	-	39.9783	62.2705	43.1519	80.6019	20.4872	44.4025	34.623	magenta
Ai02g10144	537	EOX97464	231	Phosphoglycerate mutase family protein [Theobroma cacao]	1e-82	251	0.705	-	-	-	-	-	-	-	-	-	-	-	-	-	-	-	-	-	10.1999	25.0913	23.4468	16.5545	17.9494	10.6554	39.4047	yellow
Ai02g10145	621	AFK39029	201	unknown [Lotus japonicus]	1e-100	296	0.755	-	-	-	-	-	-	-	-	-	-	-	-	-	-	-	-	-	20.8436	25.4253	38.313	48.8452	23.1281	60.8181	27.3966	red
Ai02g10146	648	EMJ02985	487	hypothetical protein PRUPE_ppa004874mg [Prunus persica]	1e-114	342	0.77	GO:0005886	GO:0016020	C	"plasma membrane"	Q54WM0	97.8	6e-23	-	-	-	-	-	-	-	-	-	-	6.16281	11.8609	14.5495	13.2655	5.8529	11.8031	4.93804	red
Ai02g10147	510	XP_004290055	169	PREDICTED: sorcin-like [Fragaria vesca subsp. vesca]	1e-101	294	0.846	GO:0005737	GO:0005622	C	"cytoplasm"	Q94743	84	1e-19	-	-	-	-	-	-	-	-	-	-	25.2838	28.8589	27.9383	43.8734	28.83	50.9392	29.7684	turquoise
Ai02g10148	1296	EOX97456	422	Cyclin b2,4 isoform 1 [Theobroma cacao]	-	531	0.664	GO:0051567	GO:0008152	P	"histone H3-K9 methylation"	Q9SFW6	457	1e-158	K05868	"Cell cycle"	Q9SFW6	457	1e-159	-	-	-	-	-	2.24526	2.81705	10.5218	3.22318	0.403176	21.1098	4.62613	red
Ai02g10149	1914	EOX97454	633	U-box domain-containing protein 15 isoform 1 [Theobroma cacao]	-	940	0.771	GO:0048868	GO:0007275	P	"pollen tube development"	Q681N2	710	0	-	-	-	-	-	-	-	-	-	-	1.91561	6.43886	0.317366	25.2913	4.86924	105.394	12.06	turquoise
Ai02g1015	1236	EMJ19288	410	hypothetical protein PRUPE_ppa006470mg [Prunus persica]	-	608	0.754	GO:0005737	GO:0005622	C	"cytoplasm"	Q640T2	241	3e-75	-	-	-	-	-	-	-	-	-	-	49.2541	66.2535	37.7894	59.0287	47.7478	104.141	71.594	turquoise
Ai02g10150	876	EOX97448	294	Integral membrane protein hemolysin-III, putative isoform 1 [Theobroma cacao] gb|EOX97449.1| Integral membrane protein hemolysin-III, putative isoform 1 [Theobroma cacao] gb|EOX97450.1| Integral membrane protein hemolysin-III, putative isoform 1 [Theobroma cacao]	1e-108	322	0.596	-	-	-	-	-	-	-	-	-	-	-	-	-	-	-	-	-	15.1701	24.5933	61.1093	31.0764	2.8295	47.5426	23.1902	red
Ai02g10151	996	EOX97446	321	C2H2-like zinc finger protein, putative [Theobroma cacao]	1e-125	369	0.623	GO:0030036	GO:0009987	P	"actin cytoskeleton organization"	O65499	244	1e-78	-	-	-	-	-	-	-	-	-	-	0	0.311388	0.0792983	0.396683	0	0	0	greenyellow
Ai02g10152	1467	CBI21614	548	unnamed protein product [Vitis vinifera]	-	719	0.732	GO:0008152	GO:0008152	P	"metabolic process"	Q8W033	653	0	K00129	"Histidine metabolism"	Q5XI42	378	1e-127	1.2.1.3	"Aldehydedehydrogenase(NAD(+))."	Q8W033	653	0	57.1023	9.33298	8.23122	12.7054	5.65723	22.9206	72.7364	yellow
Ai02g10153	528	-	-	-	-	-	-	-	-	-	-	-	-	-	-	-	-	-	-	-	-	-	-	-	0	0	0	0	0	0	0	grey
Ai02g10154	1389	EOY30060	433	Chalcone-flavanone isomerase family protein isoform 1 [Theobroma cacao] gb|EOY30061.1| Chalcone-flavanone isomerase family protein isoform 1 [Theobroma cacao]	-	525	0.626	-	-	-	-	-	-	-	-	-	-	-	-	-	-	-	-	-	19.073	26.7553	10.5536	34.8868	2.6971	6.07082	10.4385	purple
Ai02g10155	1167	XP_002516152	392	GTP-binding protein (p) alpha subunit, gpa1, putative [Ricinus communis] gb|EEF46154.1| GTP-binding protein (p) alpha subunit, gpa1, putative [Ricinus communis]	-	634	0.806	GO:0009749	GO:0050896	P	"response to glucose stimulus"	P18064	596	0	K04631	"Phototransduction"	P0C7Q4	226	1e-70	-	-	-	-	-	13.2724	25.5536	86.9153	75.1529	52.3936	99.4912	48.4103	red
Ai02g10156	795	XP_002301071	261	predicted protein [Populus trichocarpa] gb|ABK93142.1| unknown [Populus trichocarpa] gb|EEE80344.1| 14-3-3 protein 32kDa endonuclease [Populus trichocarpa]	1e-171	481	0.95	GO:0019904	GO:0005488	F	"protein domain specific binding"	P46266	464	1e-167	K06630	"Cell cycle"	P42644	420	1e-150	-	-	-	-	-	221.093	292.808	214.667	255.953	51.8852	428.368	265.918	grey60
Ai02g10157	852	XP_002517315	285	2,4-dienoyl-CoA reductase, putative [Ricinus communis] gb|EEF45108.1| 2,4-dienoyl-CoA reductase, putative [Ricinus communis]	1e-142	408	0.716	GO:0008152	GO:0008152	P	"metabolic process"	P51831	124	4e-33	K13370	"Steroid hormone biosynthesis"	Q6MGB5	92.8	5e-22	1.1.1.100	"3-oxoacyl-[acyl-carrier-protein]reductase."	P51831	124	2e-33	4.03609	23.2625	17.1139	15.7319	3.80494	24.5074	21.8293	red
Ai02g10158	270	-	-	-	-	-	-	-	-	-	-	-	-	-	-	-	-	-	-	-	-	-	-	-	0	0	0	0.209874	0	0	0	green
Ai02g10159	1539	EOY31940	278	GDSL-like Lipase/Acylhydrolase superfamily protein, putative isoform 2 [Theobroma cacao]	5e-81	261	0.55	GO:0016042	GO:0008152	P	"lipid catabolic process"	Q9FK75	135	5e-34	-	-	-	-	-	-	-	-	-	-	0.267439	0	0	0.38788	0	0	0.275515	green
Ai02g1016	1419	XP_004146428	486	PREDICTED: RING finger and transmembrane domain-containing protein 2-like [Cucumis sativus] ref|XP_004171286.1| PREDICTED: RING finger and transmembrane domain-containing protein 2-like [Cucumis sativus]	1e-157	462	0.522	GO:0016020	GO:0016020	C	"membrane"	Q96EX2	116	5e-27	-	-	-	-	-	-	-	-	-	-	2.03947	6.96578	5.64755	6.12717	6.15255	12.7833	5.40273	turquoise
Ai02g10160	1344	XP_002328224	880	cc-nbs-lrr resistance protein [Populus trichocarpa]	1e-136	419	0.501	GO:0043531	GO:0005488	F	"ADP binding"	Q9LRR4	315	2e-96	K13459	"Plant-pathogen interaction"	Q42484	101	2e-22	-	-	-	-	-	0.3086	0	0.172554	0.0319698	0	0	0	pink
Ai02g10161	792	XP_002328223	552	predicted protein [Populus trichocarpa]	4e-43	161	0.414	GO:0043531	GO:0005488	F	"ADP binding"	Q9LRR5	95.1	8e-21	-	-	-	-	-	-	-	-	-	-	0	0	0	0	0	0	0	grey
Ai02g10162	1080	AFC90230	296	nucleotide-binding site leucine-rich repeat protein, partial [Rhododendron formosanum]	7e-51	179	0.446	GO:0043531	GO:0005488	F	"ADP binding"	Q9LRR4	139	4e-35	-	-	-	-	-	-	-	-	-	-	0	0	0	0	0	0	0	grey
Ai02g10163	741	-	-	-	-	-	-	-	-	-	-	-	-	-	-	-	-	-	-	-	-	-	-	-	0	0	0	0.0610026	0	0	0	green
Ai02g10164	693	ERP60049	757	hypothetical protein POPTR_0005s00350g [Populus trichocarpa]	5e-15	82.4	0.403	-	-	-	-	-	-	-	-	-	-	-	-	-	-	-	-	-	0	0	0	0	0	0	0	grey
Ai02g10165	819	AAD25613	298	Unknown protein [Arabidopsis thaliana] gb|AAQ62866.1| At1g54330 [Arabidopsis thaliana]	2e-30	123	0.431	GO:0005737	GO:0005622	C	"cytoplasm"	Q84K00	112	7e-27	-	-	-	-	-	-	-	-	-	-	1.0539	1.02845	0.196429	1.03721	0.132472	0	1.08572	purple
Ai02g10166	1611	XP_002314741	525	predicted protein [Populus trichocarpa]	-	760	0.716	GO:0003674	NA	F	"molecular_function"	Q66GP4	605	0	-	-	-	-	-	-	-	-	-	-	28.0375	11.5038	6.98347	3.24785	0.128154	3.59464	17.0679	pink
Ai02g10167	5034	CBI27489	2562	unnamed protein product [Vitis vinifera]	-	902	0.552	GO:0006364	GO:0006139	P	"rRNA processing"	Q92355	202	7e-51	K10742	"DNA replication"	Q5ZKG3	101	4e-21	3.6.4.12	"DNAhelicase."	P40694	139	4e-32	1.02541	0.596539	0.147015	0.645543	0	0.1236	0.162519	purple
Ai02g10168	405	-	-	-	-	-	-	-	-	-	-	-	-	-	-	-	-	-	-	-	-	-	-	-	0	0	0	0	0	0	0	grey
Ai02g10169	1410	EOY24058	516	Ent-kaurenoic acid hydroxylase 2 [Theobroma cacao]	1e-179	520	0.568	GO:0009686	GO:0008152	P	"gibberellin biosynthetic process"	O23051	432	1e-147	K12638	"Brassinosteroid biosynthesis"	Q94IA6	165	3e-45	1.14.13.79	"Ent-kaurenoicacidoxidase."	O23051	432	1e-147	57.7841	36.0659	583.274	98.5144	0.0737392	62.5096	89.4447	black
Ai02g1017	814	XP_002329233	258	predicted protein [Populus trichocarpa] gb|ERP49120.1| Hydroxyacylglutathione hydrolase cytoplasmic family protein [Populus trichocarpa]	1e-124	362	0.67	GO:0005737	GO:0005622	C	"cytoplasm"	O24496	335	1e-115	K01069	"Pyruvate metabolism"	Q5ZI23	239	3e-78	3.1.2.6	"Hydroxyacylglutathionehydrolase."	O24496	335	1e-116	81.1702	74.8095	133.687	70.7889	202.457	104.747	86.354	blue
Ai02g10170	960	EOY24059	444	Anthranilate N-benzoyltransferase protein, putative [Theobroma cacao]	1e-107	327	0.451	GO:0016747	transferring acyl groups other than amino-acyl groups"	F	"transferase activity	GO:0016740	Q70PR7	83.2	-	-	-	-	-	2.3.1.160	"Vinorinesynthase."	Q70PR7	83.2	6e-17	0	0.324083	0	0	0	0	0	brown
Ai02g10171	276	EOY24060	80	Uncharacterized protein isoform 1 [Theobroma cacao] gb|EOY24061.1| Uncharacterized protein isoform 1 [Theobroma cacao]	1e-11	62.8	0.46	-	-	-	-	-	-	-	-	-	-	-	-	-	-	-	-	-	1.96481	29.2397	41.7475	59.6391	31.1183	40.0247	24.2896	magenta
Ai02g10172	444	-	-	-	-	-	-	-	-	-	-	-	-	-	-	-	-	-	-	-	-	-	-	-	0	0	0	0	0	0	0	grey
Ai02g10173	546	EMJ18093	199	hypothetical protein PRUPE_ppa020219mg [Prunus persica]	1e-31	120	0.426	-	-	-	-	-	-	-	-	-	-	-	-	-	-	-	-	-	0	0	0	0.172732	0	0	0	green
Ai02g10174	865	EOY11815	438	GRAS family transcription factor [Theobroma cacao]	1e-117	351	0.668	GO:0010223	GO:0007275	P	"secondary shoot formation"	Q9ZWC5	219	3e-67	K14494	"Plant hormone signal transduction"	Q9C8Y3	102	2e-24	-	-	-	-	-	0	0	0	1.07133	0	0	0	green
Ai02g10175	1464	EOY26142	516	Phosphatase 2C family protein isoform 1 [Theobroma cacao] gb|EOY26143.1| Phosphatase 2C family protein isoform 1 [Theobroma cacao] gb|EOY26145.1| Phosphatase 2C family protein isoform 1 [Theobroma cacao]	-	606	0.633	GO:0008152	GO:0008152	P	"metabolic process"	Q8RXZ4	504	1e-175	K14497	"Plant hormone signal transduction"	Q9FIF5	108	2e-25	3.1.3.16	"Phosphoproteinphosphatase."	Q6ZKL8	506	1e-175	16.3502	24.0019	43.8196	28.2109	12.6146	40.6396	22.3618	red
Ai02g10176	5394	XP_002513288	1720	transcription cofactor, putative [Ricinus communis] gb|EEF48691.1| transcription cofactor, putative [Ricinus communis]	-	2359	0.699	GO:0010228	GO:0007275	P	"vegetative to reproductive phase transition of meristem"	Q9FWQ5	1898	0	K04498	"Wnt signaling pathway"	Q9FWQ5	1898	0	2.3.1.48	"Histoneacetyltransferase."	Q9C5X9	2031	0	21.0244	18.3709	18.2949	19.9357	83.8671	20.8569	13.7879	blue
Ai02g10177	3147	XP_002276171	1021	PREDICTED: receptor-like protein 12-like [Vitis vinifera]	-	801	0.463	GO:0048443	GO:0007275	P	"stamen development"	Q9C9H7	218	7e-58	K04308	"Neuroactive ligand-receptor interaction"	O75473	79.3	1e-14	2.7.11.1	"Non-specificserine/threonineproteinkinase."	C0LGQ5	214	6e-56	0.12736	0	0	0	0	0	0	pink
Ai02g10178	1801	CAN65603	491	hypothetical protein VITISV_021511 [Vitis vinifera]	1e-59	214	0.462	GO:0008233	GO:0003824	F	"peptidase activity"	P10978	79.7	4e-14	-	-	-	-	-	2.7.7.49	"RNA-directedDNApolymerase."	P10978	79.7	2e-14	0	0	0	0	0	0	0	grey
Ai02g10179	1059	XP_002516950	503	multidrug resistance pump, putative [Ricinus communis] gb|EEF45564.1| multidrug resistance pump, putative [Ricinus communis]	1e-100	312	0.532	GO:0042991	GO:0006810	P	"transcription factor import into nucleus"	Q9SIA4	103	3e-23	-	-	-	-	-	-	-	-	-	-	0	6.17518	0	0.288738	0	3.7435	0.410187	brown
Ai02g1018	932	XP_002265355	337	PREDICTED: transcription factor MYB23-like [Vitis vinifera] emb|CAN83435.1| hypothetical protein VITISV_010137 [Vitis vinifera]	3e-90	280	0.519	GO:0003677	GO:0005488	F	"DNA binding"	P20027	147	8e-41	-	-	-	-	-	-	-	-	-	-	0	0.446262	0	2.46351	0	40.1291	1.41335	turquoise
Ai02g10180	1215	EOY20966	491	Eukaryotic aspartyl protease family protein [Theobroma cacao]	1e-167	484	0.644	GO:0008233	GO:0003824	F	"peptidase activity"	Q9LS40	443	1e-152	-	-	-	-	-	3.4.23.12	"Nepenthesin."	Q766C2	189	6e-55	464.642	232.176	58.1368	124.161	13.922	148.658	201.052	pink
Ai02g10181	939	ACJ85865	298	unknown [Medicago truncatula]	1e-133	387	0.776	GO:0005737	GO:0005622	C	"cytoplasm"	Q84M92	347	1e-117	K05692	"Regulation of actin cytoskeleton"	Q7ZVF9	128	6e-34	2.7.10.2	"Non-specificprotein-tyrosinekinase."	P00544	87.8	2e-18	19.0509	27.1116	21.3891	22.3205	24.7446	15.637	23.8318	darkgreen
Ai02g10182	540	EEF03082	361	hypothetical protein POPTR_0018s11140g [Populus trichocarpa]	7e-43	144	0.466	-	-	-	-	-	-	-	-	-	-	-	-	-	-	-	-	-	16.05	53.1618	17.6543	21.5269	1.04451	33.6468	21.369	brown
Ai02g10183	518	XP_002272317	1359	PREDICTED: uncharacterized protein LOC100265246 [Vitis vinifera]	4e-36	140	0.658	-	-	-	-	-	-	-	-	-	-	-	-	-	-	-	-	-	43.444	33.094	58.0026	49.5989	52.602	56.9617	37.4488	purple
Ai02g10184	1053	ABG23942	269	putative NBS-LRR disease resistance protein [Malus floribunda]	1e-20	98.6	0.434	-	-	-	-	-	-	-	-	-	-	-	-	-	-	-	-	-	1.60244	1.95468	3.50935	4.27468	0.302134	7.53302	4.9525	turquoise
Ai02g10185	2334	XP_002529194	364	(S)-2-hydroxy-acid oxidase, putative [Ricinus communis] gb|EEF33208.1| (S)-2-hydroxy-acid oxidase, putative [Ricinus communis]	-	595	0.802	GO:0003824	GO:0003824	F	"catalytic activity"	Q9LJH5	561	0	K11517	"Glyoxylate and dicarboxylate metabolism"	Q9LJH5	561	0	1.1.3.15	"(S)-2-hydroxy-acidoxidase."	Q9LJH5	561	0	40.191	9.84738	58.2807	20.2977	9.97315	27.6889	39.4415	midnightblue
Ai02g10186	564	-	-	-	-	-	-	-	-	-	-	-	-	-	-	-	-	-	-	-	-	-	-	-	0	0	0	0	0	0	0	grey
Ai02g10187	1452	AGH32917	564	ketoacyl-ACP synthase II [Camellia chekiangoleosa]	-	553	0.584	GO:0019216	GO:0050789	P	"regulation of lipid metabolic process"	Q9C9P4	534	0	K00665	"Insulin signaling pathway"	P12785	88.6	4e-18	2.3.1.41	"Beta-ketoacyl-acyl-carrier-proteinsynthaseI."	Q9C9P4	534	0	0	95.1111	0	11.6951	0	0	0	brown
Ai02g10188	657	EOY27330	218	Synaptobrevin family protein isoform 1 [Theobroma cacao] gb|EOY27331.1| Synaptobrevin family protein isoform 1 [Theobroma cacao]	1e-151	425	0.963	GO:0015031	GO:0006810	P	"protein transport"	Q94AU2	412	1e-147	K08517	"SNARE interactions in vesicular transport"	Q94AU2	412	1e-148	-	-	-	-	-	67.4132	112.822	127.406	145.611	104.395	153.171	79.8662	yellow
Ai02g10189	1380	EOY27333	461	2-oxoglutarate-dependent dioxygenase family protein, putative isoform 1 [Theobroma cacao]	1e-153	451	0.545	GO:0070989	GO:0008152	P	"oxidative demethylation"	P37462	77.8	3e-15	-	-	-	-	-	-	-	-	-	-	37.5092	34.1144	34.3962	46.2878	17.3505	30.0935	24.7308	magenta
Ai02g1019	1038	XP_002316156	340	NAC domain protein, IPR003441 [Populus trichocarpa] gb|EEF02327.1| hypothetical protein POPTR_0010s18180g [Populus trichocarpa]	-	539	0.763	GO:0005737	GO:0005622	C	"cytoplasm"	Q84K00	210	5e-62	-	-	-	-	-	-	-	-	-	-	0.406864	0.694818	1.28915	1.77028	0	0.63755	0	magenta
Ai02g10190	738	EOY18254	299	Domain of Uncharacterized protein function, putative [Theobroma cacao]	6e-61	201	0.518	-	-	-	-	-	-	-	-	-	-	-	-	-	-	-	-	-	0	0	0	0	0.148706	1.85381	0	turquoise
Ai02g10191	1899	XP_002272087	529	PREDICTED: uncharacterized protein LOC100241213 [Vitis vinifera]	-	684	0.686	-	-	-	-	-	-	-	-	-	-	-	-	-	-	-	-	-	2.57517	0.83766	0.199987	0.333472	0.971075	7.39796	0.88431	turquoise
Ai02g10192	8418	XP_003632759	1542	PREDICTED: ABC transporter B family member 19-like [Vitis vinifera]	-	1977	0.696	GO:0048443	GO:0007275	P	"stamen development"	Q9LJX0	902	0	K05655	"ABC transporters"	Q56A55	329	3e-96	3.6.3.44	"Xenobiotic-transportingATPase."	P08183	786	0	7.50023	9.35474	33.9048	14.1898	8.38925	11.5324	8.25793	black
Ai02g10193	1068	EOY27343	396	Sequence-specific DNA binding transcription factors, putative [Theobroma cacao]	1e-126	375	0.598	-	-	-	-	-	-	-	-	-	-	-	-	-	-	-	-	-	18.1492	38.0207	30.8855	45.1245	39.9724	78.5178	25.6071	turquoise
Ai02g10194	540	EOY27345	181	Dormancy/auxin associated family protein, putative [Theobroma cacao]	7e-28	110	0.516	-	-	-	-	-	-	-	-	-	-	-	-	-	-	-	-	-	76.0036	28.6372	1.88877	118.893	2.75988	187.908	58.289	turquoise
Ai02g10195	744	EOY27349	239	Chaperone DnaJ-domain containing protein isoform 3 [Theobroma cacao]	6e-64	207	0.523	-	-	-	-	-	-	-	-	-	-	-	-	-	-	-	-	-	156.516	113.265	73.8584	159.715	1088.16	216.782	285.646	blue
Ai02g10196	879	EOY27350	225	NADH:ubiquinone oxidoreductase intermediate-associated protein 30 [Theobroma cacao]	1e-117	343	0.764	GO:0005739	GO:0005622	C	"mitochondrion"	Q9LQI7	316	1e-108	-	-	-	-	-	-	-	-	-	-	3.90021	12.7264	29.5317	33.738	13.3592	19.8626	21.5967	magenta
Ai02g10197	609	CBI23407	957	unnamed protein product [Vitis vinifera]	9e-73	244	0.676	-	-	-	-	-	-	-	-	-	-	-	-	-	-	-	-	-	0	0	0	0	0	0	0	grey
Ai02g10198	378	-	-	-	-	-	-	-	-	-	-	-	-	-	-	-	-	-	-	-	-	-	-	-	1.29899	0	0	0	0	0	0	pink
Ai02g10199	3236	EOY11923	1135	Kinesin-like protein 1 isoform 2 [Theobroma cacao]	-	1499	0.708	GO:0005737	GO:0005622	C	"cytoplasm"	O81635	472	1e-148	-	-	-	-	-	-	-	-	-	-	4.82711	2.32508	3.96787	2.12851	0	60.9001	3.9528	turquoise
Ai02g102	501	EOY01067	190	Plant cadmium resistance 2, putative [Theobroma cacao]	2e-60	193	0.713	GO:0016020	GO:0016020	C	"membrane"	Q9LQU4	164	3e-51	-	-	-	-	-	-	-	-	-	-	0.922161	0.224973	0	1.43299	0	5.78005	12.3501	yellow
Ai02g1020	543	XP_002524438	80	conserved hypothetical protein [Ricinus communis] gb|EEF37878.1| conserved hypothetical protein [Ricinus communis]	3e-16	77.4	0.597	-	-	-	-	-	-	-	-	-	-	-	-	-	-	-	-	-	5.87333	25.3824	42.2238	33.2043	14.5543	23.666	10.3726	royalblue
Ai02g10200	843	EOY11924	302	Uncharacterized protein TCM_030574 [Theobroma cacao]	1e-111	330	0.598	-	-	-	-	-	-	-	-	-	-	-	-	-	-	-	-	-	0	3.9849	0	0	0	0	0	brown
Ai02g10201	1143	XP_002300573	376	predicted protein [Populus trichocarpa] gb|EEE85378.1| regulatory protein RecX [Populus trichocarpa]	1e-103	317	0.481	-	-	-	-	-	-	-	-	-	-	-	-	-	-	-	-	-	18.3394	16.1069	11.4166	8.62552	1.29092	6.32227	17.7596	blue
Ai02g10202	3450	EOY11926	1101	Leucine-rich receptor-like protein kinase family protein isoform 1 [Theobroma cacao] gb|EOY11927.1| Leucine-rich receptor-like protein kinase family protein isoform 1 [Theobroma cacao]	-	1679	0.783	GO:0048443	GO:0007275	P	"stamen development"	C0LGR3	1409	0	K13416	"Plant hormone signal transduction"	Q94F62	222	2e-61	2.7.11.1	"Non-specificserine/threonineproteinkinase."	C0LGR3	1409	0	28.1684	11.6514	42.5195	0.70852	0.233132	1.45315	7.52345	darkturquoise
Ai02g10203	843	EMJ07029	228	hypothetical protein PRUPE_ppa010971mg [Prunus persica]	1e-119	348	0.671	GO:0015031	GO:0006810	P	"protein transport"	P38166	89.7	3e-20	-	-	-	-	-	-	-	-	-	-	17.8654	27.5207	42.9069	35.7995	16.6818	79.1852	29.4478	red
Ai02g10204	633	EEE83858	205	hypothetical protein POPTR_0001s47130g [Populus trichocarpa]	9e-97	287	0.7	GO:0009543	GO:0005622	C	"chloroplast thylakoid lumen"	Q944B0	249	1e-83	-	-	-	-	-	-	-	-	-	-	12.7293	4.19994	4.66166	4.7773	7.87435	15.4273	23.1421	tan
Ai02g10205	2103	XP_003544594	700	PREDICTED: heat shock cognate protein 80-like [Glycine max]	-	1068	0.809	GO:0005737	GO:0005622	C	"cytoplasm"	P36181	1046	0	K04079	"Progesterone-mediated oocyte maturation"	Q0J4P2	1041	0	-	-	-	-	-	622.004	2219.5	760.908	837.985	993.035	574.582	403.4	brown
Ai02g10206	681	NP_001268159	226	calcineurin B-like protein 02 [Vitis vinifera] emb|CAN72862.1| hypothetical protein VITISV_026661 [Vitis vinifera] gb|ACQ83556.1| calcineurin B-like protein 02 [Vitis vinifera] emb|CBI39791.3| unnamed protein product [Vitis vinifera]	1e-155	436	0.96	GO:0010118	GO:0009987	P	"stomatal movement"	Q8LEM7	413	1e-148	K06268	"Wnt signaling pathway"	Q8LAS7	412	1e-148	-	-	-	-	-	55.6717	90.019	75.8914	155.25	160.298	193.747	89.3637	midnightblue
Ai02g10207	3186	CBI39790	820	unnamed protein product [Vitis vinifera]	1e-92	322	0.407	-	-	-	-	-	-	-	-	-	-	-	-	-	-	-	-	-	6.16237	6.16697	9.1885	12.0514	22.0996	14.5831	6.34846	blue
Ai02g10208	549	-	-	-	-	-	-	-	-	-	-	-	-	-	-	-	-	-	-	-	-	-	-	-	69.3883	83.136	73.7158	86.3912	960.723	102.451	129.227	blue
Ai02g10209	1371	AFJ52720	342	farnesyl pyrophosphate synthase [Mangifera indica] gb|AFJ53077.1| farnesyl pyrophosphate synthase [Mangifera indica]	-	595	0.827	GO:0005737	GO:0005622	C	"cytoplasm"	P49351	567	0	K00787	"Terpenoid backbone biosynthesis"	Q43315	566	0	2.5.1.10	"(2E	6E)-farnesyldiphosphatesynthase."	P49351	567	53.7847	171.242	214.233	88.7433	4.63366	114.583	94.0082	black
Ai02g1021	666	AGV54506	221	GTP-binding nuclear protein Ran-3 [Phaseolus vulgaris] gb|AGV54647.1| Ras-like GTP-binding protein 3G-1 [Phaseolus vulgaris]	1e-152	428	0.923	GO:0015031	GO:0006810	P	"protein transport"	Q8H156	426	1e-153	K07936	"RNA transport"	Q8H156	426	1e-154	-	-	-	-	-	421.533	658.165	377.738	639.289	589.766	431.689	478.03	lightcyan
Ai02g10210	1017	EOY11947	343	RING/U-box domain-containing protein isoform 2 [Theobroma cacao]	-	533	0.758	GO:0016567	GO:0008152	P	"protein ubiquitination"	Q93Z92	109	1e-25	-	-	-	-	-	-	-	-	-	-	5.82335	15.8304	0.310107	21.8903	0.731979	45.6255	5.14217	turquoise
Ai02g10211	750	XP_002298880	230	predicted protein [Populus trichocarpa]	8e-85	259	0.611	GO:0008380	GO:0006139	P	"RNA splicing"	Q5B020	87	2e-19	K12863	"Spliceosome"	Q6NUB2	80.1	8e-18	-	-	-	-	-	107.48	183.974	206.064	187.663	159.053	282.218	150.827	turquoise
Ai02g10212	1968	EOY11949	653	Uncharacterized protein isoform 1 [Theobroma cacao] gb|EOY11950.1| Uncharacterized protein isoform 1 [Theobroma cacao] gb|EOY11951.1| Uncharacterized protein isoform 1 [Theobroma cacao]	-	975	0.745	GO:0008150	NA	P	"biological_process"	B1AZA5	94.4	1e-18	-	-	-	-	-	-	-	-	-	-	24.812	25.827	23.3154	15.1656	3.43069	45.3601	18.7449	turquoise
Ai02g10213	3225	EOY21954	1097	Leucine-rich repeat protein kinase family protein [Theobroma cacao]	-	1544	0.709	GO:0004672	GO:0016740	F	"protein kinase activity"	C0LGJ1	1400	0	K13430	"Plant-pathogen interaction"	Q9FE20	206	2e-57	2.7.11.1	"Non-specificserine/threonineproteinkinase."	C0LGJ1	1400	0	0	9.2419	2.19922	1.6856	3.65325	5.25493	1.40751	brown
Ai02g10214	861	EOY21955	360	Uncharacterized protein isoform 1 [Theobroma cacao]	2e-57	196	0.357	-	-	-	-	-	-	-	-	-	-	-	-	-	-	-	-	-	12.9667	6.81347	11.0614	12.3481	1.003	3.90743	10.2756	blue
Ai02g10215	372	EMJ12038	125	hypothetical protein PRUPE_ppa016587mg [Prunus persica]	5e-59	185	0.769	GO:0005737	GO:0005622	C	"cytoplasm"	Q32KY6	90.5	7e-23	-	-	-	-	-	3.6.1.12	"dCTPdiphosphatase."	Q32KY6	90.5	3e-23	2.65082	11.6406	14.328	3.02077	0.999604	47.7687	6.82718	turquoise
Ai02g10216	177	-	-	-	-	-	-	-	-	-	-	-	-	-	-	-	-	-	-	-	-	-	-	-	23.4598	9.53886	32.7938	17.0124	8.84649	0	4.02803	black
Ai02g10217	1941	XP_002274195	640	PREDICTED: kinesin-like calmodulin-binding protein [Vitis vinifera] emb|CBI34237.3| unnamed protein product [Vitis vinifera]	-	816	0.683	GO:0005737	GO:0005622	C	"cytoplasm"	P46864	229	1e-64	-	-	-	-	-	-	-	-	-	-	13.0052	9.51839	20.6376	21.031	0.263665	37.4711	18.5685	blue
Ai02g10218	1014	XP_002274268	332	PREDICTED: uncharacterized protein LOC100265858 [Vitis vinifera] emb|CAN76021.1| hypothetical protein VITISV_027070 [Vitis vinifera]	1e-172	490	0.752	-	-	-	-	-	-	-	-	-	-	-	-	-	-	-	-	-	7.09385	17.7136	15.7883	19.4531	83.1883	21.578	7.73795	blue
Ai02g10219	507	EOY11177	226	Uncharacterized protein isoform 3 [Theobroma cacao]	4e-70	219	0.675	-	-	-	-	-	-	-	-	-	-	-	-	-	-	-	-	-	4.54647	15.3065	18.8119	15.8255	3.42887	31.3467	11.241	red
Ai02g1022	231	-	-	-	-	-	-	-	-	-	-	-	-	-	-	-	-	-	-	-	-	-	-	-	0	0	0	0	0	0	0	grey
Ai02g10220	156	XP_002319602	71	predicted protein [Populus trichocarpa]	3e-30	107	0.804	-	-	-	-	-	-	-	-	-	-	-	-	-	-	-	-	-	0	1.20745	0.92247	1.02546	1.24423	7.75552	0	turquoise
Ai02g10221	2661	EOY11168	882	P-loop containing nucleoside triphosphate hydrolases superfamily protein isoform 1 [Theobroma cacao] gb|EOY11171.1| P-loop containing nucleoside triphosphate hydrolases superfamily protein isoform 1 [Theobroma cacao]	-	1317	0.74	GO:0005737	GO:0005622	C	"cytoplasm"	Q8GYD9	1095	0	K10742	"DNA replication"	Q5ZKG3	122	5e-28	3.6.4.13	"RNAhelicase."	Q8GYD9	1095	0	2.1184	3.65459	2.3408	18.9361	0.114119	0	0.311767	green
Ai02g10222	204	-	-	-	-	-	-	-	-	-	-	-	-	-	-	-	-	-	-	-	-	-	-	-	12.3148	7.51091	5.16438	12.1198	130.801	0	3.17168	blue
Ai02g10223	726	XP_002271613	178	PREDICTED: uncharacterized N-acetyltransferase p20-like [Vitis vinifera]	7e-69	217	0.714	-	-	-	-	-	-	-	-	-	-	-	-	-	-	-	-	-	3.61476	4.85027	0.561441	2.43409	17.4173	7.55237	3.10326	blue
Ai02g10224	601	ABK94612	181	unknown [Populus trichocarpa]	3e-75	231	0.67	GO:0004672	GO:0016740	F	"protein kinase activity"	Q05609	137	2e-36	K04422	"MAPK signaling pathway"	Q1HKZ5	82	5e-18	2.7.11.1	"Non-specificserine/threonineproteinkinase."	Q05609	137	1e-36	11.9388	14.7116	21.422	26.1959	13.2598	26.8985	9.99321	red
Ai02g10225	399	-	-	-	-	-	-	-	-	-	-	-	-	-	-	-	-	-	-	-	-	-	-	-	0	0	0	0	0	0	0	grey
Ai02g10226	1665	ERP65805	565	hypothetical protein POPTR_0001s19990g [Populus trichocarpa]	-	833	0.793	GO:0006396	GO:0006139	P	"RNA processing"	Q8AA22	300	7e-95	-	-	-	-	-	2.1.1.190	"23SrRNA(uracil(1939)-C(5))-methyltransferase."	A7MTS9	133	6e-33	0.984877	8.04916	20.0085	11.7589	16.1554	21.9919	62.9063	yellow
Ai02g10227	2511	XP_004146859	469	PREDICTED: putative F-box/FBD/LRR-repeat protein At1g78840-like [Cucumis sativus]	9e-47	182	0.302	GO:0008150	NA	P	"biological_process"	Q9LX51	77.8	2e-13	-	-	-	-	-	-	-	-	-	-	0.803197	3.99738	3.38327	5.50838	11.7517	5.53783	4.46824	blue
Ai02g10228	741	-	-	-	-	-	-	-	-	-	-	-	-	-	-	-	-	-	-	-	-	-	-	-	0	0.861945	15.5847	1.03704	3.70084	0.92272	1.21326	black
Ai02g10229	198	XP_004245996	66	PREDICTED: 40S ribosomal protein S30-like [Solanum lycopersicum]	7e-18	77	0.76	-	-	-	-	-	-	-	-	-	-	-	-	-	-	-	-	-	32.3137	102.484	113.227	91.0543	47.1163	131.651	119.842	red
Ai02g1023	3006	CAN61853	1244	hypothetical protein VITISV_027841 [Vitis vinifera]	1e-123	413	0.37	GO:0005737	GO:0005622	C	"cytoplasm"	Q40392	223	8e-59	-	-	-	-	-	-	-	-	-	-	0	0.260536	0.0995222	1.3276	0.033559	1.88261	0.137522	turquoise
Ai02g10230	1314	XP_002515894	385	conserved hypothetical protein [Ricinus communis] gb|EEF46314.1| conserved hypothetical protein [Ricinus communis]	-	530	0.593	-	-	-	-	-	-	-	-	-	-	-	-	-	-	-	-	-	2.52867	6.86304	20.8551	5.33746	4.44987	2.4765	4.55881	black
Ai02g10231	1350	ACZ56438	438	IAA-amino acid hydrolase [Populus tomentosa]	-	641	0.757	GO:0008152	GO:0008152	P	"metabolic process"	O04373	611	0	-	-	-	-	-	3.5.1.32	"Hippuratehydrolase."	P45493	227	2e-69	61.122	199.694	25.761	85.5616	17.991	14.9201	37.9705	brown
Ai02g10232	540	-	-	-	-	-	-	-	-	-	-	-	-	-	-	-	-	-	-	-	-	-	-	-	0	5.56262	0	0	0	0	0	brown
Ai02g10233	1866	ERP49605	938	putative disease resistance gene NBS-LRR family protein [Populus trichocarpa]	3e-56	213	0.414	GO:0005737	GO:0005622	C	"cytoplasm"	P29185	139	1e-33	K04077	"RNA degradation"	Q8L7B5	130	1e-31	-	-	-	-	-	0.218556	0	0.0407351	0.158491	0	0	0	pink
Ai02g10234	2553	EOY27016	971	NB-ARC domain-containing disease resistance protein, putative [Theobroma cacao]	-	642	0.401	GO:0043531	GO:0005488	F	"ADP binding"	Q7XA40	390	1e-120	K13459	"Plant-pathogen interaction"	Q42484	142	2e-34	-	-	-	-	-	1.26332	1.54101	11.0078	3.45182	1.82615	1.9796	4.06708	black
Ai02g10235	747	EOY27031	298	Mannose-binding lectin superfamily protein [Theobroma cacao]	3e-96	291	0.734	GO:0005537	GO:0005488	F	"mannose binding"	P82859	139	1e-38	-	-	-	-	-	-	-	-	-	-	32.6803	38.2978	58.8439	24.908	8.65577	52.124	66.7331	blue
Ai02g10236	612	EOY27032	203	Vacuolar protein sorting 46.1 isoform 1 [Theobroma cacao]	1e-119	344	0.901	GO:0005737	GO:0005622	C	"cytoplasm"	O96552	163	5e-50	K12197	"Endocytosis"	Q5E994	162	3e-50	-	-	-	-	-	176.131	269.762	233.064	379.694	162.048	207.282	142.299	green
Ai02g10237	1992	EOY27034	674	Uncharacterized protein isoform 1 [Theobroma cacao]	-	958	0.714	GO:0005216	GO:0005215	F	"ion channel activity"	A0MFS9	837	0	-	-	-	-	-	-	-	-	-	-	3.06263	9.96225	321.145	24.8111	142.95	0.959821	1.68273	black
Ai02g10238	285	XP_002298258	123	predicted protein [Populus trichocarpa] gb|EEE83063.1| hypothetical protein POPTR_0001s19500g [Populus trichocarpa]	3e-21	88.6	0.625	-	-	-	-	-	-	-	-	-	-	-	-	-	-	-	-	-	7.51916	21.5541	2.45253	2.14213	28.8267	2.9456	1.93655	lightcyan
Ai02g10239	1527	XP_003540546	376	PREDICTED: quinone oxidoreductase 1-like [Glycine max]	-	534	0.796	GO:0003960	GO:0016491	F	"NADPH:quinone reductase activity"	P43903	274	2e-87	K02903	"Ribosome"	Q9M0E2	221	2e-70	1.6.5.5	"NADPH:quinonereductase."	P43903	274	1e-87	37.7514	94.6649	132.934	146.1	62.5016	179.58	111.396	red
Ai02g1024	3561	XP_002272034	1233	PREDICTED: TMV resistance protein N-like [Vitis vinifera]	-	782	0.406	GO:0005737	GO:0005622	C	"cytoplasm"	Q40392	558	1e-178	-	-	-	-	-	-	-	-	-	-	3.86826	5.70945	2.56685	14.7873	0.905943	24.3133	6.8213	turquoise
Ai02g10240	2307	CAN84040	794	hypothetical protein VITISV_024170 [Vitis vinifera]	-	912	0.638	GO:0008150	NA	P	"biological_process"	P59278	355	1e-112	-	-	-	-	-	-	-	-	-	-	19.2868	20.7459	28.0389	37.9446	22.524	20.8808	15.3535	green
Ai02g10241	771	XP_002515883	253	rwd domain-containing protein, putative [Ricinus communis] gb|EEF46303.1| rwd domain-containing protein, putative [Ricinus communis]	6e-87	266	0.588	-	-	-	-	-	-	-	-	-	-	-	-	-	-	-	-	-	18.0286	59.6522	76.3403	87.315	68.976	63.5639	45.8523	pink
Ai02g10242	3687	XP_002281123	635	PREDICTED: NADP-specific glutamate dehydrogenase-like [Vitis vinifera]	-	944	0.755	GO:0005737	GO:0005622	C	"cytoplasm"	P31026	281	8e-83	K00261	"Nitrogen metabolism"	P49448	87.4	3e-17	1.4.1.4	"Glutamatedehydrogenase(NADP(+))."	P31026	281	3e-83	8.77305	8.03956	12.5978	14.154	10.6463	14.1551	12.66	turquoise
Ai02g10243	3378	EOY27057	919	Dentin sialophosphoprotein-related, putative isoform 5 [Theobroma cacao]	-	628	0.533	-	-	-	-	-	-	-	-	-	-	-	-	-	-	-	-	-	10.8972	10.1428	8.69821	14.8722	25.3403	8.72349	5.24706	blue
Ai02g10244	1694	EOY07579	825	Monovalent cation:proton antiporter, putative [Theobroma cacao]	-	713	0.659	GO:0006623	GO:0006810	P	"protein targeting to vacuole"	Q9M353	623	0	-	-	-	-	-	-	-	-	-	-	64.0779	0.589911	0	0.1002	0	0.757806	3.73658	pink
Ai02g10245	1410	XP_002310878	467	1-aminocyclopropane-1-carboxylate [Populus trichocarpa] gb|EEE91328.1| 1-aminocyclopropane-1-carboxylic acid synthase family protein [Populus trichocarpa]	-	821	0.861	GO:0005737	GO:0005622	C	"cytoplasm"	Q9T065	778	0	K01762	"Cysteine and methionine metabolism"	Q9T065	778	0	4.4.1.14	"1-aminocyclopropane-1-carboxylatesynthase."	Q9T065	778	0	0	0.143119	0	2.43095	0	0.919258	0	green
Ai02g10246	723	Q94JS8	560	RecName: Full=(E)-beta-farnesene synthase; Short=CjFS; AltName: Full=Terpene synthase 10 gb|AAK54279.1| (E)-beta-farnesene synthase [Citrus junos]	2e-64	217	0.566	GO:0005737	GO:0005622	C	"cytoplasm"	Q94JS8	217	3e-66	K12467	"Monoterpenoid biosynthesis"	Q9ZUH4	86.3	4e-19	4.2.3.47	"Beta-farnesenesynthase."	Q94JS8	217	1e-66	0	0.442981	17.4703	0.484774	0	0.94843	0	black
Ai02g10247	1260	XP_004297175	624	PREDICTED: protein NSP-INTERACTING KINASE 2-like [Fragaria vesca subsp. vesca]	1e-113	353	0.554	GO:0004672	GO:0016740	F	"protein kinase activity"	Q8RY65	318	1e-101	K13430	"Plant-pathogen interaction"	Q9FE20	84	3e-17	2.7.11.1	"Non-specificserine/threonineproteinkinase."	Q0WVM4	242	6e-73	0	0.164288	2.66337	1.62027	0.249267	18.2035	0.340493	turquoise
Ai02g10248	1560	EEE69154	615	hypothetical protein OsJ_28290 [Oryza sativa Japonica Group]	6e-37	98.2	0.335	GO:0005739	GO:0005622	C	"mitochondrion"	P93295	76.3	4e-15	-	-	-	-	-	-	-	-	-	-	1.58191	0.45025	0.196561	0.0546268	0	0	0.814842	pink
Ai02g10249	666	XP_002320237	358	catechol o-methyltransferase related [Populus trichocarpa] gb|ABK92890.1| unknown [Populus trichocarpa] gb|EEE98552.1| eugenol O-methyltransferase family protein [Populus trichocarpa]	3e-52	179	0.492	GO:0008171	GO:0016740	F	"O-methyltransferase activity"	A9X7L0	179	8e-54	K05279	"Flavone and flavonol biosynthesis"	Q9FK25	164	5e-49	2.1.1.68	"CaffeateO-methyltransferase."	Q9XGV9	167	1e-49	0	0	0	0.0687704	0	0	0	green
Ai02g1025	597	XP_002331988	1017	tir-nbs-lrr resistance protein [Populus trichocarpa]	2e-35	140	0.366	GO:0052543	GO:0009987	P	"callose deposition in cell wall"	Q9SZ67	90.5	6e-20	-	-	-	-	-	-	-	-	-	-	0	0	0	0	0	0	0	grey
Ai02g10250	702	XP_004306609	333	PREDICTED: caffeic acid 3-O-methyltransferase-like [Fragaria vesca subsp. vesca]	1e-18	91.3	0.558	GO:0008171	GO:0016740	F	"O-methyltransferase activity"	A9X7L0	86.7	1e-18	-	-	-	-	-	2.1.1.68	"CaffeateO-methyltransferase."	Q43239	83.6	6e-18	15.0143	0	1.2826	0.84252	0	0.980297	85.7166	yellow
Ai02g10251	519	XP_002320236	172	predicted protein [Populus trichocarpa] gb|EEE98551.1| Thylakoid membrane phosphoprotein 14 kDa [Populus trichocarpa]	1e-82	249	0.721	GO:0009508	GO:0005622	C	"plastid chromosome"	Q8LCA1	199	5e-65	-	-	-	-	-	-	-	-	-	-	559.072	21.1495	64.4664	44.4464	0	23.5648	2133.4	yellow
Ai02g10252	1182	EOX95575	389	Basic helix-loop-helix DNA-binding superfamily protein, putative [Theobroma cacao]	1e-158	457	0.619	GO:0003677	GO:0005488	F	"DNA binding"	Q700E4	263	5e-84	-	-	-	-	-	-	-	-	-	-	62.984	6.64699	82.8995	2.52932	0.177908	1.6634	62.6988	midnightblue
Ai02g10253	1272	XP_002515084	404	cation efflux protein/ zinc transporter, putative [Ricinus communis] gb|EEF47068.1| cation efflux protein/ zinc transporter, putative [Ricinus communis]	-	540	0.693	GO:0006829	GO:0006810	P	"zinc ion transport"	Q9ZT63	499	1e-176	-	-	-	-	-	-	-	-	-	-	54.3141	54.5192	26.1009	44.4716	15.6284	47.1691	51.2352	salmon
Ai02g10254	924	XP_004513706	270	PREDICTED: uncharacterized protein LOC101513458, partial [Cicer arietinum]	4e-62	205	0.618	-	-	-	-	-	-	-	-	-	-	-	-	-	-	-	-	-	0	0	0	0	0	0	0	grey
Ai02g10255	924	EOX92620	324	Uncharacterized protein TCM_001539 [Theobroma cacao]	1e-128	376	0.657	-	-	-	-	-	-	-	-	-	-	-	-	-	-	-	-	-	2.30812	6.30668	7.30336	5.3918	7.8914	5.78688	47.4592	yellow
Ai02g10256	3471	XP_004308218	1182	PREDICTED: telomerase reverse transcriptase-like [Fragaria vesca subsp. vesca]	-	929	0.455	GO:0003720	GO:0016740	F	"telomerase activity"	Q9SPU7	572	0	-	-	-	-	-	2.7.7.49	"RNA-directedDNApolymerase."	Q8LKW0	331	2e-94	2.53445	3.40071	13.7634	10.1205	2.20105	14.0806	7.00218	red
Ai02g10257	108	-	-	-	-	-	-	-	-	-	-	-	-	-	-	-	-	-	-	-	-	-	-	-	0	0	0	0	0	0	0	grey
Ai02g10258	564	EMJ20929	335	hypothetical protein PRUPE_ppa026008mg [Prunus persica]	1e-52	178	0.457	GO:0008152	GO:0008152	P	"metabolic process"	Q9LVB8	148	8e-43	-	-	-	-	-	3.1.1.1	"Carboxylesterase."	Q9LVB8	148	4e-43	14.4516	15.6696	52.6736	31.8557	10.4955	64.1622	49.6267	turquoise
Ai02g10259	1011	XP_002322442	333	predicted protein [Populus trichocarpa] gb|EEF06569.1| putative esterase family protein [Populus trichocarpa]	1e-121	360	0.539	GO:0008152	GO:0008152	P	"metabolic process"	Q0ZPV7	340	1e-115	K14493	"Plant hormone signal transduction"	Q940G6	135	8e-37	3.1.1.1	"Carboxylesterase."	Q0ZPV7	340	1e-116	0.837251	6.12775	1.79457	4.90059	0	3.2799	3.45014	darkgrey
Ai02g1026	570	-	-	-	-	-	-	-	-	-	-	-	-	-	-	-	-	-	-	-	-	-	-	-	0	1.93486	3.84331	3.36863	0.19938	1.24277	2.45114	magenta
Ai02g10260	237	-	-	-	-	-	-	-	-	-	-	-	-	-	-	-	-	-	-	-	-	-	-	-	19.5498	397.055	5.46563	123.036	302.869	42.1221	20.1402	lightcyan
Ai02g10261	201	EOX93172	135	Ribosomal L27e protein family [Theobroma cacao]	4e-33	117	0.966	GO:0003735	GO:0005198	F	"structural constituent of ribosome"	Q05462	114	2e-33	K02901	"Ribosome"	Q8LCL3	107	6e-32	-	-	-	-	-	18.9192	170.007	168.671	110.084	152.99	182.818	116.943	pink
Ai02g10262	2160	XP_002309885	860	cation proton exchanger [Populus trichocarpa]	1e-175	530	0.413	GO:0006810	GO:0006810	P	"transport"	Q8VYD4	460	1e-149	-	-	-	-	-	-	-	-	-	-	0	0.366351	0	0	0	0	0	brown
Ai02g10263	1026	ERP66057	530	hypothetical protein POPTR_0001s23900g [Populus trichocarpa]	-	572	0.785	-	-	-	-	-	-	-	-	-	-	-	-	-	-	-	-	-	3.29607	33.3709	0	0.469508	0.207154	1.93684	2.5467	brown
Ai02g10264	727	XP_004297948	242	PREDICTED: uncharacterized protein LOC101293583 [Fragaria vesca subsp. vesca]	1e-34	132	0.379	-	-	-	-	-	-	-	-	-	-	-	-	-	-	-	-	-	0	0.293503	0.224231	0.18695	0.302444	0	0	darkorange
Ai02g10265	548	XP_002305089	448	predicted protein [Populus trichocarpa] gb|EEE85600.1| transferase family protein [Populus trichocarpa]	9e-66	215	0.506	-	-	-	-	-	-	-	-	-	-	-	-	-	-	-	-	-	7.97208	28.4687	6.63189	34.2631	0	33.5478	5.57071	magenta
Ai02g10266	1266	EOY28076	423	P-loop containing nucleoside triphosphate hydrolases superfamily protein [Theobroma cacao]	-	646	0.797	GO:0006364	GO:0006139	P	"rRNA processing"	P16127	581	0	K03404	"Porphyrin and chlorophyll metabolism"	Q9SJE1	165	2e-44	6.6.1.1	"Magnesiumchelatase."	P93162	633	0	313.06	109.669	139.866	56.8239	17.278	56.1672	507.824	yellow
Ai02g10267	714	EOY28077	255	Nudix hydrolase isoform 1 [Theobroma cacao]	1e-103	306	0.671	GO:0010945	GO:0003824	F	"CoA pyrophosphatase activity"	Q8GYB1	253	1e-83	-	-	-	-	-	-	-	-	-	-	9.82094	9.73353	13.3852	12.0818	1.54308	22.1221	29.0878	yellow
Ai02g10268	696	EOY28079	286	Nudix hydrolase [Theobroma cacao]	1e-109	322	0.734	GO:0010945	GO:0003824	F	"CoA pyrophosphatase activity"	Q8GYB1	287	5e-97	-	-	-	-	-	-	-	-	-	-	0	1.07871	0.941843	0.981561	0.158795	3.9592	1.30146	turquoise
Ai02g10269	750	EEE98047	257	MutT/nudix family protein [Populus trichocarpa]	1e-118	346	0.697	GO:0010945	GO:0003824	F	"CoA pyrophosphatase activity"	Q8GYB1	308	1e-105	-	-	-	-	-	-	-	-	-	-	11.0385	12.1893	14.8349	13.6022	8.32508	27.3114	15.5615	turquoise
Ai02g1027	849	EOY18484	579	Pseudo response regulator isoform 11 [Theobroma cacao]	1e-106	328	0.614	GO:0006351	DNA-dependent"	P	"transcription	GO:0006139	Q10N34	233	K14491	"Plant hormone signal transduction"	Q940D0	81.6	4e-17	-	-	-	-	-	11.6489	7.90786	11.6109	6.24376	1.27324	14.2854	12.0006	blue
Ai02g10270	918	EOY28079	286	Nudix hydrolase [Theobroma cacao]	1e-127	371	0.766	GO:0010945	GO:0003824	F	"CoA pyrophosphatase activity"	Q8GYB1	323	1e-110	-	-	-	-	-	-	-	-	-	-	21.8512	42.4201	60.917	73.5943	23.96	48.0824	34.4849	magenta
Ai02g10271	987	EOY28080	312	IQ-domain 9, putative isoform 1 [Theobroma cacao] gb|EOY28081.1| IQ-domain 9, putative isoform 1 [Theobroma cacao] gb|EOY28082.1| IQ-domain 9, putative isoform 1 [Theobroma cacao] gb|EOY28083.1| IQ-domain 9, putative isoform 1 [Theobroma cacao] gb|EOY28084.1| IQ-domain 9, putative isoform 1 [Theobroma cacao]	1e-107	322	0.536	GO:0005516	GO:0005488	F	"calmodulin binding"	Q9SF32	111	2e-26	-	-	-	-	-	-	-	-	-	-	44.6853	37.5265	14.575	43.1765	15.6623	59.2487	38.9524	turquoise
Ai02g10272	918	XP_002522530	344	conserved hypothetical protein [Ricinus communis] gb|EEF39830.1| conserved hypothetical protein [Ricinus communis]	2e-21	100	0.342	-	-	-	-	-	-	-	-	-	-	-	-	-	-	-	-	-	0	0.453691	0	3.41963	0	0.728521	0	green
Ai02g10273	597	CAN78274	235	hypothetical protein VITISV_037787 [Vitis vinifera]	1e-116	337	0.795	GO:0005524	GO:0005488	F	"ATP binding"	O60231	186	2e-53	K12820	"Spliceosome"	Q5RAZ4	160	2e-45	3.6.4.13	"RNAhelicase."	O60231	186	9e-54	22.5575	22.1962	37.5587	53.2027	23.4394	69.5163	50.3504	turquoise
Ai02g10274	1458	EOX98830	646	Leucine-rich repeat protein kinase family protein, putative [Theobroma cacao]	1e-145	437	0.627	GO:0009926	GO:0006810	P	"auxin polar transport"	O48788	233	3e-68	K13430	"Plant-pathogen interaction"	Q9FE20	119	8e-29	2.7.11.1	"Non-specificserine/threonineproteinkinase."	Q9M9C5	204	8e-58	0	0	0	0.0879922	0	0	0	green
Ai02g10275	1254	XP_002298179	399	predicted protein [Populus trichocarpa] gb|EEE82984.1| hypothetical protein POPTR_0001s21720g [Populus trichocarpa]	1e-128	384	0.553	-	-	-	-	-	-	-	-	-	-	-	-	-	-	-	-	-	30.5622	30.1483	53.1858	46.253	97.0417	39.0412	23.956	blue
Ai02g10276	1743	XP_002526975	576	conserved hypothetical protein [Ricinus communis] gb|EEF35402.1| conserved hypothetical protein [Ricinus communis]	-	708	0.638	GO:0005737	GO:0005622	C	"cytoplasm"	Q8BIW1	99.8	5e-21	K01514	"Purine metabolism"	Q8BIW1	99.8	5e-22	3.6.1.1	"Inorganicdiphosphatase."	Q8BIW1	99.8	2e-21	5.39791	2.23299	6.95507	5.81085	40.5331	15.0781	8.46226	blue
Ai02g10277	909	XP_003594616	258	Ribose-5-phosphate isomerase A [Medicago truncatula] gb|AES64867.1| Ribose-5-phosphate isomerase A [Medicago truncatula]	3e-97	294	0.636	-	-	-	-	-	-	-	-	-	-	-	-	-	-	-	-	-	34.3062	16.3949	20.9341	12.4633	4.37126	25.0376	110.868	yellow
Ai02g10278	1227	EEF00360	584	hypothetical protein POPTR_0019s11020g [Populus trichocarpa]	-	716	0.888	GO:0005768	GO:0005622	C	"endosome"	Q8W486	221	9e-66	-	-	-	-	-	-	-	-	-	-	11.2199	11.8614	41.824	23.9864	4.95745	49.0149	36.0772	red
Ai02g10279	762	AAN28270	294	myb-like transcription factor 1 [Gossypium hirsutum]	1e-101	304	0.562	GO:0003677	GO:0005488	F	"DNA binding"	P81395	269	1e-89	-	-	-	-	-	-	-	-	-	-	9.13276	163.762	4.57464	10.8804	24.6812	99.2819	67.6239	brown
Ai02g1028	2598	EMJ01513	872	hypothetical protein PRUPE_ppa001251mg [Prunus persica]	-	686	0.541	GO:0003677	GO:0005488	F	"DNA binding"	Q6NPP4	150	7e-36	-	-	-	-	-	-	-	-	-	-	10.0812	13.1296	17.8068	14.7337	6.35541	31.5943	16.1377	turquoise
Ai02g10280	462	XP_002523051	116	conserved hypothetical protein [Ricinus communis] gb|EEF39330.1| conserved hypothetical protein [Ricinus communis]	2e-13	70.5	0.39	-	-	-	-	-	-	-	-	-	-	-	-	-	-	-	-	-	0	0	0	0	0	0	0	grey
Ai02g10281	2049	XP_002269161	714	PREDICTED: uncharacterized protein LOC100264734 [Vitis vinifera]	-	556	0.442	-	-	-	-	-	-	-	-	-	-	-	-	-	-	-	-	-	0	0	4.73023	6.86051	0.149535	0	0	green
Ai02g10282	322	CAN83808	971	hypothetical protein VITISV_026963 [Vitis vinifera]	1e-27	113	0.549	-	-	-	-	-	-	-	-	-	-	-	-	-	-	-	-	-	0	0	0	0	0.401201	0	0	blue
Ai02g10283	1815	XP_002528477	606	big map kinase/bmk, putative [Ricinus communis] gb|EEF33894.1| big map kinase/bmk, putative [Ricinus communis]	-	1020	0.838	GO:0005737	GO:0005622	C	"cytoplasm"	Q9C5C0	840	0	K14512	"Plant hormone signal transduction"	Q84UI5	328	1e-107	2.7.11.24	"Mitogen-activatedproteinkinase."	Q9LUC3	891	0	88.6378	40.4496	46.417	47.5208	28.5042	98.354	53.0736	turquoise
Ai02g10284	2886	ERP66623	490	hypothetical protein POPTR_0001s39050g [Populus trichocarpa]	-	786	0.758	-	-	-	-	-	-	-	-	-	-	-	-	-	-	-	-	-	0	0.645206	0	0	0	0	0	brown
Ai02g10285	581	XP_002514260	613	Galactose oxidase precursor, putative [Ricinus communis] gb|EEF48214.1| Galactose oxidase precursor, putative [Ricinus communis]	2e-58	201	0.647	-	-	-	-	-	-	-	-	-	-	-	-	-	-	-	-	-	0	0.378526	0	0	0	0	0	brown
Ai02g10286	1377	XP_002519290	479	Polygalacturonase precursor, putative [Ricinus communis] gb|EEF43154.1| Polygalacturonase precursor, putative [Ricinus communis]	-	701	0.724	GO:0004650	GO:0003824	F	"polygalacturonase activity"	Q949Z1	640	0	K01213	"Pentose and glucuronate interconversions"	P49062	200	3e-59	3.2.1.15	"Polygalacturonase."	Q949Z1	640	0	11.1284	7.99796	8.40866	4.92301	0	268.639	2.47879	turquoise
Ai02g10287	2304	EOY06852	713	HCO3- transporter family isoform 1 [Theobroma cacao]	-	1142	0.741	GO:0005737	GO:0005622	C	"cytoplasm"	Q8VYR7	1001	0	K13855	"Salivary secretion"	P23347	105	1e-22	-	-	-	-	-	17.7327	14.9486	31.8726	36.7771	1.27999	32.7389	39.9729	red
Ai02g10288	2475	EOY06856	723	S-adenosyl-L-methionine-dependent methyltransferases superfamily protein, putative isoform 1 [Theobroma cacao]	-	758	0.537	GO:0005654	GO:0005622	C	"nucleoplasm"	Q9M548	277	1e-81	-	-	-	-	-	2.1.1.37	"DNA(cytosine-5-)-methyltransferase."	Q9M548	277	5e-82	20.5444	17.0251	69.8361	35.5903	28.7751	38.3248	21.6687	black
Ai02g10289	1800	EOY25318	603	S-adenosyl-L-methionine-dependent methyltransferases superfamily protein isoform 1 [Theobroma cacao] gb|EOY25319.1| S-adenosyl-L-methionine-dependent methyltransferases superfamily protein isoform 1 [Theobroma cacao] gb|EOY25320.1| S-adenosyl-L-methionine-dependent methyltransferases superfamily protein isoform 1 [Theobroma cacao]	-	1146	0.879	GO:0005768	GO:0005622	C	"endosome"	Q94II3	1047	0	-	-	-	-	-	-	-	-	-	-	35.1738	78.7246	68.1803	304.369	52.8268	242.158	132.32	magenta
Ai02g1029	199	P92997	222	RecName: Full=Germin-like protein subfamily 1 member 13; Flags: Precursor	2e-16	77.4	0.829	GO:0045735	NA	F	"nutrient reservoir activity"	P92997	77.4	3e-18	-	-	-	-	-	-	-	-	-	-	0	0	0	0	0	0	0	grey
Ai02g10290	1179	EOY25316	708	Mechanosensitive channel of small conductance-like 10 [Theobroma cacao]	1e-161	477	0.643	GO:0005216	GO:0005215	F	"ion channel activity"	Q9LH74	233	6e-68	-	-	-	-	-	-	-	-	-	-	11.7086	3.46238	4.49683	1.87459	0.445982	1.66793	1.09656	pink
Ai02g10291	1584	XP_002519868	290	conserved hypothetical protein [Ricinus communis] gb|EEF42472.1| conserved hypothetical protein [Ricinus communis]	1e-128	383	0.713	GO:0003735	GO:0005198	F	"structural constituent of ribosome"	Q08069	293	9e-96	K02995	"Ribosome"	Q9FIF3	275	5e-90	-	-	-	-	-	26.2048	74.5006	69.0065	62.546	44.7445	95.5416	57.7343	red
Ai02g10292	2514	XP_003635418	688	PREDICTED: probable xyloglucan glycosyltransferase 6-like [Vitis vinifera]	-	588	0.797	GO:0048868	GO:0007275	P	"pollen tube development"	Q9SRT3	550	0	-	-	-	-	-	2.4.1.32	"Glucomannan4-beta-mannosyltransferase."	Q7PC76	246	1e-71	4.49237	9.68413	11.0269	12.1115	1.85537	17.2975	10.1949	red
Ai02g10293	1728	EOX93799	579	Basic helix-loop-helix DNA-binding superfamily protein, putative [Theobroma cacao]	-	596	0.577	GO:0003677	GO:0005488	F	"DNA binding"	Q9SRT2	258	2e-78	-	-	-	-	-	-	-	-	-	-	1.42094	2.1955	0.926939	7.16395	0.0595362	83.1264	3.90361	turquoise
Ai02g10294	579	-	-	-	-	-	-	-	-	-	-	-	-	-	-	-	-	-	-	-	-	-	-	-	0	0	0	0	0	0	0	grey
Ai02g10295	1134	EOY30874	382	Nudix hydrolase, putative isoform 1 [Theobroma cacao]	-	519	0.67	GO:0009507	GO:0005622	C	"chloroplast"	Q8VXZ0	424	1e-147	-	-	-	-	-	2.7.6.2	"Thiaminediphosphokinase."	P41888	122	1e-29	7.76814	10.1976	5.9273	15.5968	7.3465	11.0133	23.2164	yellow
Ai02g10296	1044	EOY30872	454	ATP-dependent caseinolytic (Clp) protease/crotonase family protein isoform 2 [Theobroma cacao]	-	560	0.765	GO:0005739	GO:0005622	C	"mitochondrion"	Q9T0K7	523	0	K05605	"Propanoate metabolism"	Q5ZJ60	186	2e-55	3.1.2.4	"3-hydroxyisobutyryl-CoAhydrolase."	Q5ZJ60	186	7e-55	37.1992	85.9188	36.626	64.9265	21.9561	36.1149	59.15	darkred
Ai02g10297	834	XP_002284711	277	PREDICTED: sigma factor sigB regulation protein rsbQ isoform 1 [Vitis vinifera] emb|CBI28106.3| unnamed protein product [Vitis vinifera]	1e-125	366	0.675	-	-	-	-	-	-	-	-	-	-	-	-	-	-	-	-	-	240.042	1039.46	0	6.31397	0.259694	42.0867	228.518	brown
Ai02g10298	336	-	-	-	-	-	-	-	-	-	-	-	-	-	-	-	-	-	-	-	-	-	-	-	1.50964	0	0	0	0	0	0	pink
Ai02g10299	678	XP_002314762	222	predicted protein [Populus trichocarpa] gb|EEF00933.1| hypothetical protein POPTR_0010s11290g [Populus trichocarpa]	5e-99	294	0.692	GO:0022900	GO:0008152	P	"electron transport chain"	Q67ZF6	253	2e-84	K08370	"Mineral absorption"	Q503V1	126	2e-35	-	-	-	-	-	29.2759	8.88812	1.33382	5.79616	0	35.6805	10.0533	turquoise
Ai02g103	369	EEE60228	127	hypothetical protein OsJ_13216 [Oryza sativa Japonica Group]	1e-22	93.2	0.403	GO:0016020	GO:0016020	C	"membrane"	D9HP26	78.6	2e-18	-	-	-	-	-	-	-	-	-	-	1.33903	0	0	0	0	0	1.37946	yellow
Ai02g1030	295	-	-	-	-	-	-	-	-	-	-	-	-	-	-	-	-	-	-	-	-	-	-	-	0	0	0	0	0	2.81049	0	turquoise
Ai02g10300	687	XP_002314762	222	predicted protein [Populus trichocarpa] gb|EEF00933.1| hypothetical protein POPTR_0010s11290g [Populus trichocarpa]	3e-76	237	0.591	GO:0022900	GO:0008152	P	"electron transport chain"	Q67ZF6	197	2e-62	K08370	"Mineral absorption"	Q503V1	96.7	5e-24	-	-	-	-	-	0.640978	0	0	0.132806	0	0	0	pink
Ai02g10301	3255	EOY01789	1084	T-box transcription factor TBX5, putative isoform 1 [Theobroma cacao] gb|EOY01790.1| T-box transcription factor TBX5, putative isoform 1 [Theobroma cacao]	-	1149	0.58	-	-	-	-	-	-	-	-	-	-	-	-	-	-	-	-	-	23.007	28.7847	14.2173	44.253	21.6198	20.4357	16.7307	green
Ai02g10302	429	NP_195713	136	Histone H3.3 [Arabidopsis thaliana] ref|NP_196659.1| histone H3.3 [Arabidopsis thaliana] ref|NP_849529.1| histone H3 [Arabidopsis thaliana] ref|NP_001031816.1| histone H3 [Arabidopsis thaliana] ref|NP_001050276.1| Os03g0390600 [Oryza sativa Japonica Group] ref|NP_001056693.1| Os06g0130900 [Oryza sativa Japonica Group] ref|NP_001078517.1| Histone H3.3 [Arabidopsis thaliana] ref|NP_001131417.1| unc…	2e-84	251	0.93	GO:0006334	GO:0009987	P	"nucleosome assembly"	Q71H73	251	3e-86	K11253	"Systemic lupus erythematosus"	Q71H73	251	3e-87	-	-	-	-	-	44.4314	165.033	76.3946	125.545	330.068	64.4016	62.938	blue
Ai02g10303	348	EMJ28877	116	hypothetical protein PRUPE_ppa026034mg [Prunus persica]	1e-29	110	0.519	-	-	-	-	-	-	-	-	-	-	-	-	-	-	-	-	-	8.65674	18.6553	34.1518	48.1286	19.2236	47.4775	49.0499	red
Ai02g10304	1011	NP_001268020	337	GAGA-binding transcriptional activator BBR/BPC6-like [Vitis vinifera] gb|ACC64529.1| GAGA-binding transcriptional activator BBR/BPC6-like [Vitis vinifera] gb|ACC64530.1| GAGA-binding transcriptional activator BBR/BPC6-like [Vitis vinifera]	-	543	0.799	GO:0003677	GO:0005488	F	"DNA binding"	Q8L999	438	1e-154	-	-	-	-	-	-	-	-	-	-	66.9801	40.5452	53.2909	60.7153	17.7856	69.5339	75.903	blue
Ai02g10305	1605	EOY14948	561	Basic-leucine zipper transcription factor family protein, putative isoform 1 [Theobroma cacao]	-	573	0.634	GO:0003677	GO:0005488	F	"DNA binding"	Q69IL4	164	2e-44	-	-	-	-	-	-	-	-	-	-	35.8243	67.7334	22.8927	57.7631	21.2928	42.1021	35.588	greenyellow
Ai02g10306	1668	EOY14952	536	Regulator of chromosome condensation family protein isoform 2 [Theobroma cacao]	-	541	0.67	GO:0005737	GO:0005622	C	"cytoplasm"	Q9P258	180	6e-49	K10615	"Ubiquitin mediated proteolysis"	Q5PQN1	86.3	3e-17	2.7.11.1	"Non-specificserine/threonineproteinkinase."	Q91ZR4	75.1	3e-13	8.24026	14.1958	26.052	17.9343	9.80106	21.2921	14.156	red
Ai02g10307	1548	XP_002510500	497	cytochrome P450, putative [Ricinus communis] gb|EEF52687.1| cytochrome P450, putative [Ricinus communis]	-	631	0.651	GO:0044272	GO:0008152	P	"sulfur compound biosynthetic process"	O65782	479	1e-165	K12156	"Glucosinolate biosynthesis"	P48421	403	1e-136	1.14.13.68	"4-hydroxyphenylacetaldehydeoximemonooxygenase."	O48958	396	1e-132	0	79.2419	0.297247	17.0449	0.601393	21.6585	29.8474	brown
Ai02g10308	405	EOY09004	276	Nucleolar essential protein-related isoform 3 [Theobroma cacao]	4e-13	72.4	0.7	-	-	-	-	-	-	-	-	-	-	-	-	-	-	-	-	-	0	2.65714	6.44091	4.22846	2.6892	3.14917	4.58575	black
Ai02g10309	1101	XP_002315859	371	predicted protein [Populus trichocarpa]	1e-178	507	0.669	GO:0008150	NA	P	"biological_process"	Q94A78	300	4e-99	K04124	"Diterpenoid biosynthesis"	Q39103	115	7e-29	1.14.11.20	"Deacetoxyvindoline4-hydroxylase."	O04847	282	1e-91	0.763665	4.65765	24.7661	13.2514	3.26368	13.7615	1.96681	red
Ai02g1031	603	EOX97422	377	Mtn21-like protein [Theobroma cacao]	2e-77	244	0.582	GO:0016020	GO:0016020	C	"membrane"	Q6J163	115	2e-29	-	-	-	-	-	-	-	-	-	-	0	0	0.138546	0.0770071	13.4547	0	0	blue
Ai02g10310	1272	EOX90622	420	Auxin efflux carrier family protein isoform 1 [Theobroma cacao]	-	641	0.741	GO:0008150	NA	P	"biological_process"	P38355	90.9	1e-18	-	-	-	-	-	-	-	-	-	-	14.7237	72.4794	0.54885	54.4709	12.7495	8.71603	1.68537	brown
Ai02g10311	2998	XP_002276939	937	PREDICTED: exosome complex exonuclease RRP44 isoform 2 [Vitis vinifera] emb|CBI21569.3| unnamed protein product [Vitis vinifera]	-	1566	0.823	GO:0005085	GO:0030234	F	"guanyl-nucleotide exchange factor activity"	Q9CSH3	781	0	K12585	"RNA degradation"	Q9CSH3	781	0	3.1.13.1	"ExoribonucleaseII."	B7LRZ1	109	1e-23	13.7873	21.1612	28.9155	34.9867	33.8865	36.9164	25.925	red
Ai02g10312	1356	EOY15230	459	3'-N-debenzoyl-2'-deoxytaxol N-benzoyltransferase, putative [Theobroma cacao]	1e-137	408	0.485	GO:0016747	transferring acyl groups other than amino-acyl groups"	F	"transferase activity	GO:0016740	Q70PR7	226	K13065	"Phenylpropanoid biosynthesis"	Q9FI78	75.9	2e-14	2.3.1.160	"Vinorinesynthase."	Q70PR7	226	1e-68	0	0.671225	0	0.126679	0	0	0	brown
Ai02g10313	150	-	-	-	-	-	-	-	-	-	-	-	-	-	-	-	-	-	-	-	-	-	-	-	0	0	0	0	0	0	0	grey
Ai02g10314	497	CAN77900	1173	hypothetical protein VITISV_037350 [Vitis vinifera]	2e-55	195	0.59	-	-	-	-	-	-	-	-	-	-	-	-	-	-	-	-	-	0	0	0	0	0	0	0	grey
Ai02g10315	1614	CAN76465	701	hypothetical protein VITISV_007267 [Vitis vinifera]	1e-93	308	0.679	GO:0008233	GO:0003824	F	"peptidase activity"	P10978	101	5e-21	-	-	-	-	-	2.7.7.49	"RNA-directedDNApolymerase."	P10978	101	2e-21	0	0	0	0	0	0	0	grey
Ai02g10316	1158	EMJ03147	505	hypothetical protein PRUPE_ppa004524mg [Prunus persica]	-	641	0.825	GO:0005737	GO:0005622	C	"cytoplasm"	Q96MB7	94.4	3e-20	-	-	-	-	-	-	-	-	-	-	15.9147	60.4451	2.96624	132.82	4.72831	11.9023	7.45242	green
Ai02g10317	372	EOY30369	526	AGC isoform 1 [Theobroma cacao] gb|EOY30370.1| AGC isoform 1 [Theobroma cacao] gb|EOY30372.1| AGC isoform 1 [Theobroma cacao] gb|EOY30373.1| AGC isoform 1 [Theobroma cacao] gb|EOY30375.1| AGC isoform 1 [Theobroma cacao]	5e-53	181	0.787	GO:0060100	engulfment"	P	"positive regulation of phagocytosis	GO:0050789	Q54Y26	84.7	-	-	-	-	-	2.7.11.1	"Non-specificserine/threonineproteinkinase."	Q54Y26	84.7	2e-19	9.27788	9.37718	138.339	25.1273	3.99841	20.769	2.73087	black
Ai02g10318	240	ERP66359	504	hypothetical protein POPTR_0001s31800g [Populus trichocarpa]	5e-31	120	0.736	GO:0008152	GO:0008152	P	"metabolic process"	P47924	98.2	1e-24	K14652	"Riboflavin metabolism"	P47924	98.2	2e-25	3.5.4.25	"GTPcyclohydrolaseII."	P47924	98.2	6e-25	33.5825	40.9644	58.5683	51.6883	69.3488	48.8645	88.9627	lightyellow
Ai02g10319	1341	EOX92009	544	GTP cyclohydrolase II isoform 1 [Theobroma cacao]	-	726	0.824	GO:0008152	GO:0008152	P	"metabolic process"	P47924	655	0	K14652	"Riboflavin metabolism"	P47924	655	0	3.5.4.25	"GTPcyclohydrolaseII."	P47924	655	0	23.8186	23.6207	34.4196	28.777	41.7595	29.0832	45.889	lightyellow
Ai02g1032	1254	-	-	-	-	-	-	-	-	-	-	-	-	-	-	-	-	-	-	-	-	-	-	-	0	0	0	0	0	0	0	grey
Ai02g10320	2361	XP_003632194	692	PREDICTED: probable protein phosphatase 2C 23-like isoform 2 [Vitis vinifera]	-	1033	0.722	GO:0009605	GO:0050896	P	"response to external stimulus"	Q9LQN6	865	0	-	-	-	-	-	3.1.3.16	"Phosphoproteinphosphatase."	Q9ZV25	873	0	22.597	27.4806	12.9861	28.9073	8.90846	18.7776	11.816	greenyellow
Ai02g10321	504	XP_002308879	439	predicted protein [Populus trichocarpa]	2e-38	143	0.473	GO:0016747	transferring acyl groups other than amino-acyl groups"	F	"transferase activity	GO:0016740	Q70PR7	89.7	-	-	-	-	-	2.3.1.160	"Vinorinesynthase."	Q70PR7	89.7	1e-20	0	0	0	0	0.115099	0	0	blue
Ai02g10322	558	XP_004295160	185	PREDICTED: thioredoxin M4, chloroplastic-like [Fragaria vesca subsp. vesca]	1e-64	204	0.573	GO:0022900	GO:0008152	P	"electron transport chain"	P48384	172	5e-54	-	-	-	-	-	1.8.1.8	"Protein-disulfidereductase."	P0AGG7	102	2e-27	310.521	215.765	99.6919	141.812	106.469	129.925	498.27	yellow
Ai02g10323	762	EOY12937	258	RING membrane-anchor 3, putative [Theobroma cacao]	2e-84	259	0.532	GO:0016567	GO:0008152	P	"protein ubiquitination"	Q8GUK7	177	4e-54	K10666	"Protein processing in endoplasmic reticulum"	Q09463	89.4	4e-21	-	-	-	-	-	14.8407	10.7225	9.57483	24.8356	26.9771	21.4664	42.3385	lightyellow
Ai02g10324	774	ERP66845	254	hypothetical protein POPTR_0001s41210g [Populus trichocarpa]	1e-149	425	0.763	GO:0009664	GO:0009987	P	"plant-type cell wall organization"	Q9LDJ3	347	1e-121	-	-	-	-	-	-	-	-	-	-	0	0	0	0.232458	0	0.879033	0	turquoise
Ai02g10325	1497	EEE97515	500	hypothetical protein POPTR_0011s12150g [Populus trichocarpa]	-	674	0.666	GO:0005739	GO:0005622	C	"mitochondrion"	Q84JR3	466	1e-160	-	-	-	-	-	-	-	-	-	-	7.98514	27.0044	10.8799	17.2292	9.41411	17.2588	24.3951	grey60
Ai02g10326	963	XP_002316904	288	predicted protein [Populus trichocarpa] gb|EEE97516.1| hypothetical protein POPTR_0011s12160g [Populus trichocarpa]	3e-91	281	0.833	-	-	-	-	-	-	-	-	-	-	-	-	-	-	-	-	-	15.0044	40.2656	36.8488	47.9577	96.1865	67.0773	29.0964	blue
Ai02g10327	684	ERN14135	195	hypothetical protein AMTR_s00021p00248250 [Amborella trichopoda]	6e-26	107	0.479	-	-	-	-	-	-	-	-	-	-	-	-	-	-	-	-	-	0	0	0	0	0	0	0	grey
Ai02g10328	879	EMJ14301	366	hypothetical protein PRUPE_ppa023357mg [Prunus persica]	2e-33	133	0.362	GO:0008233	GO:0003824	F	"peptidase activity"	Q766C2	89.4	8e-19	-	-	-	-	-	3.4.23.12	"Nepenthesin."	Q766C2	89.4	3e-19	0	0	0	0.202024	0	0	0	green
Ai02g10329	1542	EMJ13979	405	hypothetical protein PRUPE_ppa019935mg [Prunus persica]	4e-78	258	0.461	GO:0008150	NA	P	"biological_process"	Q9FM89	120	3e-28	-	-	-	-	-	-	-	-	-	-	0	0.325558	0	0.414735	0.13419	0	0	lightcyan
Ai02g1033	798	ACX70155	548	terpene synthase 1 [Citrus sinensis]	4e-94	295	0.567	GO:0005737	GO:0005622	C	"cytoplasm"	Q94JS8	283	3e-91	K12467	"Monoterpenoid biosynthesis"	Q9LRZ6	124	6e-32	4.2.3.47	"Beta-farnesenesynthase."	Q94JS8	283	1e-91	0	34.3981	0.707525	0	0	0	0	brown
Ai02g10330	2319	AAF35404	722	hypothetical protein [Arabidopsis thaliana]	-	921	0.605	GO:0016021	GO:0016020	C	"integral to membrane"	Q54I48	155	2e-38	-	-	-	-	-	-	-	-	-	-	15.8701	15.7421	35.755	28.5455	9.51377	82.8028	23.8951	turquoise
Ai02g10331	666	XP_002528557	511	ATP binding protein, putative [Ricinus communis] gb|EEF33812.1| ATP binding protein, putative [Ricinus communis]	2e-44	163	0.534	-	-	-	-	-	-	-	-	-	-	-	-	-	-	-	-	-	0	1.13365	0.123727	0.550163	2.33637	0	4.78714	lightyellow
Ai02g10332	669	EMJ13620	213	hypothetical protein PRUPE_ppa016637mg [Prunus persica]	3e-39	142	0.451	-	-	-	-	-	-	-	-	-	-	-	-	-	-	-	-	-	0.660467	0.966776	0	0.273688	0.498113	0	0.680411	purple
Ai02g10333	180	EOY12914	59	Uncharacterized protein TCM_031418 [Theobroma cacao]	2e-27	100	0.814	-	-	-	-	-	-	-	-	-	-	-	-	-	-	-	-	-	11.3882	42.6007	80.6579	47.1912	25.7665	118.968	82.125	turquoise
Ai02g10334	969	-	-	-	-	-	-	-	-	-	-	-	-	-	-	-	-	-	-	-	-	-	-	-	2.19168	1321.11	5.22871	6.49364	1.87332	2.0606	2.70944	brown
Ai02g10335	1620	ERP66852	554	MLO-like protein 11 [Populus trichocarpa]	-	729	0.682	GO:0009607	GO:0050896	P	"response to biotic stimulus"	Q9FI00	646	0	-	-	-	-	-	-	-	-	-	-	4.8146	11.9931	29.1406	24.7812	7.26219	38.5162	15.141	red
Ai02g10336	534	XP_004148556	388	PREDICTED: uncharacterized protein LOC101218085 [Cucumis sativus]	3e-38	142	0.422	-	-	-	-	-	-	-	-	-	-	-	-	-	-	-	-	-	0	0	0	0	0	0	0	grey
Ai02g10337	378	-	-	-	-	-	-	-	-	-	-	-	-	-	-	-	-	-	-	-	-	-	-	-	0	0	0	0	0	0	0	grey
Ai02g10338	339	EOY17303	239	Uncharacterized protein TCM_036456 [Theobroma cacao]	2e-27	108	0.605	-	-	-	-	-	-	-	-	-	-	-	-	-	-	-	-	-	0	0	0	0	0	0	0	grey
Ai02g10339	405	XP_002283463	160	PREDICTED: uncharacterized protein LOC100242900 [Vitis vinifera]	5e-38	134	0.759	-	-	-	-	-	-	-	-	-	-	-	-	-	-	-	-	-	0	2.03573	0.666541	0.987945	0.299678	1.86794	9.82447	yellow
Ai02g1034	1215	EOY05193	430	Uncharacterized protein isoform 1 [Theobroma cacao]	-	529	0.682	-	-	-	-	-	-	-	-	-	-	-	-	-	-	-	-	-	18.897	13.9143	41.3685	25.9835	12.6971	72.6824	49.2001	turquoise
Ai02g10340	1281	XP_002329325	392	predicted protein [Populus trichocarpa] gb|ERP51245.1| regulator of chromosome condensation family protein [Populus trichocarpa]	-	745	0.843	GO:0005737	GO:0005622	C	"cytoplasm"	Q4U2R1	166	2e-43	K10594	"Ubiquitin mediated proteolysis"	Q15751	133	5e-33	2.7.11.1	"Non-specificserine/threonineproteinkinase."	Q91ZR4	95.9	3e-20	18.1859	44.8421	101.686	81.7904	48.4941	59.5384	37.8046	royalblue
Ai02g10341	789	ADP00759	261	14-3-3 protein [Litchi chinensis]	1e-177	495	0.973	GO:0019904	GO:0005488	F	"protein domain specific binding"	P42652	465	1e-167	K06630	"Cell cycle"	P42644	456	1e-165	-	-	-	-	-	434.379	840.009	957.407	1387.61	401.046	725.413	375.082	magenta
Ai02g10342	1459	XP_002520408	533	chaperonin containing t-complex protein 1, delta subunit, tcpd, putative [Ricinus communis] gb|EEF41963.1| chaperonin containing t-complex protein 1, delta subunit, tcpd, putative [Ricinus communis]	-	885	0.932	GO:0007021	GO:0009987	P	"tubulin complex assembly"	P50999	613	0	-	-	-	-	-	-	-	-	-	-	55.1087	117.127	95.0283	79.1282	45.2453	83.9209	55.4439	brown
Ai02g10343	1140	XP_002321499	363	predicted protein [Populus trichocarpa] gb|EEF05626.1| hypothetical protein POPTR_0015s04130g [Populus trichocarpa]	1e-176	501	0.753	GO:0005737	GO:0005622	C	"cytoplasm"	Q6J163	404	1e-139	-	-	-	-	-	-	-	-	-	-	0	1.25629	2.60513	0.0381051	0.647282	0	0	black
Ai02g10344	734	XP_002517422	1289	conserved hypothetical protein [Ricinus communis] gb|EEF44964.1| conserved hypothetical protein [Ricinus communis]	8e-45	169	0.452	GO:0006351	DNA-dependent"	P	"transcription	GO:0006139	Q9XIE1	162	K11644	"Huntingtons disease"	O04539	156	4e-43	-	-	-	-	-	0	0	0	0	0.149611	0	0	blue
Ai02g10345	215	XP_004172237	69	PREDICTED: mitochondrial pyruvate carrier 2-like, partial [Cucumis sativus]	2e-27	101	0.9	-	-	-	-	-	-	-	-	-	-	-	-	-	-	-	-	-	0	4.83855	5.2808	4.4028	7.83506	17.759	2.91886	turquoise
Ai02g10346	1044	EOY12229	345	Co-chaperone GrpE family protein, putative isoform 1 [Theobroma cacao]	1e-132	387	0.648	GO:0005737	GO:0005622	C	"cytoplasm"	Q3SW78	139	1e-38	-	-	-	-	-	-	-	-	-	-	28.7081	75.8571	53.8085	61.1566	83.352	42.4508	61.2328	pink
Ai02g10347	573	XP_002531198	192	conserved hypothetical protein [Ricinus communis] gb|EEF31175.1| conserved hypothetical protein [Ricinus communis]	5e-44	152	0.442	-	-	-	-	-	-	-	-	-	-	-	-	-	-	-	-	-	14.1894	29.8089	32.1767	33.9726	65.1993	38.2929	77.9619	lightyellow
Ai02g10348	1722	EOY12227	547	Trigger factor, putative [Theobroma cacao]	-	758	0.694	GO:0009902	GO:0009987	P	"chloroplast relocation"	Q8S9L5	660	0	-	-	-	-	-	-	-	-	-	-	27.8095	12.4092	24.9414	7.43631	13.2653	12.291	110.924	yellow
Ai02g10349	1758	EOY12221	583	Microtubule-associated proteins 65-1 isoform 1 [Theobroma cacao] gb|EOY12225.1| Microtubule-associated proteins 65-1 isoform 1 [Theobroma cacao]	-	957	0.846	GO:0042023	GO:0006139	P	"DNA endoreduplication"	Q8LEG3	805	0	-	-	-	-	-	-	-	-	-	-	131.185	186.351	364.029	301.01	35.1427	178.229	200.803	black
Ai02g1035	489	EEE53129	740	hypothetical protein OsJ_35927 [Oryza sativa Japonica Group]	3e-25	109	0.465	GO:0008152	GO:0008152	P	"metabolic process"	Q9SCV3	100	4e-24	-	-	-	-	-	3.2.1.23	"Beta-galactosidase."	Q9SCV3	100	2e-24	2.84706	5.55662	3.89139	4.42417	4.53299	1.4871	0.977678	tan
Ai02g10350	306	AFK36197	124	unknown [Lotus japonicus]	1e-44	148	0.72	GO:0005737	GO:0005622	C	"cytoplasm"	Q8L8T2	130	2e-39	-	-	-	-	-	-	-	-	-	-	0	0	39.1076	1.76881	307.294	0	0	blue
Ai02g10351	618	EOY22746	254	Peptide methionine sulfoxide reductase reductase [Theobroma cacao]	1e-133	382	0.868	GO:0019538	GO:0008152	P	"protein metabolic process"	Q9SEC2	352	1e-123	-	-	-	-	-	1.8.4.11	"Peptide-methionine(S)-S-oxidereductase."	Q9SEC2	352	1e-124	344.019	257.249	97.7954	141.134	127.183	97.3955	438.542	yellow
Ai02g10352	1143	XP_004291592	603	PREDICTED: ankyrin repeat-containing protein At5g02620-like [Fragaria vesca subsp. vesca]	1e-103	323	0.483	-	-	-	-	-	-	-	-	-	-	-	-	-	-	-	-	-	0	0	0	0	0	0	0	grey
Ai02g10353	378	XP_002524590	125	metal ion binding protein, putative [Ricinus communis] gb|EEF37798.1| metal ion binding protein, putative [Ricinus communis]	7e-33	119	0.567	-	-	-	-	-	-	-	-	-	-	-	-	-	-	-	-	-	2.59798	159.403	0.96844	24.8956	58.1276	20.355	10.7057	brown
Ai02g10354	345	EOX93596	121	Heavy metal transport/detoxification superfamily protein, putative [Theobroma cacao]	3e-23	94.4	0.492	-	-	-	-	-	-	-	-	-	-	-	-	-	-	-	-	-	0	0.711855	0	0.604563	0	0	0	greenyellow
Ai02g10355	387	XP_002309405	277	predicted protein [Populus trichocarpa] gb|EEE92928.1| alcohol dehydroge family protein [Populus trichocarpa]	5e-48	162	0.699	GO:0008152	GO:0008152	P	"metabolic process"	Q7FAE1	119	4e-33	K09841	"Carotenoid biosynthesis"	Q9C826	103	1e-27	1.1.1.295	"Momilactone-Asynthase."	Q7FAE1	119	2e-33	0	0	0	0.832047	0	13.8348	0	turquoise
Ai02g10356	1076	EMJ21550	769	hypothetical protein PRUPE_ppa000101m1g, partial [Prunus persica]	1e-119	370	0.553	GO:0042023	GO:0006139	P	"DNA endoreduplication"	Q9FFF9	265	3e-78	K03348	"Oocyte meiosis"	Q9FFF9	265	3e-79	-	-	-	-	-	0	1.05032	1.02127	0.486556	1.08232	0	1.61283	darkgreen
Ai02g10357	1326	XP_002316203	370	predicted protein [Populus trichocarpa]	-	544	0.697	-	-	-	-	-	-	-	-	-	-	-	-	-	-	-	-	-	0.313047	0.992835	0.116694	1.36208	0	35.319	0	turquoise
Ai02g10358	708	XP_003556604	485	PREDICTED: endoglucanase 12-like [Glycine max]	5e-44	162	0.546	GO:0008152	GO:0008152	P	"metabolic process"	Q42059	163	2e-45	K01179	"Starch and sucrose metabolism"	Q7XTH4	107	2e-26	3.2.1.4	"Cellulase."	Q42059	163	8e-46	0	0.604682	0	0.256772	0	0	0	brown
Ai02g10359	297	-	-	-	-	-	-	-	-	-	-	-	-	-	-	-	-	-	-	-	-	-	-	-	0	69.8626	0	0	0	0	0	brown
Ai02g1036	1458	CAN76465	701	hypothetical protein VITISV_007267 [Vitis vinifera]	2e-97	316	0.514	GO:0008233	GO:0003824	F	"peptidase activity"	P04146	133	7e-32	-	-	-	-	-	2.7.7.49	"RNA-directedDNApolymerase."	P10978	104	1e-22	0	0	0.316619	0.0586615	0.100896	0	0	black
Ai02g10360	357	ADD82422	370	geranylgeranyl diphosphate synthase [Jatropha curcas]	3e-27	110	0.609	GO:0033384	GO:0008152	P	"geranyl diphosphate biosynthetic process"	Q94ID7	90.1	2e-21	K13789	"Terpenoid backbone biosynthesis"	Q9ZU77	86.3	5e-21	2.5.1.10	"(2E	6E)-farnesyldiphosphatesynthase."	Q94ID7	90.1	0	0	0	0	0	0	0	grey
Ai02g10361	3065	EOY20750	1010	Phox domain-containing protein, putative isoform 1 [Theobroma cacao] gb|EOY20751.1| Phox domain-containing protein, putative isoform 1 [Theobroma cacao]	-	981	0.542	GO:0005622	GO:0005622	C	"intracellular"	Q8BM47	137	7e-32	-	-	-	-	-	-	-	-	-	-	11.2536	13.6953	16.5115	17.9348	10.3953	14.1484	8.49284	green
Ai02g10362	978	EOY20749	330	UDP-N-acetylglucosamine--N-acetylmuramyl- pyrophosphoryl-undecaprenol N-acetylglucosamine transferase isoform 3 [Theobroma cacao]	1e-135	395	0.679	-	-	-	-	-	-	-	-	-	-	-	-	-	-	-	-	-	3.90562	71.0491	5.81742	1.70834	0	8.84008	0.447063	brown
Ai02g10363	885	EOY20745	302	SKP1/ASK-interacting protein 16 isoform 1 [Theobroma cacao]	1e-128	375	0.682	GO:0008150	NA	P	"biological_process"	Q8EB92	102	6e-26	-	-	-	-	-	-	-	-	-	-	65.3274	26.5624	35.9866	19.4007	6.32587	15.9238	35.3948	midnightblue
Ai02g10364	996	XP_002282390	334	PREDICTED: uncharacterized protein LOC100262147 [Vitis vinifera] emb|CBI15014.3| unnamed protein product [Vitis vinifera]	1e-173	491	0.71	-	-	-	-	-	-	-	-	-	-	-	-	-	-	-	-	-	0.425458	7.07573	2.61971	8.84043	3.85049	13.235	0.219153	turquoise
Ai02g10365	402	-	-	-	-	-	-	-	-	-	-	-	-	-	-	-	-	-	-	-	-	-	-	-	0	0	0	0	0	0	0	grey
Ai02g10366	2745	EOY00849	914	Lipoxygenase [Theobroma cacao]	-	1417	0.763	GO:0005737	GO:0005622	C	"cytoplasm"	P38418	778	0	K00454	"Linoleic acid metabolism"	Q9CAG3	1148	0	1.13.11.12	"Lipoxygenase."	Q9CAG3	1148	0	180.248	198.532	271.664	128.681	23.5033	45.6988	17.2112	cyan
Ai02g10367	1713	EOY32170	535	Biotin carboxylase 1, chloroplastic isoform 1 [Theobroma cacao]	-	936	0.849	GO:0008152	GO:0008152	P	"metabolic process"	O04983	860	0	K01965	"Propanoate metabolism"	Q91ZA3	399	1e-131	6.3.4.14	"Biotincarboxylase."	B9HBA8	905	0	56.1639	64.3698	204.727	65.2895	0.300411	83.8885	92.0834	black
Ai02g10368	549	EOY32175	222	Uncharacterized protein TCM_039757 [Theobroma cacao]	1e-68	215	0.655	-	-	-	-	-	-	-	-	-	-	-	-	-	-	-	-	-	325.554	449.256	236.381	613.336	556.862	612.686	360.987	midnightblue
Ai02g10369	1269	EMJ23653	423	hypothetical protein PRUPE_ppa006191mg [Prunus persica]	-	563	0.667	GO:0009507	GO:0005622	C	"chloroplast"	Q9M2A1	461	1e-160	-	-	-	-	-	-	-	-	-	-	3.60819	0.480144	3.97389	1.76703	0.742155	2.56999	5.40676	yellow
Ai02g1037	1270	XP_002529997	425	cystathionine gamma-synthase, putative [Ricinus communis] gb|EEF32359.1| cystathionine gamma-synthase, putative [Ricinus communis]	-	741	0.865	GO:0003824	GO:0003824	F	"catalytic activity"	P55217	706	0	K01760	"Nitrogen metabolism"	P53780	224	2e-68	2.5.1.48	"Cystathioninegamma-synthase."	P55217	706	0	201.866	342.243	156.996	605.742	137.501	494.151	432.936	magenta
Ai02g10370	2352	CAN79719	826	hypothetical protein VITISV_012742 [Vitis vinifera]	-	904	0.612	GO:0004672	GO:0016740	F	"protein kinase activity"	Q8S8S7	339	1e-103	K13430	"Plant-pathogen interaction"	Q9FE20	160	3e-42	2.7.11.1	"Non-specificserine/threonineproteinkinase."	Q3EDL4	194	2e-53	2.74986	0.587007	3.3955	2.45705	2.63558	2.69312	4.78052	greenyellow
Ai02g10371	1113	EOY32182	391	Adenine nucleotide alpha hydrolases-like superfamily protein, putative [Theobroma cacao]	1e-98	305	0.49	GO:0004672	GO:0016740	F	"protein kinase activity"	Q9FKG5	87.4	2e-17	-	-	-	-	-	-	-	-	-	-	0	1.66048	0	0	0	0	0	brown
Ai02g10372	955	XP_002331406	671	predicted protein [Populus trichocarpa] gb|ERP50020.1| leucine-rich repeat transmembrane protein kinase [Populus trichocarpa]	1e-158	464	0.74	GO:0004672	GO:0016740	F	"protein kinase activity"	C0LGU0	402	1e-135	K13430	"Plant-pathogen interaction"	Q9FE20	119	4e-30	2.7.11.1	"Non-specificserine/threonineproteinkinase."	C0LGU0	402	1e-136	4.35718	5.87655	0	0.251297	0	0	0	purple
Ai02g10373	597	CAN65603	491	hypothetical protein VITISV_021511 [Vitis vinifera]	2e-63	211	0.669	GO:0008233	GO:0003824	F	"peptidase activity"	P04146	126	2e-32	-	-	-	-	-	2.7.7.49	"RNA-directedDNApolymerase."	P10978	78.6	3e-16	0	0	0	0	0.189028	0	0	blue
Ai02g10374	735	XP_004296959	1112	PREDICTED: phosphoglucan, water dikinase, chloroplastic-like [Fragaria vesca subsp. vesca]	2e-98	318	0.72	GO:0003824	GO:0003824	F	"catalytic activity"	Q6ZY51	285	8e-88	-	-	-	-	-	2.7.9.5	"Phosphoglucan	waterdikinase."	Q6ZY51	285	20.7977	7.1034	12.7365	14.9588	4.03335	8.3802	13.4676	blue
Ai02g10375	603	XP_002518612	1174	chloroplast alpha-glucan water dikinase, putative [Ricinus communis] gb|EEF43754.1| chloroplast alpha-glucan water dikinase, putative [Ricinus communis]	2e-86	284	0.704	GO:0003824	GO:0003824	F	"catalytic activity"	Q6ZY51	231	4e-69	-	-	-	-	-	2.7.9.5	"Phosphoglucan	waterdikinase."	Q6ZY51	231	31.2202	12.5129	16.3484	14.8624	10.6517	4.65921	13.7841	turquoise
Ai02g10376	1683	EOY05136	533	Exostosin family protein [Theobroma cacao]	-	572	0.575	GO:0042353	GO:0008152	P	"fucose biosynthetic process"	Q8H038	474	1e-161	-	-	-	-	-	-	-	-	-	-	0	2.01943	0	1.91684	0	0	0	greenyellow
Ai02g10377	1446	EMJ28085	469	hypothetical protein PRUPE_ppa016615mg [Prunus persica]	-	620	0.7	GO:0015186	GO:0005215	F	"L-glutamine transmembrane transporter activity"	P47082	103	4e-22	-	-	-	-	-	-	-	-	-	-	0	0	0	0	0	0.447543	5.29617	yellow
Ai02g10378	2844	XP_002265776	955	PREDICTED: fanconi-associated nuclease 1 homolog [Vitis vinifera]	-	1075	0.576	GO:0090305	GO:0006139	P	"nucleic acid phosphodiester bond hydrolysis"	Q5XVJ4	847	0	-	-	-	-	-	3.1.4.1	"PhosphodiesteraseI."	Q69ZT1	252	2e-69	3.25006	2.86131	9.61309	9.39815	21.9182	8.41419	9.31674	cyan
Ai02g10379	474	EEE87634	296	hypothetical protein POPTR_0009s14450g [Populus trichocarpa]	7e-31	120	0.415	-	-	-	-	-	-	-	-	-	-	-	-	-	-	-	-	-	0	0	0	0	0	0	0	grey
Ai02g1038	918	XP_002530001	330	xenotropic and polytropic murine leukemia virus receptor ids-4, putative [Ricinus communis] gb|EEF32363.1| xenotropic and polytropic murine leukemia virus receptor ids-4, putative [Ricinus communis]	1e-144	415	0.687	GO:0070417	GO:0050896	P	"cellular response to cold"	Q10B79	311	1e-105	-	-	-	-	-	-	-	-	-	-	19.9915	27.4483	40.5536	22.3962	76.5551	28.4123	76.1543	lightyellow
Ai02g10380	666	CAN69930	298	hypothetical protein VITISV_037144 [Vitis vinifera]	5e-58	192	0.476	-	-	-	-	-	-	-	-	-	-	-	-	-	-	-	-	-	0	0	0	0	0	0	0	grey
Ai02g10381	525	EEE87634	296	hypothetical protein POPTR_0009s14450g [Populus trichocarpa]	6e-38	139	0.473	-	-	-	-	-	-	-	-	-	-	-	-	-	-	-	-	-	0	0	0	0	0	0	0	grey
Ai02g10382	1038	EEE87634	296	hypothetical protein POPTR_0009s14450g [Populus trichocarpa]	3e-58	197	0.513	-	-	-	-	-	-	-	-	-	-	-	-	-	-	-	-	-	0	0	0	0	0	0	0	grey
Ai02g10383	366	EOX97495	312	Eukaryotic translation initiation factor 3 subunit A, putative [Theobroma cacao]	1e-17	84.7	0.51	-	-	-	-	-	-	-	-	-	-	-	-	-	-	-	-	-	0	0	0	0	0	0	0	grey
Ai02g10384	594	XP_002305550	289	predicted protein [Populus trichocarpa] gb|EEE86061.1| hypothetical protein POPTR_0004s19320g [Populus trichocarpa]	2e-16	83.6	0.344	-	-	-	-	-	-	-	-	-	-	-	-	-	-	-	-	-	0	0	0	0	0	0	0	grey
Ai02g10385	1923	EOY22041	630	Leo1-like family protein isoform 1 [Theobroma cacao] gb|EOY22042.1| Leo1-like family protein isoform 1 [Theobroma cacao] gb|EOY22043.1| Leo1-like family protein isoform 1 [Theobroma cacao]	-	664	0.682	GO:0016593	GO:0005622	C	"Cdc73/Paf1 complex"	Q52KV5	135	5e-32	-	-	-	-	-	-	-	-	-	-	58.247	59.9925	79.5468	120.003	48.9874	83.3067	50.405	magenta
Ai02g10386	891	XP_002264133	300	PREDICTED: phosphoribosylglycinamide formyltransferase, chloroplastic [Vitis vinifera] emb|CBI35737.3| unnamed protein product [Vitis vinifera]	1e-141	408	0.691	GO:0006164	GO:0006139	P	"purine nucleotide biosynthetic process"	P52423	366	1e-126	K11787	"One carbon pool by folate"	P16340	115	3e-28	2.1.2.2	"Phosphoribosylglycinamideformyltransferase."	P52423	366	1e-127	17.2922	35.0383	27.5744	43.4914	7.96981	24.8386	18.3092	magenta
Ai02g10387	150	-	-	-	-	-	-	-	-	-	-	-	-	-	-	-	-	-	-	-	-	-	-	-	0	0	0	0	0	0	0	grey
Ai02g10388	5613	EOY22038	1823	Dentin sialophosphoprotein-related, putative [Theobroma cacao]	-	1737	0.518	-	-	-	-	-	-	-	-	-	-	-	-	-	-	-	-	-	21.4003	15.9038	16.4285	16.6457	24.4671	17.3757	7.27607	yellow
Ai02g10389	1197	EMJ03475	312	hypothetical protein PRUPE_ppa008963mg [Prunus persica]	5e-96	297	0.497	-	-	-	-	-	-	-	-	-	-	-	-	-	-	-	-	-	4.18925	13.3714	24.8556	26.7627	42.7405	32.2754	22.298	cyan
Ai02g1039	2325	EOY03531	786	EXS family protein isoform 1 [Theobroma cacao]	-	986	0.646	GO:0016020	GO:0016020	C	"membrane"	Q9LJW0	830	0	-	-	-	-	-	-	-	-	-	-	5.04399	5.34651	13.3561	12.2706	1.00568	8.99405	13.4387	red
Ai02g10390	387	-	-	-	-	-	-	-	-	-	-	-	-	-	-	-	-	-	-	-	-	-	-	-	0	0	0	0	0	0	0	grey
Ai02g10391	267	EMJ11744	102	hypothetical protein PRUPE_ppa013804mg [Prunus persica]	2e-36	126	0.813	GO:0008150	NA	P	"biological_process"	Q9SD88	126	3e-38	-	-	-	-	-	-	-	-	-	-	0	2.00818	1.91777	1.91869	1.55202	3.22466	4.24004	tan
Ai02g10392	261	XP_002514670	102	conserved hypothetical protein [Ricinus communis] gb|EEF47776.1| conserved hypothetical protein [Ricinus communis]	3e-26	100	0.607	GO:0008150	NA	P	"biological_process"	Q9SD88	95.5	4e-26	-	-	-	-	-	-	-	-	-	-	2.12498	23.3287	29.7045	31.0397	18.1631	39.9578	8.75659	yellow
Ai02g10393	225	-	-	-	-	-	-	-	-	-	-	-	-	-	-	-	-	-	-	-	-	-	-	-	0	0.644517	0.492399	1.09388	1.99245	4.13977	2.72164	cyan
Ai02g10394	1242	XP_002281128	456	PREDICTED: UDP-glycosyltransferase 83A1 [Vitis vinifera]	1e-148	436	0.498	GO:0008152	GO:0008152	P	"metabolic process"	Q9SGA8	263	1e-82	K13228	"Benzoxazinoid biosynthesis"	B4G072	149	3e-40	2.4.1.120	"Sinapate1-glucosyltransferase."	Q9LVF0	172	8e-48	0	0	0	0	0	0	0	grey
Ai02g10395	1065	EEE87328	349	hypothetical protein POPTR_0009s05210g [Populus trichocarpa]	-	534	0.767	GO:0006810	GO:0006810	P	"transport"	Q5RDB8	262	1e-83	-	-	-	-	-	-	-	-	-	-	22.9532	27.5159	13.2768	18.859	2.58669	39.6881	31.3926	salmon
Ai02g10396	1071	EOY32826	354	F-box family protein, putative [Theobroma cacao]	1e-84	268	0.47	GO:0008150	NA	P	"biological_process"	O49508	171	7e-49	-	-	-	-	-	-	-	-	-	-	198.252	33.2996	2.27276	11.6953	4.8455	15.4096	23.9089	pink
Ai02g10397	1317	EMJ13463	401	hypothetical protein PRUPE_ppa006653mg [Prunus persica]	-	748	0.852	GO:0008152	GO:0008152	P	"metabolic process"	Q56YA5	721	0	K00830	"Glycine	serine and threonine metabolism"	Q56YA5	721	2.6.1.45	"Serine--glyoxylatetransaminase."	Q56YA5	721	0	2295.84	29.8474	3.87884	6.95784	3.96348	0.988203	331.663	pink
Ai02g10398	5646	EOY32819	1768	Chromatin remodeling complex subunit isoform 1 [Theobroma cacao] gb|EOY32821.1| Chromatin remodeling complex subunit isoform 1 [Theobroma cacao]	-	2311	0.772	GO:0005703	GO:0005622	C	"polytene chromosome puff"	Q7KU24	659	0	K04494	"Wnt signaling pathway"	B5DE69	490	1e-142	3.6.4.12	"DNAhelicase."	B6ZLK2	756	0	22.2564	16.7517	17.1817	23.0713	40.0308	24.4238	15.0445	blue
Ai02g10399	606	EMJ24594	218	hypothetical protein PRUPE_ppa011230mg [Prunus persica]	5e-88	265	0.74	GO:0005777	GO:0005622	C	"peroxisome"	Q9ZS51	181	4e-57	K13347	"Peroxisome"	Q07066	75.5	8e-17	-	-	-	-	-	1.47825	11.901	3.03072	14.7015	8.73315	44.0115	15.9903	turquoise
Ai02g104	612	XP_002315866	193	predicted protein [Populus trichocarpa] gb|EEF02037.1| hypothetical protein POPTR_0010s11910g [Populus trichocarpa]	1e-45	157	0.528	GO:0016020	GO:0016020	C	"membrane"	B6TYV8	125	2e-35	-	-	-	-	-	-	-	-	-	-	5.11584	0.356593	0	2.11993	0	0	3.01161	pink
Ai02g1040	1289	EOY00640	329	NAD(P)-linked oxidoreductase superfamily protein [Theobroma cacao]	1e-112	341	0.702	GO:0005737	GO:0005622	C	"cytoplasm"	Q9SQ64	310	1e-102	K00212	"Metabolism of xenobiotics by cytochrome P450"	P52895	164	1e-46	2.3.1.170	"6{prime}-deoxychalconesynthase."	P26690	284	9e-93	8.71031	8.81479	7.57612	9.85907	9.16441	6.0662	12.2968	yellow
Ai02g10400	1074	EMJ24594	218	hypothetical protein PRUPE_ppa011230mg [Prunus persica]	8e-74	235	0.64	GO:0005777	GO:0005622	C	"peroxisome"	Q9ZS51	169	2e-50	-	-	-	-	-	-	-	-	-	-	13.726	19.8048	148.528	38.6775	2.07039	33.7991	15.3526	black
Ai02g10401	426	EOY06117	158	Plant cadmium resistance 2 [Theobroma cacao]	9e-64	199	0.684	GO:0008285	GO:0050789	P	"negative regulation of cell proliferation"	B6TYV8	162	1e-50	-	-	-	-	-	-	-	-	-	-	0	0	0	0	0	0	0	grey
Ai02g10402	3522	NP_001041836	621	Os01g0115600 [Oryza sativa Japonica Group] dbj|BAB17126.1| putative receptor serine/threonine kinase PR5K [Oryza sativa Japonica Group] dbj|BAB39451.1| putative receptor serine/threonine kinase PR5K [Oryza sativa Japonica Group] dbj|BAF03750.1| Os01g0115600 [Oryza sativa Japonica Group]	1e-172	530	0.478	GO:0004672	GO:0016740	F	"protein kinase activity"	Q9FID6	335	1e-98	K13415	"Plant hormone signal transduction"	O22476	174	9e-44	2.7.11.1	"Non-specificserine/threonineproteinkinase."	Q3ECH2	335	5e-98	1.90398	4.92926	0.744013	4.60501	0.824627	7.73939	2.78571	turquoise
Ai02g10403	2334	EOY22953	781	F5O11.10, putative isoform 1 [Theobroma cacao] gb|EOY22954.1| F5O11.10, putative isoform 1 [Theobroma cacao]	-	959	0.766	-	-	-	-	-	-	-	-	-	-	-	-	-	-	-	-	-	2.25208	6.33952	3.16427	26.597	0.304856	43.4336	5.88946	turquoise
Ai02g10404	1467	EOY22955	502	FK506-binding protein, putative isoform 1 [Theobroma cacao]	1e-156	461	0.524	GO:0006334	GO:0009987	P	"nucleosome assembly"	Q93ZG9	363	1e-120	-	-	-	-	-	5.2.1.8	"Peptidylprolylisomerase."	P54397	129	2e-32	6.46972	15.7837	46.8183	29.9276	14.5674	41.4334	29.5582	red
Ai02g10405	1302	XP_002510911	445	enolase, putative [Ricinus communis] gb|EEF51513.1| enolase, putative [Ricinus communis]	-	798	0.908	GO:0006096	GO:0008152	P	"glycolysis"	Q42971	773	0	K01689	"Glycolysis / Gluconeogenesis"	Q42971	773	0	4.2.1.11	"Phosphopyruvatehydratase."	Q42971	773	0	10.533	69.2249	297.33	186.095	1.44433	26.508	9.86457	black
Ai02g10406	900	EOY22960	296	RRNA processing protein-related [Theobroma cacao]	1e-103	310	0.623	GO:0006606	GO:0006810	P	"protein import into nucleus"	Q9LUJ5	258	2e-84	-	-	-	-	-	-	-	-	-	-	13.7775	67.6876	102.627	81.1099	110.596	93.0568	91.0345	pink
Ai02g10407	411	EMJ22250	149	hypothetical protein PRUPE_ppa015846mg [Prunus persica]	1e-31	117	0.444	-	-	-	-	-	-	-	-	-	-	-	-	-	-	-	-	-	4.68259	10.2814	71.7842	20.4954	2.35436	16.5095	13.266	black
Ai02g10408	1089	EMJ19476	336	hypothetical protein PRUPE_ppa008335mg [Prunus persica]	1e-127	376	0.577	GO:0010150	GO:0007275	P	"leaf senescence"	Q9S7C9	82.8	1e-16	-	-	-	-	-	-	-	-	-	-	5.02268	6.50377	6.84104	8.40534	1.16555	26.0331	7.56251	turquoise
Ai02g10409	2223	EOY22966	729	Microtubule associated protein family protein isoform 4 [Theobroma cacao]	-	906	0.699	GO:0042023	GO:0006139	P	"DNA endoreduplication"	Q9FHM4	716	0	-	-	-	-	-	-	-	-	-	-	0.364395	1.77798	5.53525	2.81238	0.274821	2.85501	1.6893	red
Ai02g1041	576	CBI23374	545	unnamed protein product [Vitis vinifera]	7e-33	131	0.4	-	-	-	-	-	-	-	-	-	-	-	-	-	-	-	-	-	0	0	0	0	0	0	0	grey
Ai02g10410	1818	EEF06550	555	hypothetical protein POPTR_0015s14330g [Populus trichocarpa]	-	708	0.588	-	-	-	-	-	-	-	-	-	-	-	-	-	-	-	-	-	9.657	26.7921	9.62738	27.9888	7.73482	40.8223	13.6504	turquoise
Ai02g10411	594	EOY22972	230	Double Clp-N motif protein [Theobroma cacao]	1e-105	309	0.787	GO:0009684	GO:0008152	P	"indoleacetic acid biosynthetic process"	Q8GW78	221	5e-72	-	-	-	-	-	-	-	-	-	-	61.2586	75.4621	42.7102	51.3961	14.2593	41.4778	101.285	purple
Ai02g10412	4539	EOY22974	1457	Cleavage and polyadenylation specificity factor 160 isoform 1 [Theobroma cacao]	-	2474	0.819	GO:0016570	GO:0008152	P	"histone modification"	Q9FGR0	2226	0	K10610	"Nucleotide excision repair"	Q9M0V3	83.2	2e-15	-	-	-	-	-	6.5721	7.35403	10.861	11.1023	10.574	13.8685	8.12468	red
Ai02g10413	537	-	-	-	-	-	-	-	-	-	-	-	-	-	-	-	-	-	-	-	-	-	-	-	0	0.103683	6.17854	1.14473	0.64105	2.66385	0	black
Ai02g10414	309	XP_002321033	103	glutaredoxin [Populus trichocarpa] gb|EEE99348.1| glutaredoxin family protein [Populus trichocarpa]	5e-48	155	0.748	GO:0051537	2 sulfur cluster binding"	F	"2 iron	GO:0005488	Q9LYC8	146	-	-	-	-	-	-	-	-	-	-	0	0.411158	0	0	1.27105	0	3.47244	yellow
Ai02g10415	1188	EMJ01626	320	hypothetical protein PRUPE_ppa008753mg [Prunus persica]	1e-125	371	0.619	GO:0008150	NA	P	"biological_process"	Q7ZV00	123	5e-31	-	-	-	-	-	-	-	-	-	-	50.6782	62.5048	84.3541	121.736	179.867	73.3458	53.2962	blue
Ai02g10416	966	CBI39066	203	unnamed protein product [Vitis vinifera]	4e-40	147	0.503	GO:0016740	GO:0016740	F	"transferase activity"	Q8WVE0	95.5	4e-22	-	-	-	-	-	-	-	-	-	-	1.75926	1.71678	2.2133	1.86809	0.884539	7.58104	1.81239	turquoise
Ai02g10417	1935	XP_002329162	1203	tir-nbs-lrr resistance protein [Populus trichocarpa]	1e-138	441	0.453	GO:0005737	GO:0005622	C	"cytoplasm"	Q40392	260	9e-74	-	-	-	-	-	-	-	-	-	-	12.2055	8.77903	21.4154	17.9856	4.54968	24.7317	12.7908	red
Ai02g10418	728	EOY15734	266	Alpha/beta-Hydrolases superfamily protein [Theobroma cacao]	1e-147	418	0.847	-	-	-	-	-	-	-	-	-	-	-	-	-	-	-	-	-	64.6324	47.8295	16.878	38.7601	4.07672	18.8229	35.2685	purple
Ai02g10419	3159	XP_002320033	1020	predicted protein [Populus trichocarpa] gb|EEE98348.1| azetidine-2-carboxylic acid resistant 1 family protein [Populus trichocarpa]	-	1610	0.775	GO:0048868	GO:0007275	P	"pollen tube development"	Q9LU41	768	0	K05850	"Pancreatic secretion"	Q16720	587	0	3.6.3.8	"Calcium-transportingATPase."	Q37145	1565	0	49.0965	52.7392	32.1104	65.2271	9.79116	51.8855	70.8369	darkgrey
Ai02g1042	876	EOY00640	329	NAD(P)-linked oxidoreductase superfamily protein [Theobroma cacao]	1e-129	377	0.611	GO:0005737	GO:0005622	C	"cytoplasm"	Q9SQ64	288	1e-95	K00002	"Glycolysis / Gluconeogenesis"	Q9JII6	151	2e-43	2.3.1.170	"6{prime}-deoxychalconesynthase."	P26690	286	2e-95	0	0	0	2.53478	0	0	0	green
Ai02g10420	981	EOY15738	317	D5-type cyclin, putative [Theobroma cacao]	1e-116	346	0.607	GO:0051301	GO:0009987	P	"cell division"	Q0DQA9	151	1e-41	K14505	"Plant hormone signal transduction"	Q9SN11	117	5e-30	-	-	-	-	-	0	0.211037	3.14395	0.537687	0	0	0	black
Ai02g10421	219	-	-	-	-	-	-	-	-	-	-	-	-	-	-	-	-	-	-	-	-	-	-	-	22.028	0.671751	4.10564	1.42626	2.07664	0	0	pink
Ai02g10422	285	CBI32619	144	unnamed protein product [Vitis vinifera]	5e-54	172	0.91	-	-	-	-	-	-	-	-	-	-	-	-	-	-	-	-	-	103.388	27.0573	77.0794	15.7739	13.2319	0	44.5408	darkturquoise
Ai02g10423	2916	XP_003527527	1615	PREDICTED: ABC transporter C family member 12-like [Glycine max]	-	1106	0.543	GO:0046685	GO:0050896	P	"response to arsenic-containing substance"	Q9C8G9	657	0	K05668	"ABC transporters"	Q9QYM0	250	3e-68	3.6.3.44	"Xenobiotic-transportingATPase."	Q9C8H0	723	0	0.139519	0.0335994	0.35937	0.0882842	0.207737	0.863242	0.993175	tan
Ai02g10424	303	XP_004291589	197	PREDICTED: uncharacterized protein LOC101305037 [Fragaria vesca subsp. vesca]	1e-12	68.6	0.5	-	-	-	-	-	-	-	-	-	-	-	-	-	-	-	-	-	0	1.68829	5.94339	9.33794	1.30479	8.133	5.17326	magenta
Ai02g10425	528	EEF00856	170	hypothetical protein POPTR_0010s09550g [Populus trichocarpa]	6e-64	201	0.624	GO:0006869	GO:0006810	P	"lipid transport"	Q9ZQI8	84	1e-19	-	-	-	-	-	-	-	-	-	-	3.46782	35.9558	10.1799	13.0229	9.1538	10.868	2.6794	brown
Ai02g10426	543	EOY05730	180	Non-specific lipid-transfer protein, putative isoform 1 [Theobroma cacao]	8e-66	207	0.614	GO:0006869	GO:0006810	P	"lipid transport"	Q9ZQI8	89.7	9e-22	-	-	-	-	-	-	-	-	-	-	0	0	0	0	0	0	0	grey
Ai02g10427	654	XP_002517105	206	lipid binding protein, putative [Ricinus communis] gb|EEF45268.1| lipid binding protein, putative [Ricinus communis]	2e-63	203	0.547	-	-	-	-	-	-	-	-	-	-	-	-	-	-	-	-	-	0	10.5804	0	0	0.170354	4.24739	0.698099	brown
Ai02g10428	1290	EOY05734	195	Bifunctional inhibitor/lipid-transfer protein/seed storage 2S albumin superfamily protein, putative [Theobroma cacao]	3e-46	166	0.485	-	-	-	-	-	-	-	-	-	-	-	-	-	-	-	-	-	0	0	0	0.0667861	0	0	0	green
Ai02g10429	2643	EOY05735	876	P-loop containing nucleoside triphosphate hydrolases superfamily protein [Theobroma cacao]	-	1284	0.719	GO:0005737	GO:0005622	C	"cytoplasm"	Q8GYD9	1140	0	K10742	"DNA replication"	Q8QHA5	133	2e-31	3.6.4.13	"RNAhelicase."	Q8GYD9	1140	0	3.50464	6.69133	7.69647	8.44528	0.229839	9.55083	2.19768	magenta
Ai02g1043	1196	ACN87674	260	kinase-like protein [Corylus avellana]	2e-59	201	0.676	GO:0016020	GO:0016020	C	"membrane"	Q7X8C5	186	4e-51	K13430	"Plant-pathogen interaction"	Q9FE20	103	4e-24	2.7.11.1	"Non-specificserine/threonineproteinkinase."	C0LGP2	130	4e-32	0	0	0	0	0	0	0	grey
Ai02g10430	615	NP_001235342	204	uncharacterized protein LOC100499738 [Glycine max] gb|ACU13447.1| unknown [Glycine max]	1e-127	364	0.887	GO:0008233	GO:0003824	F	"peptidase activity"	O23714	334	1e-117	K02734	"Proteasome"	O23714	334	1e-118	3.4.25.1	"Proteasomeendopeptidasecomplex."	O23714	334	1e-117	98.8392	275.705	125.974	203.658	204.993	156.018	142.254	lightcyan
Ai02g10431	204	XP_002337152	71	predicted protein [Populus trichocarpa]	2e-13	66.2	0.5	-	-	-	-	-	-	-	-	-	-	-	-	-	-	-	-	-	0	235.843	0	0	0	0	0	brown
Ai02g10432	330	EOY05737	107	Uncharacterized protein TCM_020664 [Theobroma cacao]	3e-25	99	0.583	-	-	-	-	-	-	-	-	-	-	-	-	-	-	-	-	-	0	0	0	0.160102	0	0	0	green
Ai02g10433	177	-	-	-	-	-	-	-	-	-	-	-	-	-	-	-	-	-	-	-	-	-	-	-	0	0	0	0	0	0	0	grey
Ai02g10434	1341	EMJ01042	425	hypothetical protein PRUPE_ppa006149mg [Prunus persica]	1e-169	489	0.583	GO:0004672	GO:0016740	F	"protein kinase activity"	Q9LSF1	450	1e-155	K06069	"Insulin signaling pathway"	Q62074	147	2e-38	2.7.11.1	"Non-specificserine/threonineproteinkinase."	Q9LSF1	450	1e-156	9.58931	13.8857	1.15309	8.71643	4.51034	3.39304	6.0548	purple
Ai02g10435	855	EOX96173	284	Ataurora3 [Theobroma cacao]	1e-178	500	0.872	GO:0035175	GO:0016740	F	"histone kinase activity (H3-S10 specific)"	O64629	477	1e-171	K11481	"Oocyte meiosis"	Q2TA06	345	1e-118	2.7.11.1	"Non-specificserine/threonineproteinkinase."	O64629	477	1e-171	1.5077	6.86602	12.5518	2.29081	2.27416	12.6002	4.65968	red
Ai02g10436	1551	EOY13499	484	AAA-type ATPase family protein [Theobroma cacao]	-	761	0.772	GO:0005737	GO:0005622	C	"cytoplasm"	Q54KQ7	321	1e-101	-	-	-	-	-	3.6.4.3	"Microtubule-severingATPase."	Q54KQ7	321	1e-101	20.6904	21.8734	25.2146	43.9408	8.269	27.8494	25.4143	green
Ai02g10437	1026	CBI38793	341	unnamed protein product [Vitis vinifera]	1e-176	499	0.799	GO:0019216	GO:0050789	P	"regulation of lipid metabolic process"	Q9ZUC1	270	3e-87	-	-	-	-	-	1.6.5.5	"NADPH:quinonereductase."	Q5R4S7	77.8	3e-15	8.65218	93.2778	0.230374	81.1822	0	1.29122	11.8846	greenyellow
Ai02g10438	1158	EMJ22148	509	hypothetical protein PRUPE_ppa026124mg [Prunus persica]	-	613	0.786	GO:0004497	GO:0016491	F	"monooxygenase activity"	Q50EK3	387	1e-130	K09837	"Carotenoid biosynthesis"	Q6TBX7	134	2e-34	1.14.13.30	"Leukotriene-B(4)20-monooxygenase."	Q9EP75	139	9e-36	13.3829	4.32125	0.0674145	21.3939	0	22.1043	2.60835	turquoise
Ai02g10439	672	ACS37303	215	trypsin inhibitor [Murraya koenigii] gb|ACS37304.1| trypsin inhibitor [Murraya koenigii]	5e-76	236	0.56	GO:0010951	GO:0050789	P	"negative regulation of endopeptidase activity"	P32765	140	3e-40	-	-	-	-	-	-	-	-	-	-	250.369	2321.39	488.079	3062.98	2.14761	7.20807	99.5161	greenyellow
Ai02g1044	1023	EOY08188	344	Uridine-ribohydrolase 1 isoform 1 [Theobroma cacao]	-	593	0.855	GO:0005737	GO:0005622	C	"cytoplasm"	Q9SJM7	543	0	-	-	-	-	-	3.2.2.3	"Uridinenucleosidase."	Q9SJM7	543	0	9.09294	14.9234	7.62646	10.8758	4.88355	9.71489	25.122	yellow
Ai02g10440	427	XP_004304823	1433	PREDICTED: endoribonuclease Dicer homolog 2-like [Fragaria vesca subsp. vesca]	2e-55	194	0.689	GO:0005737	GO:0005622	C	"cytoplasm"	Q3EBC8	156	9e-44	-	-	-	-	-	-	-	-	-	-	0	1.09016	1.24929	0.491482	0	3.50106	0	turquoise
Ai02g10441	2538	EMJ09591	1415	hypothetical protein PRUPE_ppa000240mg [Prunus persica]	-	904	0.571	GO:0005737	GO:0005622	C	"cytoplasm"	Q3EBC8	745	0	-	-	-	-	-	3.1.26.3	"RibonucleaseIII."	B0BBS8	76.3	2e-14	4.1308	4.51014	5.15074	15.52	1.56331	6.34312	2.58474	green
Ai02g10442	1659	XP_002520834	585	oligopeptide transporter, putative [Ricinus communis] gb|EEF41543.1| oligopeptide transporter, putative [Ricinus communis]	-	957	0.817	GO:0080052	GO:0050896	P	"response to histidine"	Q9FNL7	535	0	K14206	"Protein digestion and absorption"	P46059	101	3e-22	-	-	-	-	-	340.083	24.42	0.0460652	7.93728	0.124266	1.16186	127.308	pink
Ai02g10443	417	-	-	-	-	-	-	-	-	-	-	-	-	-	-	-	-	-	-	-	-	-	-	-	2.29998	22.4444	10.0739	29.9028	3.18011	32.4363	18.9555	grey60
Ai02g10444	960	ACI03401	318	peroxidase 1 [Litchi chinensis]	1e-162	462	0.718	GO:0042744	GO:0008152	P	"hydrogen peroxide catabolic process"	A7NY33	360	1e-124	K00430	"Methane metabolism"	Q9FLC0	335	1e-115	1.11.1.7	"Peroxidase."	A7NY33	360	1e-124	65.5351	46.3439	0.495188	32.7991	0.111319	113.794	42.8805	turquoise
Ai02g10445	666	XP_002325914	199	predicted protein [Populus trichocarpa]	2e-26	108	0.385	-	-	-	-	-	-	-	-	-	-	-	-	-	-	-	-	-	1.99149	0.6478	9.15578	2.68204	2.33637	3.12064	0.683877	black
Ai02g10446	240	EOY20019	81	Hypoxia-responsive family protein [Theobroma cacao]	5e-40	134	0.87	-	-	-	-	-	-	-	-	-	-	-	-	-	-	-	-	-	0	1.75562	2.68252	158.792	0	0	0	green
Ai02g10447	864	EOY20009	274	BTB/POZ domain-containing protein, putative isoform 3 [Theobroma cacao]	1e-116	343	0.634	GO:0008150	NA	P	"biological_process"	Q9LYL9	285	3e-95	K03876	"Ubiquitin mediated proteolysis"	Q94420	77	1e-15	-	-	-	-	-	3.47773	4.4846	2.59276	15.6464	5.99508	9.3421	12.7955	magenta
Ai02g10448	465	EOY02632	157	Transcription factor bHLH61 isoform 1 [Theobroma cacao]	1e-69	214	0.804	-	-	-	-	-	-	-	-	-	-	-	-	-	-	-	-	-	62.4788	14.505	287.744	5.11542	0	20.5281	75.7852	black
Ai02g10449	1098	XP_002515281	327	conserved hypothetical protein [Ricinus communis] gb|EEF47265.1| conserved hypothetical protein [Ricinus communis]	1e-126	373	0.61	-	-	-	-	-	-	-	-	-	-	-	-	-	-	-	-	-	0	0	0.142752	2.18199	0	0.600084	0	green
Ai02g1045	312	EEF02577	117	hypothetical protein POPTR_0010s23750g [Populus trichocarpa]	1e-50	163	0.767	-	-	-	-	-	-	-	-	-	-	-	-	-	-	-	-	-	8.31907	5.27681	0.620214	15.6852	0	15.643	8.57028	lightgreen
Ai02g10450	987	EOX95265	325	Calcium-dependent phosphotriesterase superfamily protein [Theobroma cacao]	1e-152	438	0.622	-	-	-	-	-	-	-	-	-	-	-	-	-	-	-	-	-	0	2.20127	0.160165	2.00303	7.45309	8.07937	3.98377	cyan
Ai02g10451	246	XP_004300448	63	PREDICTED: cytochrome c oxidase subunit 5C-2-like [Fragaria vesca subsp. vesca]	3e-25	96.3	0.742	GO:0005743	GO:0016020	C	"mitochondrial inner membrane"	O22912	91.7	3e-25	-	-	-	-	-	-	-	-	-	-	32.3902	134.334	153.943	144.526	13.3773	126.888	102.488	red
Ai02g10452	2898	EOX95263	974	Prolyl oligopeptidase family protein [Theobroma cacao]	-	1530	0.856	GO:0008233	GO:0003824	F	"peptidase activity"	Q8VZF3	1402	0	-	-	-	-	-	-	-	-	-	-	88.8439	68.3714	16.9723	51.1024	20.976	27.1484	70.8226	purple
Ai02g10453	387	BAH03328	130	chloroplast protein 12 [Fagus crenata]	1e-69	212	0.792	GO:0070417	GO:0050896	P	"cellular response to cold"	Q9LZP9	147	1e-45	-	-	-	-	-	-	-	-	-	-	1027.94	406.786	184.068	261.327	453.105	83.009	3592.75	yellow
Ai02g10454	438	XP_002515285	144	Ocs element-binding factor, putative [Ricinus communis] gb|EEF47269.1| Ocs element-binding factor, putative [Ricinus communis]	6e-69	212	0.73	GO:0003677	GO:0005488	F	"DNA binding"	P24068	112	4e-31	-	-	-	-	-	-	-	-	-	-	56.3208	73.4571	49.2563	94.7004	76.7839	110.317	64.7163	midnightblue
Ai02g10455	576	XP_003605496	283	hypothetical protein MTR_4g032310 [Medicago truncatula] gb|AES87693.1| hypothetical protein MTR_4g032310 [Medicago truncatula]	7e-13	73.6	0.321	-	-	-	-	-	-	-	-	-	-	-	-	-	-	-	-	-	0	0.955797	0	0.0811739	1.1819	1.22783	0	midnightblue
Ai02g10456	159	-	-	-	-	-	-	-	-	-	-	-	-	-	-	-	-	-	-	-	-	-	-	-	2.38412	1.74491	1.83092	0.850249	0	0	0	cyan
Ai02g10457	1680	EOY23205	523	RNA polymerase III subunit RPC82 family protein, putative isoform 1 [Theobroma cacao]	-	652	0.664	GO:0003899	GO:0016740	F	"DNA-directed RNA polymerase activity"	Q7ZUX1	106	4e-23	K03023	"RNA polymerase"	Q7ZUX1	106	4e-24	-	-	-	-	-	2.19524	8.98545	12.0473	13.4177	15.0232	14.9063	6.5333	pink
Ai02g10458	4644	XP_004142685	664	PREDICTED: glucan endo-1,3-beta-glucosidase-like [Cucumis sativus]	1e-106	361	0.367	GO:0008152	GO:0008152	P	"metabolic process"	Q02439	260	1e-76	-	-	-	-	-	3.2.1.39	"Glucanendo-1	3-beta-D-glucosidase."	Q02439	260	1.11297	24.8967	1.67547	2.03105	0.559591	1.07324	2.02857	brown
Ai02g10459	421	-	-	-	-	-	-	-	-	-	-	-	-	-	-	-	-	-	-	-	-	-	-	-	0	1.66375	0	0	0	0	0	brown
Ai02g1046	954	-	-	-	-	-	-	-	-	-	-	-	-	-	-	-	-	-	-	-	-	-	-	-	3.56667	13.9518	0.498575	1.24182	0.11208	5.64345	0.918594	purple
Ai02g10460	1032	EOY23272	593	Uncharacterized protein TCM_015222 [Theobroma cacao]	1e-131	393	0.616	GO:0016021	GO:0016020	C	"integral to membrane"	Q9SMU4	248	2e-78	-	-	-	-	-	-	-	-	-	-	6.1413	0.29965	0	0.254486	0	1.28311	0	pink
Ai02g10461	1623	XP_004145908	224	PREDICTED: RNA-binding protein pno1-like [Cucumis sativus] ref|XP_004160361.1| PREDICTED: RNA-binding protein pno1-like [Cucumis sativus]	1e-122	364	0.846	GO:0008150	NA	P	"biological_process"	Q9VR89	244	2e-76	-	-	-	-	-	-	-	-	-	-	15.9332	38.4393	77.636	66.2869	81.4457	62.2197	33.6104	purple
Ai02g10462	375	-	-	-	-	-	-	-	-	-	-	-	-	-	-	-	-	-	-	-	-	-	-	-	0	0	0	0	0	0	0	grey
Ai02g10463	186	EOA24051	439	hypothetical protein CARUB_v10017268mg [Capsella rubella]	3e-12	51.6	0.767	-	-	-	-	-	-	-	-	-	-	-	-	-	-	-	-	-	0	2.62537	0	0	0	0	0	brown
Ai02g10464	870	CAN64786	1217	hypothetical protein VITISV_014071 [Vitis vinifera]	5e-11	53.5	0.34	-	-	-	-	-	-	-	-	-	-	-	-	-	-	-	-	-	0	0	0	0	0	0	0	grey
Ai02g10465	642	XP_002283088	800	PREDICTED: putative receptor protein kinase ZmPK1-like [Vitis vinifera]	4e-58	203	0.531	GO:0004672	GO:0016740	F	"protein kinase activity"	P17801	124	1e-31	-	-	-	-	-	2.7.11.1	"Non-specificserine/threonineproteinkinase."	P17801	124	5e-32	29.4739	6.41583	0.386947	5.84081	0	3.2532	7.12926	pink
Ai02g10466	306	-	-	-	-	-	-	-	-	-	-	-	-	-	-	-	-	-	-	-	-	-	-	-	0	0	0	0	0	0	0	grey
Ai02g10467	1488	EOY15107	487	PAM domain (PCI/PINT associated module) protein isoform 1 [Theobroma cacao]	-	778	0.814	GO:0042023	GO:0006139	P	"DNA endoreduplication"	Q9LNU4	735	0	K03033	"Proteasome"	Q9LNU4	735	0	-	-	-	-	-	32.1443	85.3156	50.7182	73.6912	45.5595	75.5544	53.6691	greenyellow
Ai02g10468	774	XP_002510588	256	Alpha-expansin 11 precursor, putative [Ricinus communis] gb|EEF52775.1| Alpha-expansin 11 precursor, putative [Ricinus communis]	1e-170	476	0.868	GO:0009664	GO:0009987	P	"plant-type cell wall organization"	Q9LNU3	421	1e-149	-	-	-	-	-	-	-	-	-	-	0	9.3062	0.627332	4.06801	29.3332	0	0	blue
Ai02g10469	954	EEE79962	317	Peroxidase 64 precursor family protein [Populus trichocarpa]	1e-171	484	0.828	GO:0045492	GO:0008152	P	"xylan biosynthetic process"	Q43872	446	1e-157	K00430	"Methane metabolism"	Q43872	446	1e-158	1.11.1.7	"Peroxidase."	Q43872	446	1e-158	0	0.217534	0	0.0461867	0	0	0	brown
Ai02g1047	699	EOX95581	225	Late embryogenesis abundant hydroxyproline-rich glycoprotein family [Theobroma cacao]	1e-95	286	0.739	-	-	-	-	-	-	-	-	-	-	-	-	-	-	-	-	-	10.6864	8.12797	48.6225	18.8853	55.1523	13.7904	9.71391	salmon
Ai02g10470	627	XP_002510586	282	protein with unknown function [Ricinus communis] gb|EEF52773.1| protein with unknown function [Ricinus communis]	1e-104	308	0.766	GO:0005960	GO:0005622	C	"glycine cleavage complex"	Q6GR35	96.7	6e-24	-	-	-	-	-	-	-	-	-	-	16.3508	11.7935	6.36001	16.3496	10.5443	7.79782	18.3092	black
Ai02g10471	1104	XP_002510585	383	conserved hypothetical protein [Ricinus communis] gb|EEF52772.1| conserved hypothetical protein [Ricinus communis]	1e-134	395	0.542	GO:0016021	GO:0016020	C	"integral to membrane"	Q6DYE5	313	1e-103	-	-	-	-	-	-	-	-	-	-	0	102.633	0.0709592	1.7354	0.0957102	3.57947	0	brown
Ai02g10472	1110	XP_002510582	362	alcohol dehydrogenase, putative [Ricinus communis] gb|EEF52769.1| alcohol dehydrogenase, putative [Ricinus communis]	-	598	0.792	GO:0009699	GO:0008152	P	"phenylpropanoid biosynthetic process"	Q7XWU3	516	0	K13953	"Tyrosine metabolism"	O45687	137	5e-37	1.1.1.195	"Cinnamyl-alcoholdehydrogenase."	Q7XWU3	516	0	14.3832	15.7904	0.70547	7.88156	0	0	6.6289	purple
Ai02g10473	984	XP_004491984	385	PREDICTED: GDSL esterase/lipase At5g14450-like isoform X1 [Cicer arietinum]	4e-74	241	0.428	GO:0016042	GO:0008152	P	"lipid catabolic process"	Q9LY84	215	5e-66	-	-	-	-	-	3.2.1.51	"Alpha-L-fucosidase."	Q9FXE5	164	7e-47	0	13.4617	0	0.848522	0	0	0	brown
Ai02g10474	873	EOY01378	371	S-adenosyl-L-methionine-dependent methyltransferases superfamily protein, putative [Theobroma cacao]	1e-125	368	0.561	GO:0016740	GO:0016740	F	"transferase activity"	Q9LS10	180	4e-53	K08241	"alpha-Linolenic acid metabolism"	Q9AR07	95.1	5e-22	2.1.1.160	"Caffeinesynthase."	Q9FZN8	111	2e-27	0	0	0	0	0	4.61823	0	turquoise
Ai02g10475	342	EOY16817	215	Uncharacterized protein TCM_035706 [Theobroma cacao]	4e-30	114	0.521	-	-	-	-	-	-	-	-	-	-	-	-	-	-	-	-	-	90.0029	107.627	40.4251	89.2655	68.6206	57.8005	65.3605	black
Ai02g10476	348	-	-	-	-	-	-	-	-	-	-	-	-	-	-	-	-	-	-	-	-	-	-	-	0	0	0	0	0	0	0	grey
Ai02g10477	1566	EOY17978	496	Subtilisin-like serine endopeptidase family protein, putative isoform 4 [Theobroma cacao]	1e-99	317	0.389	GO:0008233	GO:0003824	F	"peptidase activity"	Q39547	221	9e-63	-	-	-	-	-	3.4.21.25	"Cucumisin."	Q39547	221	4e-63	0	0	0	0	0	0	0	grey
Ai02g10478	207	XP_004149953	742	PREDICTED: cucumisin-like [Cucumis sativus]	3e-16	79.3	0.707	-	-	-	-	-	-	-	-	-	-	-	-	-	-	-	-	-	0	0	0	0	0	0	0	grey
Ai02g10479	3330	XP_003550816	1154	PREDICTED: uncharacterized protein LOC100783258 [Glycine max]	-	1214	0.557	GO:0032196	GO:0009987	P	"transposition"	P08770	293	8e-84	-	-	-	-	-	3.4.21.72	"IgA-specificserineendopeptidase."	P45386	75.5	1e-12	45.9147	45.6856	41.3997	39.6715	33.2684	28.2517	31.6992	cyan
Ai02g1048	1242	EMJ20920	647	hypothetical protein PRUPE_ppa025939mg, partial [Prunus persica]	2e-18	96.3	0.248	-	-	-	-	-	-	-	-	-	-	-	-	-	-	-	-	-	0	0	0	0	0	0	0	grey
Ai02g10480	519	EOY31160	831	Raffinose synthase family protein isoform 3 [Theobroma cacao]	3e-86	277	0.746	GO:0047274	GO:0016740	F	"galactinol-sucrose galactosyltransferase activity"	Q8RX87	191	4e-56	-	-	-	-	-	2.4.1.82	"Galactinol--sucrosegalactosyltransferase."	Q8RX87	191	2e-56	40.5615	492.773	12.7466	488.368	13.1413	581.857	172.641	magenta
Ai02g10481	807	EMJ02508	270	hypothetical protein PRUPE_ppa009953mg [Prunus persica]	1e-119	350	0.684	GO:0019441	GO:0008152	P	"tryptophan catabolic process to kynurenine"	A9VHP8	86.3	4e-19	-	-	-	-	-	3.5.1.9	"Arylformamidase."	A9VHP8	86.3	2e-19	0	0.784016	0	0.998772	66.2477	1.67859	1.10357	blue
Ai02g10482	765	EOX98336	270	Cyclase family protein isoform 1 [Theobroma cacao] gb|EOX98337.1| Cyclase family protein isoform 1 [Theobroma cacao]	1e-109	324	0.645	-	-	-	-	-	-	-	-	-	-	-	-	-	-	-	-	-	0	0.554585	0	0.824245	27.2881	0.890532	0	blue
Ai02g10483	843	ABK95930	269	unknown [Populus trichocarpa] gb|ERP66321.1| hypothetical protein POPTR_0001s30900g [Populus trichocarpa] gb|EEE85036.2| hypothetical protein POPTR_0001s30900g [Populus trichocarpa]	1e-135	389	0.762	GO:0019441	GO:0008152	P	"tryptophan catabolic process to kynurenine"	A9VHP8	90.1	2e-20	-	-	-	-	-	3.5.1.9	"Arylformamidase."	A9VHP8	90.1	8e-21	7.65659	38.6037	7.70611	16.9743	427.953	29.5945	64.1541	blue
Ai02g10484	828	XP_002518692	274	conserved hypothetical protein [Ricinus communis] gb|EEF43617.1| conserved hypothetical protein [Ricinus communis]	1e-131	380	0.736	-	-	-	-	-	-	-	-	-	-	-	-	-	-	-	-	-	20.8254	38.4857	43.8609	23.7857	12.9576	49.7654	72.9444	yellow
Ai02g10485	412	CBI40275	172	unnamed protein product [Vitis vinifera]	1e-39	138	0.783	-	-	-	-	-	-	-	-	-	-	-	-	-	-	-	-	-	128.387	107.063	60.693	89.959	29.0482	149.971	91.3823	salmon
Ai02g10486	1244	EOX94746	820	Copalyl diphosphate synthase [Theobroma cacao]	-	556	0.641	GO:0008152	GO:0008152	P	"metabolic process"	Q38802	500	1e-170	K14038	"Diterpenoid biosynthesis"	Q6Z5J6	181	7e-50	5.5.1.13	"Ent-copalyldiphosphatesynthase."	Q38802	500	1e-171	0	34.3679	0	0	0	0	0.345161	brown
Ai02g10487	1713	EOY27572	656	Tetratricopeptide repeat-like superfamily protein [Theobroma cacao]	-	969	0.828	GO:0003674	NA	F	"molecular_function"	O82178	852	0	-	-	-	-	-	-	-	-	-	-	13.6227	0.699672	4.00902	5.42222	1.6823	4.49403	102.178	yellow
Ai02g10488	2619	EOY27568	956	Uncharacterized protein TCM_029398 [Theobroma cacao]	1e-102	346	0.313	-	-	-	-	-	-	-	-	-	-	-	-	-	-	-	-	-	6.92165	17.3741	14.8216	14.3889	49.4179	3.61538	6.02145	blue
Ai02g10489	381	ERP62495	713	hypothetical protein POPTR_0004s20290g [Populus trichocarpa]	6e-16	81.3	0.395	-	-	-	-	-	-	-	-	-	-	-	-	-	-	-	-	-	0	1.21429	0	0.266485	0	0	0	brown
Ai02g1049	1902	EOY09628	629	Calmodulin-binding family protein [Theobroma cacao]	-	722	0.604	-	-	-	-	-	-	-	-	-	-	-	-	-	-	-	-	-	0.428489	3.18833	1.31774	0.843407	0.10772	4.36434	3.09	grey60
Ai02g10490	897	EMJ07642	1475	hypothetical protein PRUPE_ppa000199mg [Prunus persica]	1e-157	483	0.741	-	-	-	-	-	-	-	-	-	-	-	-	-	-	-	-	-	6.67555	5.81638	10.7535	2.37107	0	0	5.89468	darkturquoise
Ai02g10491	1335	EOY10994	410	F-box associated ubiquitination effector family protein, putative [Theobroma cacao]	-	585	0.68	GO:0008150	NA	P	"biological_process"	Q94A64	424	1e-145	-	-	-	-	-	-	-	-	-	-	19.5809	19.0322	56.6549	27.5619	11.0952	31.17	22.0933	red
Ai02g10492	1632	XP_002332025	406	predicted protein [Populus trichocarpa] gb|ERP48768.1| GPI-anchor transamidase family protein [Populus trichocarpa]	-	573	0.781	GO:0008233	GO:0003824	F	"peptidase activity"	Q8T4E1	328	1e-107	K01369	"Lysosome"	Q9R0J8	118	2e-28	3.4.22.34	"Legumain."	Q9R0J8	118	9e-28	13.8295	19.9979	23.8543	22.6103	9.29213	24.8226	20.464	red
Ai02g10493	408	CBI35170	117	unnamed protein product [Vitis vinifera]	9e-40	137	0.609	-	-	-	-	-	-	-	-	-	-	-	-	-	-	-	-	-	2.36252	4.61093	7.04533	4.16071	2.37569	35.1693	6.08464	turquoise
Ai02g10494	759	CAN64580	1453	hypothetical protein VITISV_002159 [Vitis vinifera]	1e-75	258	0.496	-	-	-	-	-	-	-	-	-	-	-	-	-	-	-	-	-	1.14662	0.419598	0.106855	0.653319	0.720633	0.898366	0	yellow
Ai02g10495	3183	EOX94624	1066	ATPase E1-E2 type family protein / haloacid dehalogenase-like hydrolase family protein [Theobroma cacao]	-	1498	0.731	GO:0048868	GO:0007275	P	"pollen tube development"	Q9LU41	912	0	K05850	"Pancreatic secretion"	Q9R0K7	559	1e-180	3.6.3.8	"Calcium-transportingATPase."	Q9LY77	1342	0	12.0849	7.15568	0.187701	5.32078	1.10763	0.789035	1.16717	purple
Ai02g10496	3303	XP_003634994	993	PREDICTED: pentatricopeptide repeat-containing protein At3g63370-like [Vitis vinifera]	-	1325	0.674	GO:0008150	NA	P	"biological_process"	Q0WN60	619	0	-	-	-	-	-	-	-	-	-	-	0.242403	1.18275	1.01655	0.364125	0.457041	1.70929	1.74806	green
Ai02g10497	10323	EOX94628	3597	Beige/BEACH domain,WD domain, G-beta repeat protein [Theobroma cacao]	-	5127	0.765	GO:0005737	GO:0005622	C	"cytoplasm"	Q55DM1	597	1e-170	-	-	-	-	-	-	-	-	-	-	11.9062	9.98945	15.5622	20.3043	14.1215	21.4673	7.07638	magenta
Ai02g10498	657	XP_004290636	3607	PREDICTED: WD repeat and FYVE domain-containing protein 3-like [Fragaria vesca subsp. vesca]	4e-87	288	0.83	-	-	-	-	-	-	-	-	-	-	-	-	-	-	-	-	-	2.02239	0.164463	0.125647	1.53643	1.18631	0	0	red
Ai02g10499	210	-	-	-	-	-	-	-	-	-	-	-	-	-	-	-	-	-	-	-	-	-	-	-	2.93982	10.7581	0.547933	4.87287	4.43433	0	0	lightcyan
Ai02g105	240	EOY01068	128	Dynein light chain type 1 family protein [Theobroma cacao]	5e-38	130	0.883	-	-	-	-	-	-	-	-	-	-	-	-	-	-	-	-	-	11.9938	53.8389	10.283	23.8561	2.41213	124.041	9.88474	turquoise
Ai02g1050	1413	ACB86853	535	mannitol transporter [Citrus sinensis]	-	600	0.799	GO:0016020	GO:0016020	C	"membrane"	Q8VZ80	497	1e-172	-	-	-	-	-	-	-	-	-	-	207.288	68.0072	0.272736	25.3964	0.0735736	0	14.6176	pink
Ai02g10500	627	AFK37006	215	unknown [Lotus japonicus]	1e-109	320	0.741	GO:0015031	GO:0006810	P	"protein transport"	Q769F9	94	1e-22	-	-	-	-	-	-	-	-	-	-	0	1.5609	0	0.368234	0.893585	0	0	lightcyan
Ai02g10501	1650	EOX94631	548	Hypoxia-inducible factor 1 alpha inhibitor, putative isoform 1 [Theobroma cacao]	-	655	0.61	-	-	-	-	-	-	-	-	-	-	-	-	-	-	-	-	-	16.654	11.825	41.5105	43.3641	59.6765	42.4557	22.7905	purple
Ai02g10502	1407	EOX94636	438	Indeterminate(ID)-domain 12 [Theobroma cacao]	-	536	0.616	GO:0005622	GO:0005622	C	"intracellular"	Q9ZWA6	340	1e-111	-	-	-	-	-	-	-	-	-	-	22.0487	8.17616	35.0677	36.1811	2.7345	35.4713	41.7946	lightcyan
Ai02g10503	1101	EOX94640	362	DNA binding protein, putative isoform 1 [Theobroma cacao] gb|EOX94641.1| DNA binding protein, putative isoform 1 [Theobroma cacao] gb|EOX94644.1| DNA binding protein, putative isoform 1 [Theobroma cacao] gb|EOX94646.1| DNA binding protein, putative isoform 1 [Theobroma cacao]	1e-172	491	0.703	GO:0005737	GO:0005622	C	"cytoplasm"	Q9LUH8	332	1e-110	-	-	-	-	-	-	-	-	-	-	21.3438	9.83253	44.6294	11.1787	26.3498	34.4915	25.2506	black
Ai02g10504	651	XP_004302754	216	PREDICTED: ras-related protein RABE1a-like [Fragaria vesca subsp. vesca]	1e-109	320	0.892	GO:0015031	GO:0006810	P	"protein transport"	O24466	310	1e-107	K07901	"Pancreatic secretion"	P35280	219	1e-72	-	-	-	-	-	55.1754	129.622	104.234	174.937	42.2974	167.581	108.069	magenta
Ai02g10505	1140	XP_002308146	348	predicted protein [Populus trichocarpa]	1e-162	466	0.643	GO:0005737	GO:0005622	C	"cytoplasm"	Q6J163	191	6e-56	-	-	-	-	-	-	-	-	-	-	20.5981	3.40994	1.02834	1.40989	1.10963	31.7006	66.6918	tan
Ai02g10506	1587	EOY07607	539	Uncharacterized protein isoform 1 [Theobroma cacao]	-	768	0.708	-	-	-	-	-	-	-	-	-	-	-	-	-	-	-	-	-	29.5189	53.3165	51.2056	63.3338	21.9372	60.0513	38.413	magenta
Ai02g10507	1590	XP_002274849	523	PREDICTED: type I inositol-1,4,5-trisphosphate 5-phosphatase CVP2-like [Vitis vinifera]	-	653	0.647	GO:0046854	GO:0008152	P	"phosphatidylinositol phosphorylation"	Q9LR47	352	1e-113	K01099	"Phosphatidylinositol signaling system"	P32019	169	2e-44	3.1.3.56	"Inositol-polyphosphate5-phosphatase."	Q9LR47	352	1e-113	0.258425	0.378276	0.192664	0.374805	0.0649665	0.404948	0.798685	yellow
Ai02g10508	1905	AFX61784	624	somatic embryogenesis receptor-like kinase [Camellia nitidissima]	-	959	0.777	GO:0010150	GO:0007275	P	"leaf senescence"	Q9SKG5	776	0	K04733	"Leishmaniasis"	Q9FID9	209	2e-57	2.7.11.1	"Non-specificserine/threonineproteinkinase."	Q94AG2	922	0	3.20839	1.09582	5.06299	3.8999	5.53847	18.099	7.71232	turquoise
Ai02g10509	663	EEE93341	224	hypothetical protein POPTR_0005s08510g [Populus trichocarpa]	1e-76	238	0.728	GO:0005622	GO:0005622	C	"intracellular"	O23310	186	4e-59	K08065	"Antigen processing and presentation"	Q6RG77	143	2e-42	-	-	-	-	-	3.33615	1.95335	2.23848	1.2442	0	5.22769	5.49902	tan
Ai02g1051	1707	EOY19590	565	65-kDa microtubule-associated protein 5 isoform 1 [Theobroma cacao]	-	750	0.689	GO:0005737	GO:0005622	C	"cytoplasm"	Q9ZVJ3	558	0	-	-	-	-	-	-	-	-	-	-	0.47975	2.92603	19.2247	4.74638	7.17609	8.26938	1.97695	black
Ai02g10510	1002	EOY28319	372	Dof-type zinc finger DNA-binding family protein, putative isoform 1 [Theobroma cacao]	1e-117	352	0.553	GO:0003677	GO:0005488	F	"DNA binding"	Q94AR6	119	3e-31	-	-	-	-	-	-	-	-	-	-	17.3306	23.804	0.709055	11.9109	1.16891	20.7554	9.14472	lightgreen
Ai02g10511	702	XP_002305015	179	predicted protein [Populus trichocarpa] gb|EEE85526.1| hypothetical protein POPTR_0004s03890g [Populus trichocarpa]	2e-63	203	0.656	-	-	-	-	-	-	-	-	-	-	-	-	-	-	-	-	-	38.1612	87.6049	63.4305	97.0842	54.7303	94.1085	77.9827	magenta
Ai02g10512	1131	XP_002328138	349	predicted protein [Populus trichocarpa] gb|ERP62659.1| XYLEM CYSTEINE PEPTIDASE 1 family protein [Populus trichocarpa]	1e-121	363	0.526	GO:0008233	GO:0003824	F	"peptidase activity"	O65493	340	1e-114	K01368	"Lysosome"	P25326	177	2e-52	3.4.22.25	"Glycylendopeptidase."	P05994	298	2e-98	0	0	0	0	0	0.581296	0	turquoise
Ai02g10513	1452	CCF23028	494	auxin influx carrier protein [Mangifera indica] gb|AFG18188.1| auxin influx carrier component [Mangifera indica]	-	871	0.856	GO:0009926	GO:0006810	P	"auxin polar transport"	Q9CA25	740	0	K13946	"Plant hormone signal transduction"	Q9S836	817	0	-	-	-	-	-	2.27489	9.01856	67.3631	3.77072	0.21446	42.7766	8.49549	red
Ai02g10514	1206	XP_002532700	324	conserved hypothetical protein [Ricinus communis] gb|EEF29685.1| conserved hypothetical protein [Ricinus communis]	1e-159	459	0.719	-	-	-	-	-	-	-	-	-	-	-	-	-	-	-	-	-	2.07793	2.11224	5.48661	5.05873	0.348253	5.96948	10.3466	tan
Ai02g10515	1140	CBI38579	556	unnamed protein product [Vitis vinifera]	6e-63	218	0.504	GO:0016568	GO:0009987	P	"chromatin modification"	Q8VZ17	178	1e-48	-	-	-	-	-	2.1.1.43	"Histone-lysineN-methyltransferase."	Q8VZ17	178	6e-49	4.04606	28.2666	8.63806	16.2328	13.8703	98.56	8.33648	turquoise
Ai02g10516	629	EMJ10672	267	hypothetical protein PRUPE_ppa010019mg [Prunus persica]	3e-65	209	0.595	GO:0008150	NA	P	"biological_process"	Q56XJ7	136	1e-38	-	-	-	-	-	-	-	-	-	-	12.0416	39.918	4.6207	53.3472	0.534208	51.0571	15.324	magenta
Ai02g10517	492	XP_004305774	461	PREDICTED: uncharacterized protein LOC101293221 [Fragaria vesca subsp. vesca]	1e-29	120	0.549	-	-	-	-	-	-	-	-	-	-	-	-	-	-	-	-	-	0	0	0	0	0	0	0	grey
Ai02g10518	1521	EOX96868	498	N-acetylglucosamine-1-phosphate uridylyltransferase 2 [Theobroma cacao]	-	771	0.779	GO:0005737	GO:0005622	C	"cytoplasm"	O64765	720	0	K12447	"Amino sugar and nucleotide sugar metabolism"	Q5Z8Y4	79	3e-15	2.7.7.23	"UDP-N-acetylglucosaminediphosphorylase."	O64765	720	0	22.9031	26.9311	39.1235	78.4398	41.7277	60.9557	30.9634	magenta
Ai02g10519	495	XP_002517076	477	ice binding protein, putative [Ricinus communis] gb|EEF45239.1| ice binding protein, putative [Ricinus communis]	8e-70	226	0.8	-	-	-	-	-	-	-	-	-	-	-	-	-	-	-	-	-	17.7726	15.0074	3.48685	31.9587	1.41092	8.79453	12.5274	green
Ai02g1052	2145	XP_002436888	981	hypothetical protein SORBIDRAFT_10g010620 [Sorghum bicolor] gb|EER88255.1| hypothetical protein SORBIDRAFT_10g010620 [Sorghum bicolor]	2e-36	156	0.277	-	-	-	-	-	-	-	-	-	-	-	-	-	-	-	-	-	0.18907	0.276756	1.69149	0.607195	0	1.18508	0.389558	red
Ai02g10520	375	-	-	-	-	-	-	-	-	-	-	-	-	-	-	-	-	-	-	-	-	-	-	-	0	0	0	0	0	0	0	grey
Ai02g10521	972	CAN60994	209	hypothetical protein VITISV_036935 [Vitis vinifera]	6e-32	126	0.444	GO:0008233	GO:0003824	F	"peptidase activity"	P10978	97.1	7e-21	-	-	-	-	-	2.7.7.49	"RNA-directedDNApolymerase."	P10978	97.1	3e-21	0	0	0	0	0	0	0	grey
Ai02g10522	966	XP_002527441	353	DNA binding protein, putative [Ricinus communis] gb|EEF34933.1| DNA binding protein, putative [Ricinus communis]	8e-45	164	0.401	-	-	-	-	-	-	-	-	-	-	-	-	-	-	-	-	-	0	0	0	0	0	0	0	grey
Ai02g10523	282	-	-	-	-	-	-	-	-	-	-	-	-	-	-	-	-	-	-	-	-	-	-	-	0	0	0	0	0	0	0	grey
Ai02g10524	615	XP_002266597	202	PREDICTED: nascent polypeptide-associated complex subunit alpha-like [Vitis vinifera] emb|CBI40611.3| unnamed protein product [Vitis vinifera]	9e-76	234	0.911	GO:0015031	GO:0006810	P	"protein transport"	Q9LHG9	212	5e-69	-	-	-	-	-	-	-	-	-	-	50.1464	245.918	312.09	280.679	331.789	305.204	160.223	pink
Ai02g10525	1140	AAM29152	588	plastidic ATP/ADP transporter [Citrus hybrid cultivar]	-	600	0.886	GO:0005737	GO:0005622	C	"cytoplasm"	P92935	562	0	-	-	-	-	-	-	-	-	-	-	32.3685	199.571	201.555	154.25	371.355	175.794	435.391	lightyellow
Ai02g10526	3609	EMJ18480	790	hypothetical protein PRUPE_ppa017680mg [Prunus persica]	-	1230	0.764	GO:0009451	GO:0006139	P	"RNA modification"	Q9M9E2	1155	0	-	-	-	-	-	-	-	-	-	-	80.0369	4.05104	7.9849	3.94507	2.28203	28.7955	58.8467	yellow
Ai02g10527	2235	EOY26600	734	Gb:AAF35421.1, putative [Theobroma cacao]	-	980	0.675	-	-	-	-	-	-	-	-	-	-	-	-	-	-	-	-	-	3.62369	4.55284	11.6843	1.57668	0.227744	16.7509	1.49325	red
Ai02g10528	1383	XP_002517550	464	sulfate transporter, putative [Ricinus communis] gb|EEF44714.1| sulfate transporter, putative [Ricinus communis]	-	600	0.701	GO:0006810	GO:0006810	P	"transport"	Q0WP36	553	0	-	-	-	-	-	-	-	-	-	-	68.5591	60.8413	7.25403	23.4784	2.03212	30.4935	37.6279	purple
Ai02g10529	3183	EOY26603	1061	Uncharacterized protein TCM_028445 [Theobroma cacao]	-	1470	0.684	-	-	-	-	-	-	-	-	-	-	-	-	-	-	-	-	-	15.4838	8.16914	10.3705	16.6535	0.316466	21.8957	10.8936	blue
Ai02g1053	306	EMJ12568	663	hypothetical protein PRUPE_ppa002516mg [Prunus persica]	2e-28	115	0.537	GO:0016020	GO:0016020	C	"membrane"	Q9M0X5	96.3	2e-23	-	-	-	-	-	-	-	-	-	-	0	0	0	0	0	0	0	grey
Ai02g10530	1554	EOX93186	525	Pyridoxal phosphate-dependent transferases superfamily protein [Theobroma cacao]	-	869	0.842	GO:0005737	GO:0005622	C	"cytoplasm"	Q84P53	711	0	K00819	"Arginine and proline metabolism"	Q3ZCF5	144	1e-37	2.6.1.62	"Adenosylmethionine--8-amino-7-oxononanoatetransaminase."	O66557	218	3e-64	78.6228	170.692	106.821	126.234	74.3363	69.6894	134.45	darkred
Ai02g10531	1476	XP_002307913	514	predicted protein [Populus trichocarpa] gb|EEE91436.1| POLLEN-PISTIL INTERACTION 2 family protein [Populus trichocarpa]	-	770	0.781	GO:0005737	GO:0005622	C	"cytoplasm"	Q84P53	674	0	K00827	"Alanine	aspartate and glutamate metabolism"	Q9SR86	133	2.6.1.62	"Adenosylmethionine--8-amino-7-oxononanoatetransaminase."	P22805	204	2e-59	17.0484	21.6141	15.5231	52.4056	29.5083	148.901	44.34	turquoise
Ai02g10532	210	XP_004147735	69	PREDICTED: uncharacterized protein LOC101211279 [Cucumis sativus]	2e-19	81.3	0.735	-	-	-	-	-	-	-	-	-	-	-	-	-	-	-	-	-	41.1575	18.6474	87.6693	32.2828	7.39055	13.82	133.258	yellow
Ai02g10533	4122	EOX93174	1374	Uncharacterized protein isoform 1 [Theobroma cacao] gb|EOX93176.1| Uncharacterized protein isoform 1 [Theobroma cacao] gb|EOX93177.1| Uncharacterized protein isoform 1 [Theobroma cacao]	-	1307	0.54	GO:0005543	GO:0005488	F	"phospholipid binding"	Q54G05	154	2e-36	K12478	"Endocytosis"	Q15075	129	9e-30	2.7.11.1	"Non-specificserine/threonineproteinkinase."	P49025	103	5e-21	20.6856	48.6965	90.4408	226.231	7.38726	69.8265	13.7421	green
Ai02g10534	3081	CAN81487	1024	hypothetical protein VITISV_033285 [Vitis vinifera]	-	1227	0.599	GO:0005739	GO:0005622	C	"mitochondrion"	Q9FIT7	660	0	-	-	-	-	-	-	-	-	-	-	17.0508	11.5584	10.48	12.1895	7.52587	7.5464	11.6657	pink
Ai02g10535	1050	XP_002276652	403	PREDICTED: uncharacterized protein LOC100260823 [Vitis vinifera]	-	553	0.784	-	-	-	-	-	-	-	-	-	-	-	-	-	-	-	-	-	15.672	21.0776	11.8338	18.775	20.3054	23.2984	53.8175	yellow
Ai02g10536	1041	EEE79335	348	hypothetical protein POPTR_0003s09590g [Populus trichocarpa]	1e-171	487	0.73	GO:0008152	GO:0008152	P	"metabolic process"	Q38908	432	1e-151	-	-	-	-	-	2.4.1.207	"Xyloglucan:xyloglucosyltransferase."	Q38908	432	1e-151	10.9511	54.8187	0.151193	3.27744	0.611791	68.0056	31.7563	grey60
Ai02g10537	804	EOY33426	278	Cytochrome c oxidase assembly protein CtaG / Cox11 family isoform 1 [Theobroma cacao]	1e-131	381	0.741	GO:0005743	GO:0016020	C	"mitochondrial inner membrane"	Q8GWR0	346	1e-119	K02258	"Oxidative phosphorylation"	Q8GWR0	346	1e-120	-	-	-	-	-	6.45386	18.5004	10.826	23.0665	8.92356	19.3835	17.73	magenta
Ai02g10538	1359	CAN65522	935	hypothetical protein VITISV_031371 [Vitis vinifera]	6e-56	207	0.375	-	-	-	-	-	-	-	-	-	-	-	-	-	-	-	-	-	0	0	0	0.0105319	0	0	0	green
Ai02g10539	687	XP_002316058	611	predicted protein [Populus trichocarpa]	3e-30	125	0.349	GO:0009707	GO:0016020	C	"chloroplast outer membrane"	Q93Y07	94.4	5e-21	-	-	-	-	-	-	-	-	-	-	0	0	0	0	0	0	0	grey
Ai02g1054	444	XP_003632935	431	PREDICTED: mitochondrial chaperone BCS1-like [Vitis vinifera]	4e-15	79.3	0.706	-	-	-	-	-	-	-	-	-	-	-	-	-	-	-	-	-	0	0	0.19857	0.11037	2.67832	0	0	blue
Ai02g10540	1845	ERP56350	641	hypothetical protein POPTR_0010s15930g [Populus trichocarpa]	-	1030	0.778	GO:0009707	GO:0016020	C	"chloroplast outer membrane"	Q8L6H7	880	0	K01237	"Tryptophan metabolism"	Q8GXT2	137	5e-34	3.2.1.23	"Beta-galactosidase."	P22498	162	9e-43	12.3845	40.1791	56.8154	15.1812	35.2828	29.3727	29.1303	black
Ai02g10541	507	XP_002281636	166	PREDICTED: uncharacterized protein LOC100245914 [Vitis vinifera]	2e-57	184	0.595	-	-	-	-	-	-	-	-	-	-	-	-	-	-	-	-	-	0	3.10567	0	0.847795	2.28592	0	0	lightcyan
Ai02g10542	912	EMJ23311	360	hypothetical protein PRUPE_ppa007667mg [Prunus persica]	-	531	0.811	GO:0008150	NA	P	"biological_process"	Q9FGY4	466	1e-165	-	-	-	-	-	-	-	-	-	-	26.6908	19.9916	15.9714	24.546	13.3021	34.4865	13.0248	turquoise
Ai02g10543	2163	XP_002519271	741	conserved hypothetical protein [Ricinus communis] gb|EEF43135.1| conserved hypothetical protein [Ricinus communis]	-	840	0.591	GO:0015031	GO:0006810	P	"protein transport"	Q6Y2X3	87	2e-16	-	-	-	-	-	-	-	-	-	-	35.8007	43.1215	74.4122	58.8945	42.2204	42.5884	29.5441	black
Ai02g10544	903	EOY06795	411	Translation elongation factor EF1B/ribosomal protein S6 family protein [Theobroma cacao]	5e-96	296	0.53	GO:0003735	GO:0005198	F	"structural constituent of ribosome"	A9KFL5	94.4	9e-23	-	-	-	-	-	-	-	-	-	-	42.6025	50.5813	37.0551	41.5356	23.9191	27.4448	128.253	yellow
Ai02g10545	753	XP_002299768	249	predicted protein [Populus trichocarpa] gb|EEE84573.1| DNAJ heat shock N-terminal domain-containing family protein [Populus trichocarpa]	1e-120	351	0.716	GO:0030544	GO:0005488	F	"Hsp70 protein binding"	O74746	78.2	3e-16	-	-	-	-	-	-	-	-	-	-	58.4181	99.1985	86.0271	136.497	128.539	104.229	66.7366	blue
Ai02g10546	3146	CBI24435	1049	unnamed protein product [Vitis vinifera]	-	1481	0.736	GO:0005506	GO:0005488	F	"iron ion binding"	Q9SHS7	1173	0	K06269	"Oocyte meiosis"	P48484	211	5e-61	3.1.3.16	"Phosphoproteinphosphatase."	Q9SHS7	1173	0	22.661	24.4214	26.9725	34.3044	60.9889	34.7368	22.7061	blue
Ai02g10547	837	XP_003547771	278	PREDICTED: E3 ubiquitin-protein ligase CHIP-like [Glycine max]	1e-151	431	0.754	GO:0009408	GO:0050896	P	"response to heat"	Q9SRS9	377	1e-132	K09561	"Protein processing in endoplasmic reticulum"	Q9SRS9	377	1e-133	-	-	-	-	-	57.6205	44.933	31.5472	66.1416	25.0909	44.3391	49.2904	lightgreen
Ai02g10548	1371	EOX93795	462	U-box domain-containing protein 9 [Theobroma cacao]	-	702	0.766	GO:0005886	GO:0016020	C	"plasma membrane"	Q9SRT0	544	0	-	-	-	-	-	-	-	-	-	-	56.8063	49.0949	23.2029	30.3011	41.2472	39.299	28.327	black
Ai02g10549	2292	AGC82085	758	cycloartenol synthase protein [Azadirachta indica]	-	1474	0.898	GO:0008152	GO:0008152	P	"metabolic process"	Q9SXV6	1291	0	K01853	"Steroid biosynthesis"	P38605	1246	0	5.4.99.8	"Cycloartenolsynthase."	P38605	1246	0	40.6001	76.9458	119.551	95.8024	47.5582	50.3426	47.8272	black
Ai02g1055	510	-	-	-	-	-	-	-	-	-	-	-	-	-	-	-	-	-	-	-	-	-	-	-	0	0	0	0	0	0	0	grey
Ai02g10550	273	XP_002528172	178	D-cadinene synthase, putative [Ricinus communis] gb|EEF34223.1| D-cadinene synthase, putative [Ricinus communis]	1e-36	129	0.674	GO:0005737	GO:0005622	C	"cytoplasm"	Q6Q3H2	123	2e-33	K12929	"Diterpenoid biosynthesis"	P59287	77	7e-18	4.2.3.14	"Pinenesynthase."	O23945	103	1e-26	0	0	0	0	0	0	0	grey
Ai02g10551	1173	XP_004287176	391	PREDICTED: polygalacturonase-like [Fragaria vesca subsp. vesca]	-	621	0.769	GO:0004650	GO:0003824	F	"polygalacturonase activity"	P48979	588	0	K01184	"Pentose and glucuronate interconversions"	O23147	293	1e-95	3.2.1.15	"Polygalacturonase."	P48979	588	0	0	3.74243	0.132984	0.110873	0	0	0	brown
Ai02g10552	1059	EOX98115	478	COBRA-like protein 6 precursor [Theobroma cacao]	1e-176	505	0.638	GO:0008150	NA	P	"biological_process"	O04500	427	1e-147	-	-	-	-	-	-	-	-	-	-	0	1.65133	1.03895	31.4346	0	0	0	green
Ai02g10553	1284	EOX98112	376	Basic-leucine zipper transcription factor family protein isoform 1 [Theobroma cacao] gb|EOX98113.1| Basic-leucine zipper transcription factor family protein isoform 1 [Theobroma cacao]	1e-170	490	0.622	GO:0008150	NA	P	"biological_process"	Q8W3M7	211	1e-64	-	-	-	-	-	-	-	-	-	-	22.028	76.8957	17.0867	14.7995	9.77243	12.1827	15.3512	brown
Ai02g10554	1222	XP_002265195	453	PREDICTED: magnesium transporter MRS2-4-like [Vitis vinifera]	-	565	0.768	GO:0005886	GO:0016020	C	"plasma membrane"	Q93ZD7	491	1e-172	-	-	-	-	-	-	-	-	-	-	22.1963	40.9046	28.8955	34.7748	15.6241	32.6409	16.5343	greenyellow
Ai02g10555	642	EOY31263	248	PLATZ transcription factor family protein [Theobroma cacao]	3e-82	252	0.739	-	-	-	-	-	-	-	-	-	-	-	-	-	-	-	-	-	0	0.168829	1.16084	0.143383	0	10.844	0.712926	turquoise
Ai02g10556	252	EMJ11010	78	hypothetical protein PRUPE_ppa014245mg [Prunus persica]	1e-15	72.4	0.557	-	-	-	-	-	-	-	-	-	-	-	-	-	-	-	-	-	0	41.971	0	13.4248	0	17.5053	0	brown
Ai02g10557	969	EOY00319	328	NAD(P)-linked oxidoreductase superfamily protein isoform 1 [Theobroma cacao]	-	514	0.762	GO:0005737	GO:0005622	C	"cytoplasm"	Q9SQ64	436	1e-153	K00002	"Glycolysis / Gluconeogenesis"	Q9JII6	206	2e-64	2.3.1.170	"6{prime}-deoxychalconesynthase."	P26690	350	1e-120	2.63002	12.1909	4.33002	0.817381	0	2.74747	2.70944	brown
Ai02g10558	1551	EOY00316	527	Zinc finger MYND domain-containing protein 15 isoform 1 [Theobroma cacao]	-	943	0.857	-	-	-	-	-	-	-	-	-	-	-	-	-	-	-	-	-	68.4376	104.06	84.8891	72.1079	94.0265	88.1203	74.3301	brown
Ai02g10559	1128	EOY00310	376	Zinc ion binding isoform 3 [Theobroma cacao]	1e-116	349	0.55	-	-	-	-	-	-	-	-	-	-	-	-	-	-	-	-	-	1.86012	2.54128	7.21124	6.12789	7.76254	14.5739	11.1145	turquoise
Ai02g1056	2271	XP_002276704	747	PREDICTED: uncharacterized protein LOC100266763 [Vitis vinifera]	-	1025	0.664	GO:0016020	GO:0016020	C	"membrane"	F4JP36	880	0	-	-	-	-	-	-	-	-	-	-	1.78212	1.43474	8.20426	4.92937	4.70415	3.35106	1.65234	salmon
Ai02g10560	714	EOY00306	394	Two-component response regulator ARR4 [Theobroma cacao]	1e-101	307	0.699	GO:0005737	GO:0005622	C	"cytoplasm"	Q9ZWS9	226	9e-74	K12131	"Circadian rhythm - plant"	Q9LVG4	77	6e-16	-	-	-	-	-	22.0971	60.7971	52.5113	87.3067	18.8256	41.3587	14.5439	green
Ai02g10561	939	XP_002272686	609	PREDICTED: uncharacterized protein LOC100266680 [Vitis vinifera]	1e-159	465	0.747	GO:0010267	GO:0006139	P	"production of ta-siRNAs involved in RNA interference"	Q9LZM8	285	4e-91	-	-	-	-	-	-	-	-	-	-	4.08233	16.267	22.15	15.0369	1.14031	58.9941	17.2897	turquoise
Ai02g10562	978	CAN73410	642	hypothetical protein VITISV_024375 [Vitis vinifera]	1e-122	371	0.584	GO:0010267	GO:0006139	P	"production of ta-siRNAs involved in RNA interference"	Q9LZM8	107	1e-24	-	-	-	-	-	-	-	-	-	-	1.73583	9.21066	9.30148	6.24895	1.63642	16.3202	3.5765	turquoise
Ai02g10563	216	NP_001238226	456	uncharacterized protein LOC100305374 [Glycine max] gb|ACS94570.1| unknown [Glycine max]	9e-21	92	0.632	-	-	-	-	-	-	-	-	-	-	-	-	-	-	-	-	-	0	0	0	0	0	0	0	grey
Ai02g10564	321	XP_002322457	1215	predicted protein [Populus trichocarpa] gb|EEF06584.1| Leucine-rich repeat receptor protein kinase EXS precursor [Populus trichocarpa]	5e-56	194	0.904	GO:0048443	GO:0007275	P	"stamen development"	Q9LYN8	138	3e-38	K13415	"Plant hormone signal transduction"	O22476	84	5e-20	2.7.11.1	"Non-specificserine/threonineproteinkinase."	Q9LYN8	138	1e-38	0	5.78574	0	5.25137	0	0	27.6535	yellow
Ai02g10565	1383	EOY31071	463	Ypt/Rab-GAP domain of gyp1p superfamily protein isoform 1 [Theobroma cacao]	-	694	0.761	GO:0005622	GO:0005622	C	"intracellular"	Q9NVG8	241	4e-74	-	-	-	-	-	-	-	-	-	-	32.3335	29.1425	2.90161	22.3929	0	16.8887	27.1414	salmon
Ai02g10566	939	-	-	-	-	-	-	-	-	-	-	-	-	-	-	-	-	-	-	-	-	-	-	-	0	0	0	0	0	0	0	grey
Ai02g10567	720	CAN68682	1248	hypothetical protein VITISV_024814 [Vitis vinifera]	1e-32	134	0.77	GO:0008233	GO:0003824	F	"peptidase activity"	P10978	92	5e-20	-	-	-	-	-	2.7.7.49	"RNA-directedDNApolymerase."	P10978	92	2e-20	7.90506	7.26911	19.9471	10.3312	5.50326	3.81142	3.75866	black
Ai02g10568	1206	EOY24411	401	3-ketoacyl-acyl carrier protein synthase III, III isoform 1 [Theobroma cacao]	-	631	0.773	GO:0008610	GO:0008152	P	"lipid biosynthetic process"	Q07510	582	0	K00648	"Fatty acid biosynthesis"	P49243	576	0	2.3.1.180	"Beta-ketoacyl-acyl-carrier-proteinsynthaseIII."	Q07510	582	0	24.9351	46.2157	83.461	27.841	9.14164	42.329	60.6524	black
Ai02g10569	1341	EOY24413	463	Exostosin family protein [Theobroma cacao]	-	605	0.689	GO:0042353	GO:0008152	P	"fucose biosynthetic process"	Q8H038	246	5e-74	-	-	-	-	-	-	-	-	-	-	17.7513	37.2807	7.00974	18.3031	2.25023	37.4183	15.1336	grey60
Ai02g1057	2685	XP_002279036	1106	PREDICTED: uncharacterized protein LOC100241532 [Vitis vinifera]	-	738	0.47	-	-	-	-	-	-	-	-	-	-	-	-	-	-	-	-	-	21.2736	175.377	9.90507	145.142	3.63676	30.7446	15.8658	greenyellow
Ai02g10570	840	XP_002529792	274	conserved hypothetical protein [Ricinus communis] gb|EEF32606.1| conserved hypothetical protein [Ricinus communis]	1e-99	300	0.555	-	-	-	-	-	-	-	-	-	-	-	-	-	-	-	-	-	0	1.12516	0.191023	0	0.128826	0	0	brown
Ai02g10571	1266	EOY24416	385	Haloacid dehalogenase-like hydrolase (HAD) superfamily protein isoform 1 [Theobroma cacao]	-	599	0.787	GO:0008152	GO:0008152	P	"metabolic process"	Q9SUW0	495	1e-174	-	-	-	-	-	3.1.3.12	"Trehalose-phosphatase."	O50401	130	4e-33	11.8384	49.4191	1.22582	6.64308	58.6955	7.72943	3.38775	lightcyan
Ai02g10572	1194	XP_004298660	389	PREDICTED: transaldolase-like [Fragaria vesca subsp. vesca]	-	608	0.825	GO:0005737	GO:0005622	C	"cytoplasm"	B0UV30	181	1e-52	K00616	"Pentose phosphate pathway"	Q93092	150	6e-42	2.2.1.2	"Transaldolase."	B0UV30	181	6e-53	40.6048	79.5047	149.012	37.641	33.7914	37.2987	55.1736	black
Ai02g10573	6588	EOY26274	2340	P-loop containing nucleoside triphosphate hydrolases superfamily protein, putative [Theobroma cacao]	-	2128	0.587	GO:0006364	GO:0006139	P	"rRNA processing"	Q00416	311	1e-83	K12874	"Spliceosome"	Q8CFQ3	101	9e-21	3.6.4.12	"DNAhelicase."	P34243	137	7e-32	6.00517	7.04683	10.8568	10.0098	22.6601	17.5026	8.53738	blue
Ai02g10574	804	ERP50174	403	seven in absentia family protein [Populus trichocarpa]	1e-15	66.2	0.336	-	-	-	-	-	-	-	-	-	-	-	-	-	-	-	-	-	6.45386	4.5923	12.6303	8.80318	5.13781	10.1131	9.97312	red
Ai02g10575	1221	XP_002532642	374	ubiquitin-protein ligase, putative [Ricinus communis] gb|EEF29745.1| ubiquitin-protein ligase, putative [Ricinus communis]	1e-77	252	0.496	GO:0005622	GO:0005622	C	"intracellular"	Q84K34	179	2e-51	K04506	"Wnt signaling pathway"	Q84JL3	95.5	1e-21	-	-	-	-	-	0	0.416908	0	0.212443	1.63251	0	0	blue
Ai02g10576	702	XP_004303331	355	PREDICTED: E3 ubiquitin-protein ligase SINA-like 10-like [Fragaria vesca subsp. vesca]	2e-48	170	0.393	GO:0005622	GO:0005622	C	"intracellular"	Q9FKD9	118	5e-31	K04506	"Wnt signaling pathway"	Q86MW9	92.4	1e-21	-	-	-	-	-	1.25119	0	0.2332	1.68504	0.314542	0	0	green
Ai02g10577	2568	EOY20062	639	RING/U-box and TRAF-like domains [Theobroma cacao]	-	860	0.699	GO:0005622	GO:0005622	C	"intracellular"	Q84K34	161	2e-42	K04506	"Wnt signaling pathway"	P21461	115	6e-28	-	-	-	-	-	21.661	19.9508	24.75	28.0337	16.4547	26.0717	29.43	tan
Ai02g10578	1098	XP_002270626	365	PREDICTED: methionyl-tRNA formyltransferase-like [Vitis vinifera]	-	543	0.779	GO:0003824	GO:0003824	F	"catalytic activity"	Q65JS5	181	4e-53	-	-	-	-	-	2.1.2.9	"Methionyl-tRNAformyltransferase."	Q65JS5	181	2e-53	11.4886	6.35301	7.13762	8.21223	10.4937	11.4016	20.1204	yellow
Ai02g10579	441	XP_002302983	146	predicted protein [Populus trichocarpa] gb|ERP61145.1| heavy-metal-associated domain-containing family protein [Populus trichocarpa]	1e-94	277	0.925	GO:0031965	GO:0016020	C	"nuclear membrane"	Q9SZN7	144	1e-43	-	-	-	-	-	-	-	-	-	-	0	20.1784	0.400413	9.90388	0.270039	67.3281	4.42641	turquoise
Ai02g1058	1068	EMJ22209	342	hypothetical protein PRUPE_ppa008186mg [Prunus persica]	1e-175	498	0.706	GO:0016020	GO:0016020	C	"membrane"	Q94F27	465	1e-164	K00734	"Glycosaminoglycan biosynthesis - chondroitin sulfate"	Q9N491	85.5	2e-18	2.4.1.134	"Galactosylxylosylprotein3-beta-galactosyltransferase."	Q9N491	85.5	8e-18	13.4146	24.7375	23.3112	37.6446	17.6553	18.5475	21.136	green
Ai02g10580	1089	EOY34560	486	Uncharacterized protein TCM_042188 [Theobroma cacao]	2e-45	170	0.478	-	-	-	-	-	-	-	-	-	-	-	-	-	-	-	-	-	0	0	0	3.24206	0	0	0	green
Ai02g10581	1107	EOY34561	332	Myb HTH transcriptional regulator family protein, putative [Theobroma cacao]	4e-74	240	0.46	GO:0003677	GO:0005488	F	"DNA binding"	Q700D9	102	4e-24	-	-	-	-	-	-	-	-	-	-	0	0	0.0707525	0	0.190863	2.9742	0	turquoise
Ai02g10582	4101	NP_191375	1242	Class XI myosin [Arabidopsis thaliana] sp|Q9M2K0.1|MYO16_ARATH RecName: Full=Myosin-16; AltName: Full=AtMYA3; AltName: Full=AtMYOS3; AltName: Full=Myosin XI J; Short=AtXIJ emb|CAB68154.1| myosin heavy chain MYA3 [Arabidopsis thaliana] gb|AEE79749.1| Class XI myosin [Arabidopsis thaliana]	-	1390	0.583	GO:0051015	GO:0005488	F	"actin filament binding"	P54697	651	0	-	-	-	-	-	2.7.11.1	"Non-specificserine/threonineproteinkinase."	Q8NEV4	435	1e-127	1.94332	1.54082	6.04878	3.66404	3.00452	1.52258	3.40341	black
Ai02g10583	1155	EOY24683	389	Uncharacterized protein TCM_016223 [Theobroma cacao]	7e-80	258	0.386	GO:0008150	NA	P	"biological_process"	Q9FLP7	80.1	2e-15	-	-	-	-	-	-	-	-	-	-	0	0	0	0	0	0	0	grey
Ai02g10584	1230	EOX97546	411	F-box family protein, putative isoform 1 [Theobroma cacao]	1e-143	421	0.557	GO:0008150	NA	P	"biological_process"	Q3EBZ2	322	1e-106	-	-	-	-	-	-	-	-	-	-	8.4778	21.4273	7.39496	24.0646	11.4236	13.2846	6.98705	greenyellow
Ai02g10585	1722	EOX97543	573	Rho guanyl-nucleotide exchange factor 1 [Theobroma cacao]	-	906	0.84	GO:0005085	GO:0030234	F	"guanyl-nucleotide exchange factor activity"	Q93ZY2	711	0	-	-	-	-	-	-	-	-	-	-	23.2934	44.476	102.557	61.2388	6.51312	52.8884	38.4438	red
Ai02g10586	283	EOY15694	243	DNA/RNA polymerases superfamily protein [Theobroma cacao]	1e-21	92.8	0.41	-	-	-	-	-	-	-	-	-	-	-	-	-	-	-	-	-	0	0	0	0	0	0	0	grey
Ai02g10587	1560	XP_004503750	350	PREDICTED: UDP-glucose 4-epimerase-like [Cicer arietinum]	-	590	0.812	GO:0044237	GO:0008152	P	"cellular metabolic process"	Q43070	587	0	K12448	"Amino sugar and nucleotide sugar metabolism"	Q9FI17	263	2e-82	5.1.3.2	"UDP-glucose4-epimerase."	Q43070	587	0	1.58191	25.4713	9.43494	17.2347	47.1919	13.2205	11.6794	blue
Ai02g10588	1674	XP_002276531	557	PREDICTED: DEAD-box ATP-dependent RNA helicase 47, mitochondrial [Vitis vinifera] emb|CAN82264.1| hypothetical protein VITISV_009282 [Vitis vinifera]	-	770	0.727	GO:0010497	GO:0006810	P	"plasmodesmata-mediated intercellular transport"	Q8W4E1	636	0	K13025	"RNA transport"	Q3B8Q2	160	2e-43	3.6.4.13	"RNAhelicase."	Q10PV9	637	0	15.4244	17.7995	10.3129	14.0007	26.2816	11.8931	98.62	yellow
Ai02g10589	510	EOY24654	174	Uncharacterized protein TCM_016199 [Theobroma cacao]	6e-36	130	0.444	-	-	-	-	-	-	-	-	-	-	-	-	-	-	-	-	-	9.93293	18.5049	15.3156	33.9575	26.5599	18.3947	14.8842	blue
Ai02g1059	663	XP_002513604	222	conserved hypothetical protein [Ricinus communis] gb|EEF49007.1| conserved hypothetical protein [Ricinus communis]	6e-85	258	0.599	-	-	-	-	-	-	-	-	-	-	-	-	-	-	-	-	-	47.9728	46.8384	46.9743	96.3005	99.8897	59.5957	74.9242	blue
Ai02g10590	2394	XP_002525667	792	conserved hypothetical protein [Ricinus communis] gb|EEF36785.1| conserved hypothetical protein [Ricinus communis]	-	907	0.622	GO:0008150	NA	P	"biological_process"	Q6ZPJ0	106	4e-22	-	-	-	-	-	-	-	-	-	-	14.6813	24.125	28.2128	33.985	8.01797	14.2793	6.95388	green
Ai02g10591	2403	EOY12826	744	Pentatricopeptide repeat superfamily protein, putative [Theobroma cacao]	-	785	0.617	GO:0048366	GO:0007275	P	"leaf development"	Q9SN39	404	1e-127	K01204	"Glycosphingolipid biosynthesis - globo series"	P17050	89.7	1e-18	3.2.1.22	"Alpha-galactosidase."	Q42656	263	7e-80	0.840491	3.56784	0.407298	0.713988	0.338072	3.6877	3.46349	grey60
Ai02g10592	1179	EOY21581	363	Uncharacterized protein isoform 1 [Theobroma cacao]	1e-178	508	0.688	-	-	-	-	-	-	-	-	-	-	-	-	-	-	-	-	-	3.54806	2.07743	3.37262	3.08755	0.267589	9.4516	7.31041	turquoise
Ai02g10593	672	XP_002520837	223	LOB domain-containing protein, putative [Ricinus communis] gb|EEF41546.1| LOB domain-containing protein, putative [Ricinus communis]	1e-97	291	0.691	GO:0008150	NA	P	"biological_process"	Q8L5T5	247	4e-82	-	-	-	-	-	-	-	-	-	-	0	157.912	1.71471	7.28423	0	65.9023	4.73886	brown
Ai02g10594	2058	EOY22346	715	MA3 domain-containing protein isoform 1 [Theobroma cacao] gb|EOY22347.1| MA3 domain-containing protein isoform 1 [Theobroma cacao]	-	1125	0.829	GO:0005737	GO:0005622	C	"cytoplasm"	Q98TX3	153	7e-39	-	-	-	-	-	-	-	-	-	-	26.7823	86.5761	44.5198	66.6873	238.415	58.2643	45.4213	blue
Ai02g10595	1965	EOY22348	653	Tetratricopeptide repeat (TPR)-containing protein [Theobroma cacao]	-	892	0.7	-	-	-	-	-	-	-	-	-	-	-	-	-	-	-	-	-	20.9166	28.0406	25.0894	32.5247	31.602	33.1006	22.1883	midnightblue
Ai02g10596	603	XP_002285325	201	PREDICTED: photosystem II core complex proteins psbY, chloroplastic-like [Vitis vinifera]	6e-63	201	0.55	GO:0006364	GO:0006139	P	"rRNA processing"	O49347	132	1e-37	-	-	-	-	-	-	-	-	-	-	0	2.53886	2.21673	1.30912	1.68184	5.82401	11.4868	yellow
Ai02g10597	945	EOY22349	255	S-adenosyl-L-methionine-dependent methyltransferases superfamily protein isoform 1 [Theobroma cacao]	1e-105	316	0.615	-	-	-	-	-	-	-	-	-	-	-	-	-	-	-	-	-	1.80183	1.62579	0.419787	0.94575	0.169864	6.35273	0	turquoise
Ai02g10598	1019	CBI17106	1032	unnamed protein product [Vitis vinifera]	1e-134	415	0.618	GO:0048443	GO:0007275	P	"stamen development"	Q9SJK3	379	1e-123	-	-	-	-	-	-	-	-	-	-	40.9413	25.0325	16.3105	61.0809	0.521732	8.72783	6.51735	green
Ai02g10599	188	CBI30241	149	unnamed protein product [Vitis vinifera]	1e-20	86.3	0.656	GO:0005622	GO:0005622	C	"intracellular"	Q9M4U5	75.9	3e-17	-	-	-	-	-	-	-	-	-	-	21.1349	60.155	150.346	159.834	35.4214	143.512	79.8349	magenta
Ai02g106	1422	XP_004297452	336	PREDICTED: F-box protein SKIP28-like [Fragaria vesca subsp. vesca]	1e-124	373	0.549	GO:0009793	GO:0007275	P	"embryo development ending in seed dormancy"	Q9ZU90	243	6e-76	-	-	-	-	-	-	-	-	-	-	25.5819	9.29063	8.99425	23.4	1.24238	12.7548	35.0394	yellow
Ai02g1060	2046	EOY23434	682	HAT transposon superfamily isoform 4 [Theobroma cacao]	-	1192	0.868	-	-	-	-	-	-	-	-	-	-	-	-	-	-	-	-	-	3.17722	7.21833	7.66132	6.45953	2.19652	9.95731	7.56918	red
Ai02g10600	954	XP_002528581	313	U2 snrnp auxiliary factor, small subunit, putative [Ricinus communis] gb|EEF33789.1| U2 snrnp auxiliary factor, small subunit, putative [Ricinus communis]	1e-126	370	0.611	GO:0010228	GO:0007275	P	"vegetative to reproductive phase transition of meristem"	Q9FMY5	308	1e-103	K12836	"Shigellosis"	Q9FMY5	308	1e-104	-	-	-	-	-	59.2959	107.027	129.214	122.533	156.24	207.489	81.7548	turquoise
Ai02g10601	1068	EEE85707	365	hypothetical protein POPTR_0004s08970g [Populus trichocarpa]	1e-116	349	0.565	GO:0033384	GO:0008152	P	"geranyl diphosphate biosynthetic process"	Q94ID7	313	1e-104	K13789	"Terpenoid backbone biosynthesis"	Q9ZU77	277	3e-91	2.5.1.10	"(2E	6E)-farnesyldiphosphatesynthase."	Q94ID7	313	0	0	0	0	0	2.473	0	turquoise
Ai02g10602	1194	EOY14264	363	Zinc transporter 1 precursor [Theobroma cacao]	1e-144	421	0.588	GO:0006829	GO:0006810	P	"zinc ion transport"	Q6ZJ91	182	2e-52	-	-	-	-	-	-	-	-	-	-	3.85046	4.22796	0.947635	28.1169	9.30925	15.3583	0.948413	green
Ai02g10603	531	EFX70518	722	hypothetical protein DAPPUDRAFT_257037 [Daphnia pulex]	9e-33	131	0.352	GO:0006184	GO:0006139	P	"GTP catabolic process"	Q14692	84	5e-18	K14569	"Ribosome biogenesis in eukaryotes"	Q14692	84	6e-19	-	-	-	-	-	0	0.630321	2.08673	3.92567	9.95934	0	0	blue
Ai02g10604	1266	EOY02366	378	Kinase superfamily protein isoform 2 [Theobroma cacao] gb|EOY02367.1| Kinase superfamily protein isoform 2 [Theobroma cacao] gb|EOY02368.1| Kinase superfamily protein isoform 2 [Theobroma cacao]	-	684	0.822	GO:0004672	GO:0016740	F	"protein kinase activity"	Q2MHE4	187	5e-54	K04423	"MAPK signaling pathway"	Q12852	121	2e-29	2.7.11.1	"Non-specificserine/threonineproteinkinase."	Q2MHE4	187	2e-54	12.1673	22.4821	36.568	25.2932	73.9779	41.7389	9.14692	blue
Ai02g10605	1302	XP_002517345	465	peptidyl-prolyl cis-trans isomerase, putative [Ricinus communis] gb|EEF44887.1| peptidyl-prolyl cis-trans isomerase, putative [Ricinus communis]	-	686	0.768	GO:0009902	GO:0009987	P	"chloroplast relocation"	Q9SSA5	639	0	-	-	-	-	-	5.2.1.8	"Peptidylprolylisomerase."	Q9SSA5	639	0	95.7542	20.2457	54.7307	12.036	27.2817	20.5062	181.179	yellow
Ai02g10606	711	XP_002298546	242	predicted protein [Populus trichocarpa] gb|EEE83351.1| nodulin MtN3 family protein [Populus trichocarpa]	1e-102	303	0.66	GO:0005886	GO:0016020	C	"plasma membrane"	Q8W0K2	255	1e-84	-	-	-	-	-	-	-	-	-	-	0	13.541	0	0.958338	0.93023	0	0	brown
Ai02g10607	627	EOY02360	247	Nodulin MtN3 family protein, putative [Theobroma cacao]	4e-66	211	0.516	GO:0005886	GO:0016020	C	"plasma membrane"	Q944M5	193	6e-61	-	-	-	-	-	-	-	-	-	-	0	144.123	0.265	13.9192	0	51.2428	0.73237	brown
Ai02g10608	1629	EOY15788	541	NRAMP metal ion transporter 2 isoform 1 [Theobroma cacao] gb|EOY15789.1| NRAMP metal ion transporter 2 isoform 1 [Theobroma cacao] gb|EOY15790.1| NRAMP metal ion transporter 2 isoform 1 [Theobroma cacao] gb|EOY15791.1| NRAMP metal ion transporter 2 isoform 1 [Theobroma cacao]	-	810	0.793	GO:0005886	GO:0016020	C	"plasma membrane"	Q2QN30	701	0	K12347	"Lysosome"	P49281	418	1e-140	-	-	-	-	-	0	0.0614617	0	0	0	0	0	brown
Ai02g10609	1101	XP_002265889	362	PREDICTED: salicylate O-methyltransferase-like [Vitis vinifera]	1e-172	492	0.671	GO:0005737	GO:0005622	C	"cytoplasm"	Q9SBK6	269	2e-86	K08241	"alpha-Linolenic acid metabolism"	Q9AR07	259	2e-83	2.1.1.141	"JasmonateO-methyltransferase."	Q9SBK6	269	9e-87	2.67283	4.9371	3.70069	4.11387	0	2.99163	5.11371	blue
Ai02g1061	1854	EOY23435	630	Leucine-rich repeat protein kinase family protein [Theobroma cacao]	-	809	0.659	GO:0016020	GO:0016020	C	"membrane"	Q9SUQ3	633	0	K13420	"Plant-pathogen interaction"	Q9FL28	125	1e-29	2.7.11.1	"Non-specificserine/threonineproteinkinase."	Q9M9C5	375	1e-121	8.80127	18.3924	6.62543	19.2105	1.42869	52.5942	8.40774	turquoise
Ai02g10610	831	EOY02359	276	Homeobox-leucine zipper protein HAT5 [Theobroma cacao]	1e-126	367	0.689	GO:0003677	GO:0005488	F	"DNA binding"	Q02283	279	4e-93	-	-	-	-	-	-	-	-	-	-	40.4479	9.36174	1.35312	5.587	23.8566	117.012	47.0115	turquoise
Ai02g10611	2964	EOY02356	2225	Methyl-CpG-binding domain-containing protein 9, putative isoform 1 [Theobroma cacao] gb|EOY02357.1| Methyl-CpG-binding domain-containing protein 9, putative isoform 1 [Theobroma cacao]	-	1008	0.549	GO:0010228	GO:0007275	P	"vegetative to reproductive phase transition of meristem"	Q9SGH2	713	0	-	-	-	-	-	2.3.1.48	"Histoneacetyltransferase."	Q9SGH2	713	0	8.12601	10.6061	13.4038	12.7957	13.7551	19.7367	7.67377	red
Ai02g10612	3312	EOY02358	2195	Methyl-CpG-binding domain-containing protein 9, putative isoform 3 [Theobroma cacao]	-	1345	0.59	GO:0010228	GO:0007275	P	"vegetative to reproductive phase transition of meristem"	Q9SGH2	1023	0	-	-	-	-	-	2.3.1.48	"Histoneacetyltransferase."	Q9SGH2	1023	0	3.26334	4.68834	4.14498	6.06021	5.10462	3.03029	0.996113	tan
Ai02g10613	972	XP_002279099	330	PREDICTED: uncharacterized protein LOC100247524 [Vitis vinifera] emb|CBI34942.3| unnamed protein product [Vitis vinifera]	1e-166	473	0.745	-	-	-	-	-	-	-	-	-	-	-	-	-	-	-	-	-	34.9494	62.9884	74.9921	91.5566	25.1502	150.604	59.4079	turquoise
Ai02g10614	612	XP_003633831	188	PREDICTED: E3 ubiquitin-protein ligase ATL42-like [Vitis vinifera]	8e-41	144	0.479	GO:0009793	GO:0007275	P	"embryo development ending in seed dormancy"	Q9ZV53	79	4e-16	-	-	-	-	-	-	-	-	-	-	0	0.891482	0	0.90854	0.367456	14.8877	3.01161	turquoise
Ai02g10615	612	XP_003633831	188	PREDICTED: E3 ubiquitin-protein ligase ATL42-like [Vitis vinifera]	2e-60	194	0.543	GO:0016567	GO:0008152	P	"protein ubiquitination"	Q9LZV8	84.3	2e-19	-	-	-	-	-	-	-	-	-	-	0	0	0	0.45427	0.367456	0	0	blue
Ai02g10616	1242	ACI46983	436	UDP-glucuronic acid decarboxylase 1 [Gossypium hirsutum]	-	604	0.781	GO:0044237	GO:0008152	P	"cellular metabolic process"	Q5PQX0	352	1e-118	K10046	"Ascorbate and aldarate metabolism"	Q93VR3	76.6	5e-15	4.1.1.35	"UDP-glucuronatedecarboxylase."	Q5PQX0	352	1e-118	26.7294	39.4701	39.1642	61.0998	3.58194	70.6028	27.8682	magenta
Ai02g10617	888	EOY07631	296	Chloroplast-targeted copper chaperone, putative [Theobroma cacao]	4e-90	277	0.56	-	-	-	-	-	-	-	-	-	-	-	-	-	-	-	-	-	18.3204	18.2309	12.4004	9.98909	0	10.5766	45.6941	yellow
Ai02g10618	398	-	-	-	-	-	-	-	-	-	-	-	-	-	-	-	-	-	-	-	-	-	-	-	0	0	0	0	0	0	0	grey
Ai02g10619	1026	EOX91515	315	Bromodomain-containing protein DDB_G0271118 [Theobroma cacao]	-	523	0.777	-	-	-	-	-	-	-	-	-	-	-	-	-	-	-	-	-	11.4797	9.974	0	92.1323	0	82.1344	8.62171	magenta
Ai02g1062	720	EOY23437	222	Myosin heavy chain-related isoform 1 [Theobroma cacao]	1e-112	328	0.719	GO:0003774	GO:0003774	F	"motor activity"	P34109	80.9	3e-16	-	-	-	-	-	-	-	-	-	-	142.291	148.053	46.4678	90.3978	82.396	84.8041	21.2991	tan
Ai02g10620	1986	EOX91512	664	Leucine-rich repeat protein kinase family protein, putative isoform 1 [Theobroma cacao]	-	908	0.72	GO:0004672	GO:0016740	F	"protein kinase activity"	Q93Y06	787	0	K13420	"Plant-pathogen interaction"	Q9FL28	140	5e-34	2.7.11.1	"Non-specificserine/threonineproteinkinase."	Q9M9C5	371	1e-118	12.0842	10.893	3.93197	8.52976	0.10298	14.4426	2.32103	lightgreen
Ai02g10621	3222	XP_002533253	1028	Chromosome-associated kinesin KLP1, putative [Ricinus communis] gb|EEF29115.1| Chromosome-associated kinesin KLP1, putative [Ricinus communis]	-	1540	0.763	GO:0007596	GO:0050896	P	"blood coagulation"	O95239	450	1e-138	-	-	-	-	-	-	-	-	-	-	26.4808	13.8003	40.1103	48.8774	0.156271	44.0277	39.4478	blue
Ai02g10622	483	BAJ53199	160	JHL03K20.8 [Jatropha curcas]	1e-117	334	0.944	GO:0005524	GO:0005488	F	"ATP binding"	Q42551	313	1e-110	K10577	"RNA transport"	Q42551	313	1e-111	6.3.2.19	"Ubiquitin--proteinligase."	P42745	125	1e-36	166.607	306.371	108.415	207.517	195.862	321.434	165.685	grey60
Ai02g10623	4383	EOY08161	1460	Pleiotropic drug resistance 11 isoform 1 [Theobroma cacao]	-	2306	0.785	GO:0005524	GO:0005488	F	"ATP binding"	Q7PC87	2137	0	K05684	"ABC transporters"	Q9H221	170	2e-43	3.6.3.28	"Phosphonate-transportingATPase."	Q0ASQ1	82.4	4e-16	202.581	141.466	11.4238	469.193	73.755	84.6605	214.404	green
Ai02g10624	1425	EOY23608	482	O-Glycosyl hydrolases family 17 protein [Theobroma cacao]	-	690	0.754	GO:0008152	GO:0008152	P	"metabolic process"	P52409	435	1e-148	-	-	-	-	-	3.2.1.39	"Glucanendo-1	3-beta-D-glucosidase."	P52409	435	5.22102	4.17502	0.32437	7.90283	0	3.63612	2.68934	lightgreen
Ai02g10625	1071	EMJ19425	350	hypothetical protein PRUPE_ppa007917mg [Prunus persica]	1e-165	472	0.687	GO:0032791	GO:0005488	F	"lead ion binding"	Q9SM23	426	1e-149	K13239	"Fatty acid metabolism"	Q5XIC0	83.2	2e-17	5.3.3.8	"Dodecenoyl-CoAisomerase."	Q5XIC0	83.2	9e-17	45.6293	58.9221	59.6784	53.6273	22.052	40.065	52.6805	blue
Ai02g10626	939	EMJ22334	352	hypothetical protein PRUPE_ppa019586mg [Prunus persica]	1e-91	284	0.467	-	-	-	-	-	-	-	-	-	-	-	-	-	-	-	-	-	0	7.63551	0.0845419	0.751847	0.798214	0	0.467289	brown
Ai02g10627	2718	XP_002878025	454	hypothetical protein ARALYDRAFT_906938 [Arabidopsis lyrata subsp. lyrata] gb|EFH54284.1| hypothetical protein ARALYDRAFT_906938 [Arabidopsis lyrata subsp. lyrata]	1e-72	254	0.565	GO:0005654	GO:0005622	C	"nucleoplasm"	Q15393	180	3e-45	K12830	"Spliceosome"	Q5RBI5	180	4e-46	-	-	-	-	-	0	0.0722367	0	0.122698	0	0	0.152519	darkgrey
Ai02g10628	153	-	-	-	-	-	-	-	-	-	-	-	-	-	-	-	-	-	-	-	-	-	-	-	2.57234	0.627556	4.79441	1.59891	20.6935	0	0	blue
Ai02g10629	594	EOY11330	603	Long-chain acyl-CoA synthetase 7 isoform 2 [Theobroma cacao]	9e-21	97.8	0.8	GO:0008152	GO:0008152	P	"metabolic process"	Q8LKS5	87.8	4e-19	K01897	"Fatty acid metabolism"	Q8LKS5	87.8	5e-20	6.2.1.3	"Long-chain-fatty-acid--CoAligase."	Q8LKS5	87.8	2e-19	0	0.553512	1.97341	2.03704	5.13336	4.74032	1.55823	cyan
Ai02g1063	774	XP_003554751	156	PREDICTED: ubiquitin-conjugating enzyme E2-17 kDa-like isoform 3 [Glycine max]	1e-96	287	0.787	GO:0031625	GO:0005488	F	"ubiquitin protein ligase binding"	P35133	276	2e-94	K06689	"Protein processing in endoplasmic reticulum"	Q94F47	275	1e-94	6.3.2.19	"Ubiquitin--proteinligase."	P35133	276	9e-95	385.948	381.691	170.425	633.854	48.7946	384.137	179.73	magenta
Ai02g10630	438	EOX99201	344	DNA binding-like protein [Theobroma cacao]	3e-36	135	0.609	GO:0003677	GO:0005488	F	"DNA binding"	Q9LRJ4	101	5e-26	-	-	-	-	-	-	-	-	-	-	0	0.264234	1.61496	1.90747	0.272284	1.69719	0	magenta
Ai02g10631	495	ABK92874	168	unknown [Populus trichocarpa] gb|ERP50792.1| hypothetical protein POPTR_0017s06850g [Populus trichocarpa]	3e-79	239	0.797	-	-	-	-	-	-	-	-	-	-	-	-	-	-	-	-	-	2.80619	6.84607	9.24014	6.10493	0	49.8357	10.6001	turquoise
Ai02g10632	729	CBI28980	519	unnamed protein product [Vitis vinifera]	1e-58	201	0.431	GO:0008152	GO:0008152	P	"metabolic process"	Q6PWU2	127	1e-32	K14184	"Sesquiterpenoid biosynthesis"	Q84UU4	82.8	7e-18	4.2.3.20	"(R)-limonenesynthase."	Q8L5K3	120	2e-30	0	0	0	0	0	0	0	grey
Ai02g10633	1509	XP_002275048	585	PREDICTED: pentatricopeptide repeat-containing protein At3g29230-like [Vitis vinifera] emb|CBI28979.3| unnamed protein product [Vitis vinifera]	-	641	0.625	GO:0003674	NA	F	"molecular_function"	Q9LS72	374	1e-122	-	-	-	-	-	-	-	-	-	-	2.18434	6.52799	14.5038	4.80864	1.92196	9.84062	13.5018	orange
Ai02g10634	687	-	-	-	-	-	-	-	-	-	-	-	-	-	-	-	-	-	-	-	-	-	-	-	0.640978	14.0737	2.86722	7.96834	0.805691	6.02642	17.1687	darkred
Ai02g10635	2694	EOX99193	918	Formin 3, putative [Theobroma cacao]	-	598	0.654	GO:0030036	GO:0009987	P	"actin cytoskeleton organization"	O23373	535	1e-177	K02184	"Dorso-ventral axis formation"	Q9NZ56	81.6	3e-15	-	-	-	-	-	0.747032	1.31219	0.0556936	0.325037	0.0751199	0.468235	0	purple
Ai02g10636	597	EOX99192	249	AGAMOUS-like 66 isoform 4 [Theobroma cacao]	1e-43	153	0.382	GO:0052543	GO:0009987	P	"callose deposition in cell wall"	Q9FVC1	85.9	2e-19	-	-	-	-	-	-	-	-	-	-	7.51916	4.21911	58.3001	5.29691	1.32319	37.7037	111.546	yellow
Ai02g10637	1137	AFQ33617	519	beta-amylase 5 [Citrus trifoliata]	1e-165	479	0.563	GO:0008152	GO:0008152	P	"metabolic process"	O65015	422	1e-144	K01177	"Starch and sucrose metabolism"	O23553	174	5e-49	3.2.1.2	"Beta-amylase."	O65015	422	1e-145	4.5912	2.84306	9.81236	7.07267	0.325352	13.6142	4.2133	red
Ai02g10638	324	EMJ14588	625	hypothetical protein PRUPE_ppa026402mg [Prunus persica]	2e-22	98.6	0.505	-	-	-	-	-	-	-	-	-	-	-	-	-	-	-	-	-	1.58298	0.386189	0	0	0	0	0	pink
Ai02g10639	407	AGG35828	257	JAG2 [Glycine max] gb|AGG35829.1| JAG2 [Glycine max]	2e-49	166	0.638	GO:0048443	GO:0007275	P	"stamen development"	Q6S591	132	3e-38	-	-	-	-	-	-	-	-	-	-	0	0.289056	1.76667	0	0.297862	0	0	black
Ai02g1064	1143	EOY02554	383	Esterase, putative isoform 2 [Theobroma cacao]	-	633	0.778	GO:0006629	GO:0008152	P	"lipid metabolic process"	Q9LY84	570	0	-	-	-	-	-	3.2.1.51	"Alpha-L-fucosidase."	Q9FXE5	337	1e-113	12.8376	93.3305	15.7235	44.3435	10.5118	40.8074	93.3325	darkred
Ai02g10640	756	XP_002312401	256	predicted protein [Populus trichocarpa]	1e-101	301	0.872	GO:0006354	DNA-dependent"	P	"transcription elongation	GO:0006139	P25873	275	K02876	"Ribosome"	P25873	275	4e-93	-	-	-	-	-	217.678	138.891	25.5866	38.8948	25.8399	42.9403	489.312	yellow
Ai02g10641	558	XP_002531622	189	conserved hypothetical protein [Ricinus communis] gb|EEF30750.1| conserved hypothetical protein [Ricinus communis]	2e-45	155	0.479	-	-	-	-	-	-	-	-	-	-	-	-	-	-	-	-	-	33.3282	103.321	65.2997	102.064	41.0752	39.487	46.896	brown
Ai02g10642	354	EOY00174	112	Uncharacterized protein TCM_009871 [Theobroma cacao]	3e-22	91.7	0.678	-	-	-	-	-	-	-	-	-	-	-	-	-	-	-	-	-	0	4.82108	1.05235	0.14623	0	0	0	brown
Ai02g10643	549	ABS72189	183	ribulose-1,5-bisphosphate carboxylase/oxygenase small subunit 1A [Corchorus olitorius]	2e-98	290	0.802	GO:0009853	GO:0008152	P	"photorespiration"	Q02980	278	1e-95	K01602	"Glyoxylate and dicarboxylate metabolism"	P10798	270	2e-93	4.1.1.39	"Ribulose-bisphosphatecarboxylase."	Q02980	278	6e-96	0	0.404189	5.09508	0.343269	0	0	0	black
Ai02g10644	426	XP_002531624	180	Ribulose bisphosphate carboxylase small chain, chloroplast precursor, putative [Ricinus communis] gb|EEF30752.1| Ribulose bisphosphate carboxylase small chain, chloroplast precursor, putative [Ricinus communis]	2e-45	153	0.491	GO:0009853	GO:0008152	P	"photorespiration"	P31333	150	8e-46	K01602	"Glyoxylate and dicarboxylate metabolism"	P10796	143	5e-44	4.1.1.39	"Ribulose-bisphosphatecarboxylase."	P31333	150	4e-46	0	0	8.35245	0	0	0	0	black
Ai02g10645	795	CAN79240	231	hypothetical protein VITISV_002773 [Vitis vinifera]	2e-86	265	0.58	-	-	-	-	-	-	-	-	-	-	-	-	-	-	-	-	-	23.9608	41.7159	77.2395	151.022	5.88671	133.972	36.4655	magenta
Ai02g10646	321	EOY00178	99	Clavata3/esr-related 43, putative [Theobroma cacao]	2e-11	63.5	0.423	-	-	-	-	-	-	-	-	-	-	-	-	-	-	-	-	-	22.4342	26.5837	8.96005	38.6797	2.01423	0	23.1117	green
Ai02g10647	798	EOX95271	269	WRKY DNA-binding protein 35, putative [Theobroma cacao]	2e-92	281	0.565	GO:0003677	GO:0005488	F	"DNA binding"	O64747	122	5e-31	K13426	"Plant-pathogen interaction"	Q9SUS1	99.4	3e-24	-	-	-	-	-	17.8958	12.9654	41.5418	22.0225	0.954314	56.085	33.5204	turquoise
Ai02g10648	846	EOX95270	281	Uncharacterized protein TCM_004819 [Theobroma cacao]	1e-98	298	0.545	-	-	-	-	-	-	-	-	-	-	-	-	-	-	-	-	-	0	0.248085	0	0.895446	0	0	0	green
Ai02g10649	4473	EOX95267	885	Enhancer of zeste, ezh, putative isoform 1 [Theobroma cacao]	-	639	0.575	GO:0010267	GO:0006139	P	"production of ta-siRNAs involved in RNA interference"	Q9ZSM8	433	0	-	-	-	-	-	2.1.1.43	"Histone-lysineN-methyltransferase."	Q9ZSM8	433	0	31.2192	22.3282	38.8413	27.4031	58.0464	25.6447	19.0589	blue
Ai02g1065	521	XP_002298555	269	predicted protein [Populus trichocarpa]	4e-85	258	0.756	-	-	-	-	-	-	-	-	-	-	-	-	-	-	-	-	-	44.5368	71.8474	80.7618	78.2258	37.2372	81.4155	58.4945	magenta
Ai02g10650	1626	EOX95266	549	Trichome birefringence-like 6 [Theobroma cacao]	-	708	0.64	-	-	-	-	-	-	-	-	-	-	-	-	-	-	-	-	-	4.29111	6.95862	15.0549	6.38051	0.76148	28.8742	16.6426	turquoise
Ai02g10651	192	XP_004300448	63	PREDICTED: cytochrome c oxidase subunit 5C-2-like [Fragaria vesca subsp. vesca]	3e-26	98.2	0.746	GO:0005743	GO:0016020	C	"mitochondrial inner membrane"	O22912	93.2	4e-26	-	-	-	-	-	-	-	-	-	-	299.197	476.943	482.877	548.06	236.761	522.115	420.317	magenta
Ai02g10652	786	EOX95265	325	Calcium-dependent phosphotriesterase superfamily protein [Theobroma cacao]	1e-149	426	0.794	-	-	-	-	-	-	-	-	-	-	-	-	-	-	-	-	-	14.8898	30.4059	39.4697	17.2535	12.3388	47.5285	27.2702	red
Ai02g10653	786	XP_004299080	263	PREDICTED: uncharacterized protein LOC101292600 [Fragaria vesca subsp. vesca]	6e-18	89	0.357	-	-	-	-	-	-	-	-	-	-	-	-	-	-	-	-	-	0	0	0	0	0	0	0	grey
Ai02g10654	828	ERP53989	684	hypothetical protein POPTR_0013s10700g, partial [Populus trichocarpa]	8e-39	152	0.364	GO:0005737	GO:0005622	C	"cytoplasm"	Q40392	85.5	2e-17	-	-	-	-	-	-	-	-	-	-	0	0	0	0	0	0	0	grey
Ai02g10655	1278	EOY32239	776	Subtilisin-like serine endopeptidase family protein [Theobroma cacao]	-	530	0.629	GO:0008233	GO:0003824	F	"peptidase activity"	O65351	236	2e-69	-	-	-	-	-	3.4.21.25	"Cucumisin."	Q39547	234	4e-69	0	0	0	0	0	0	0	grey
Ai02g10656	204	-	-	-	-	-	-	-	-	-	-	-	-	-	-	-	-	-	-	-	-	-	-	-	0	0	0	0	0	0	0	grey
Ai02g10657	693	CBI32644	218	unnamed protein product [Vitis vinifera]	2e-74	232	0.54	-	-	-	-	-	-	-	-	-	-	-	-	-	-	-	-	-	34.2756	52.9592	40.8148	41.4263	27.4458	37.7956	66.698	yellow
Ai02g10658	969	XP_002323441	279	predicted protein [Populus trichocarpa] gb|EEF05202.1| hypothetical protein POPTR_0016s08290g [Populus trichocarpa]	1e-157	447	0.854	GO:0005886	GO:0016020	C	"plasma membrane"	Q9ZUT3	421	1e-148	-	-	-	-	-	-	-	-	-	-	2.63002	16.6823	0	5.22215	0.440782	2.74747	12.6441	darkred
Ai02g10659	594	XP_002274068	220	PREDICTED: pathogenesis-related protein 1C-like [Vitis vinifera]	7e-68	214	0.627	GO:0009607	GO:0050896	P	"response to biotic stimulus"	P09042	162	6e-50	-	-	-	-	-	-	-	-	-	-	0	31.9192	0.281915	0.0783477	0.380249	0	0	brown
Ai02g1066	139	XP_002330598	1129	predicted protein [Populus trichocarpa] gb|ERP55765.1| kinesin motor family protein [Populus trichocarpa]	3e-14	72.4	0.7	-	-	-	-	-	-	-	-	-	-	-	-	-	-	-	-	-	0	1.53853	4.70162	0	0	19.7641	0	turquoise
Ai02g10660	684	XP_002309251	260	predicted protein [Populus trichocarpa]	1e-141	404	0.865	-	-	-	-	-	-	-	-	-	-	-	-	-	-	-	-	-	93.4011	151.647	117.417	185.846	45.3417	116.077	84.2768	magenta
Ai02g10661	687	XP_002533899	260	TGF-beta-inducible nuclear protein, putative [Ricinus communis] gb|EEF28481.1| TGF-beta-inducible nuclear protein, putative [Ricinus communis]	1e-150	425	0.835	GO:0006364	GO:0006139	P	"rRNA processing"	Q54GN8	337	1e-117	-	-	-	-	-	-	-	-	-	-	33.6844	78.6908	135.002	126.794	309.781	124.449	110.209	blue
Ai02g10662	498	-	-	-	-	-	-	-	-	-	-	-	-	-	-	-	-	-	-	-	-	-	-	-	0	0	0	0	0	0	0	grey
Ai02g10663	1659	CAN80909	514	hypothetical protein VITISV_016638 [Vitis vinifera]	-	555	0.623	GO:0005737	GO:0005622	C	"cytoplasm"	Q9URY4	211	1e-59	-	-	-	-	-	3.5.1.4	"Amidase."	Q9URY4	211	5e-60	33.3214	1.14563	0.361112	4.90753	0	6.19657	104.737	yellow
Ai02g10664	2196	XP_003631544	506	PREDICTED: LOW QUALITY PROTEIN: putative amidase C869.01-like [Vitis vinifera]	1e-145	442	0.552	GO:0005737	GO:0005622	C	"cytoplasm"	Q9URY4	169	2e-43	-	-	-	-	-	3.5.1.4	"Amidase."	Q9URY4	169	7e-44	0	1.88709	4.67721	0.703952	0	4.98695	1.52073	red
Ai02g10665	2445	EEE87686	522	hypothetical protein POPTR_0009s13320g [Populus trichocarpa]	1e-110	355	0.473	GO:0005737	GO:0005622	C	"cytoplasm"	Q9URY4	102	3e-21	-	-	-	-	-	3.5.1.4	"Amidase."	Q9URY4	102	1e-21	0	0.402823	0.0615499	1.33028	0.0415094	0.129368	0	green
Ai02g10666	1494	EOX91597	497	Uncharacterized protein isoform 1 [Theobroma cacao]	1e-147	437	0.51	-	-	-	-	-	-	-	-	-	-	-	-	-	-	-	-	-	33.1119	25.042	20.0059	44.0789	16.4402	30.2668	56.2844	yellow
Ai02g10667	465	EMJ05221	166	hypothetical protein PRUPE_ppa020196mg [Prunus persica]	4e-42	145	0.47	-	-	-	-	-	-	-	-	-	-	-	-	-	-	-	-	-	9.0695	3.93355	0.939112	4.69783	2.02669	12.6327	9.34338	turquoise
Ai02g10668	291	XP_002524960	101	conserved hypothetical protein [Ricinus communis] gb|EEF37457.1| conserved hypothetical protein [Ricinus communis]	3e-35	123	0.803	GO:0005576	GO:0005576	C	"extracellular region"	Q948Z4	114	1e-33	-	-	-	-	-	-	-	-	-	-	0	0	0	0	0	0	0	grey
Ai02g10669	2388	EOX91602	815	Transducin family protein / WD-40 repeat family protein isoform 1 [Theobroma cacao]	-	989	0.645	-	-	-	-	-	-	-	-	-	-	-	-	-	-	-	-	-	69.706	23.3622	68.6495	43.1874	9.44238	67.6049	32.2452	darkgreen
Ai02g1067	1761	AAF19226	1356	Highly similar to Ta1-3 polyprotein [Arabidopsis thaliana]	4e-51	199	0.56	GO:0008233	GO:0003824	F	"peptidase activity"	P10978	167	2e-42	-	-	-	-	-	2.7.7.49	"RNA-directedDNApolymerase."	P10978	167	9e-43	0	0	0	0	0	0	0	grey
Ai02g10670	519	-	-	-	-	-	-	-	-	-	-	-	-	-	-	-	-	-	-	-	-	-	-	-	0	0	0	0	0	0	0	grey
Ai02g10671	456	EOY13336	151	MRNA splicing factor, thioredoxin-like U5 snRNP [Theobroma cacao]	5e-98	286	0.927	GO:0008380	GO:0006139	P	"RNA splicing"	Q9NX01	194	1e-63	K12859	"Spliceosome"	P83876	87	2e-22	-	-	-	-	-	16.5064	16.1078	40.1871	32.3832	13.4863	48.4976	23.3817	red
Ai02g10672	1389	EMJ02203	467	hypothetical protein PRUPE_ppa005303mg [Prunus persica]	-	744	0.818	GO:0008152	GO:0008152	P	"metabolic process"	Q56WD9	716	0	K07508	"Fatty acid elongation in mitochondria"	P42765	254	3e-80	2.3.1.16	"Acetyl-CoAC-acyltransferase."	Q56WD9	716	0	68.2455	145.409	44.9359	123.215	4.27041	47.6326	46.6662	greenyellow
Ai02g10673	729	AFK41920	268	unknown [Lotus japonicus]	1e-143	408	0.807	GO:0015031	GO:0006810	P	"protein transport"	Q9C6X2	355	1e-124	-	-	-	-	-	-	-	-	-	-	88.7538	180.536	120.154	323.673	128.144	230.227	108.732	green
Ai02g10674	582	EMJ03139	515	hypothetical protein PRUPE_ppa004340mg [Prunus persica]	5e-93	288	0.762	-	-	-	-	-	-	-	-	-	-	-	-	-	-	-	-	-	17.8078	33.0027	36.8926	33.5945	9.41571	12.1324	6.85115	black
Ai02g10675	380	EOY24641	329	RHOMBOID-like 2 [Theobroma cacao]	1e-48	166	0.74	-	-	-	-	-	-	-	-	-	-	-	-	-	-	-	-	-	32.2604	54.7776	26.2158	50.933	133.33	50.5516	33.2346	blue
Ai02g10676	390	-	-	-	-	-	-	-	-	-	-	-	-	-	-	-	-	-	-	-	-	-	-	-	0	94.7791	1.39697	0	0	0	0	brown
Ai02g10677	375	-	-	-	-	-	-	-	-	-	-	-	-	-	-	-	-	-	-	-	-	-	-	-	0	0.320096	1532.33	17.3984	8.24617	0	1.35169	black
Ai02g10678	657	EOY09126	277	Uncharacterized protein TCM_024518 [Theobroma cacao]	1e-13	76.3	0.5	-	-	-	-	-	-	-	-	-	-	-	-	-	-	-	-	-	0	0	0	0	0	0	0	grey
Ai02g10679	290	EOY31758	458	Flavonoid 3-O-glucosyltransferase, putative [Theobroma cacao]	1e-35	133	0.699	GO:0008152	GO:0008152	P	"metabolic process"	Q40289	101	2e-26	K00724	"Flavone and flavonol biosynthesis"	Q9S9P6	81.6	2e-19	2.4.1.115	"Anthocyanidin3-O-glucosyltransferase."	Q40289	101	9e-27	29.3706	87.7754	2.73709	0.950839	0	5.75292	117.248	purple
Ai02g1068	820	EOY17697	598	Peptide-N4-(N-acetyl-beta-glucosaminyl)asparagine amidase A protein, putative [Theobroma cacao]	4e-95	299	0.525	GO:0000224	GO:0003824	F	"peptide-N4-(N-acetyl-beta-glucosaminyl)asparagine amidase activity"	P81898	171	2e-48	-	-	-	-	-	3.5.1.52	"Peptide-N(4)-(N-acetyl-beta-glucosaminyl)asparagineamidase."	P81898	171	1e-48	2.6312	2.82443	7.25808	7.35973	0.926057	4.12305	1.08426	royalblue
Ai02g10680	1098	EOY31764	376	Myb domain protein 36 [Theobroma cacao]	1e-158	455	0.627	GO:0009751	GO:0050896	P	"response to salicylic acid stimulus"	Q9M2Y9	246	3e-78	-	-	-	-	-	-	-	-	-	-	0	0.186853	0.785138	0.0396726	0.288818	4.20059	0	turquoise
Ai02g10681	3336	EOY31766	1138	Serine/threonine protein kinase, putative isoform 1 [Theobroma cacao] gb|EOY31767.1| Serine/threonine protein kinase, putative isoform 1 [Theobroma cacao]	-	1550	0.687	GO:0004672	GO:0016740	F	"protein kinase activity"	Q05609	179	5e-45	K04424	"MAPK signaling pathway"	Q9ESL4	150	8e-37	2.7.11.1	"Non-specificserine/threonineproteinkinase."	Q05609	179	2e-45	56.148	32.1377	45.5721	44.4581	70.7273	52.6395	24.2251	yellow
Ai02g10682	1512	EEF04367	499	hypothetical protein POPTR_0016s03160g [Populus trichocarpa]	-	670	0.691	GO:0004497	GO:0016491	F	"monooxygenase activity"	O81117	394	1e-131	K00490	"Arachidonic acid metabolism"	Q08477	113	2e-26	1.14.13.30	"Leukotriene-B(4)20-monooxygenase."	Q08477	113	7e-26	3.26966	53.9095	0.355488	0.395178	0.547982	34.1567	3.64909	brown
Ai02g10683	1575	EOY31777	551	FGGY family of carbohydrate kinase isoform 3, partial [Theobroma cacao]	-	684	0.672	GO:0016773	alcohol group as acceptor"	F	"phosphotransferase activity	GO:0016740	Q6DCD1	325	-	-	-	-	-	2.7.1.16	"Ribulokinase."	Q8NXY1	109	2e-24	15.3997	23.2422	26.8538	26.2828	45.5382	58.0784	39.7963	cyan
Ai02g10684	1647	EOX91743	489	BSD domain-containing protein, putative [Theobroma cacao]	1e-151	449	0.486	-	-	-	-	-	-	-	-	-	-	-	-	-	-	-	-	-	46.4662	56.284	45.405	73.5952	53.4168	53.2969	27.4562	green
Ai02g10685	648	EEE86467	581	hypothetical protein POPTR_0004s10380g [Populus trichocarpa]	2e-57	198	0.587	GO:0005737	GO:0005622	C	"cytoplasm"	Q9C658	127	9e-33	-	-	-	-	-	-	-	-	-	-	8.34041	46.0793	63.6846	59.7204	32.4155	36.4822	29.2722	royalblue
Ai02g10686	1812	EOY04274	601	Decapping 5, putative isoform 2 [Theobroma cacao]	-	558	0.555	GO:0005737	GO:0005622	C	"cytoplasm"	Q9C658	368	1e-119	-	-	-	-	-	-	-	-	-	-	55.4289	56.9155	82.0703	92.5494	54.6183	81.9985	46.522	green
Ai02g10687	927	EOX92623	301	Coiled-coil domain-containing protein, putative [Theobroma cacao]	1e-176	496	0.834	GO:0005737	GO:0005622	C	"cytoplasm"	Q96CS2	91.7	3e-20	-	-	-	-	-	-	-	-	-	-	9.19991	22.3321	24.3489	30.975	4.97254	30.2739	17.5338	magenta
Ai02g10688	918	XP_004233407	232	PREDICTED: probable transmembrane ascorbate ferrireductase 2-like [Solanum lycopersicum]	2e-99	299	0.551	GO:0009749	GO:0050896	P	"response to glucose stimulus"	Q9SWS1	265	7e-88	K08370	"Mineral absorption"	Q6DDR3	113	3e-29	-	-	-	-	-	14.8774	34.4805	35.7877	61.7941	11.8047	42.2542	32.0902	magenta
Ai02g10689	1196	EEE85798	641	hypothetical protein POPTR_0004s10350g [Populus trichocarpa]	-	593	0.734	GO:0005085	GO:0030234	F	"guanyl-nucleotide exchange factor activity"	P41111	262	2e-81	K03680	"RNA transport"	Q61749	261	5e-82	-	-	-	-	-	25.5074	37.0813	37.6424	53.1389	32.7648	61.3233	30.5972	turquoise
Ai02g1069	1281	EOY17694	613	S-adenosyl-L-methionine-dependent methyltransferases superfamily protein isoform 1 [Theobroma cacao] gb|EOY17695.1| S-adenosyl-L-methionine-dependent methyltransferases superfamily protein isoform 1 [Theobroma cacao] gb|EOY17696.1| S-adenosyl-L-methionine-dependent methyltransferases superfamily protein isoform 1 [Theobroma cacao]	-	700	0.744	GO:0016020	GO:0016020	C	"membrane"	Q9SIZ3	650	0	-	-	-	-	-	-	-	-	-	-	5.52071	13.9438	10.7739	47.5707	18.369	56.4852	31.7827	turquoise
Ai02g10690	787	XP_002513667	247	fibrillarin, putative [Ricinus communis] gb|EEF49070.1| fibrillarin, putative [Ricinus communis]	1e-141	405	0.857	GO:0006364	GO:0006139	P	"rRNA processing"	Q94AH9	404	1e-142	K14563	"Ribosome biogenesis in eukaryotes"	Q94AH9	404	1e-143	-	-	-	-	-	8.81118	84.0661	96.2841	106.529	160.592	140.514	96.8448	pink
Ai02g10691	1074	EMJ16743	545	hypothetical protein PRUPE_ppa003842mg [Prunus persica]	-	538	0.775	-	-	-	-	-	-	-	-	-	-	-	-	-	-	-	-	-	10.8284	19.0176	12.5513	25.5025	18.3012	21.2884	6.46425	midnightblue
Ai02g10692	574	EMJ22699	233	hypothetical protein PRUPE_ppa010844mg [Prunus persica]	2e-89	269	0.737	GO:0003735	GO:0005198	F	"structural constituent of ribosome"	P34091	251	5e-84	K02934	"Ribosome"	Q9FZ76	241	3e-81	-	-	-	-	-	18.8811	180.029	343.407	250.125	415.13	585.565	296.632	turquoise
Ai02g10693	2388	EOY09438	796	C2 calcium/lipid-binding plant phosphoribosyltransferase family protein [Theobroma cacao]	-	1460	0.882	GO:0005509	GO:0005488	F	"calcium ion binding"	Q6DN14	115	5e-25	-	-	-	-	-	-	-	-	-	-	9.13622	3.71483	3.02726	2.99718	0	6.62793	3.66026	pink
Ai02g10694	1095	BAB82980	329	polygalacturonase-inhibitor protein [Citrus sp. cv. Sainumphung]	1e-174	494	0.719	GO:0005576	GO:0005576	C	"extracellular region"	Q05091	438	1e-153	K13415	"Plant hormone signal transduction"	O22476	76.6	8e-15	2.7.11.1	"Non-specificserine/threonineproteinkinase."	O49545	115	3e-27	1.15225	57.6196	2.07601	2.47117	16.7177	19.0649	1.58272	brown
Ai02g10695	1464	EOY13986	834	Nucleolar complex protein 3 isoform 1 [Theobroma cacao]	1e-166	498	0.618	GO:0019216	GO:0050789	P	"regulation of lipid metabolic process"	Q6DRN3	119	4e-27	-	-	-	-	-	-	-	-	-	-	4.22851	10.2472	10.088	14.3975	12.6146	8.39296	9.58364	pink
Ai02g10696	147	XP_002323405	276	predicted protein [Populus trichocarpa] gb|EEF05166.1| putative short-chain alcohol dehydrogenase family protein [Populus trichocarpa]	8e-14	70.5	0.773	-	-	-	-	-	-	-	-	-	-	-	-	-	-	-	-	-	0	0	0	0	0	0	0	grey
Ai02g10697	828	XP_003632648	275	PREDICTED: momilactone A synthase-like isoform 2 [Vitis vinifera]	1e-129	375	0.673	GO:0008152	GO:0008152	P	"metabolic process"	Q7FAE1	293	9e-99	K07753	"Biosynthesis of unsaturated fatty acids"	Q99MZ7	98.2	1e-23	1.1.1.295	"Momilactone-Asynthase."	Q7FAE1	293	4e-99	0	1.14314	0.679262	3.72157	7.32954	17.9482	3.21814	turquoise
Ai02g10698	1368	CBI40850	416	unnamed protein product [Vitis vinifera]	-	634	0.722	GO:0016740	GO:0016740	F	"transferase activity"	Q9FFN2	237	2e-71	K02366	"Glycosaminoglycan biosynthesis - heparan sulfate"	Q16394	77.4	9e-15	2.4.2.41	"Xylogalacturonanbeta-1	3-xylosyltransferase."	Q94AA9	191	5.7544	11.4525	13.9992	11.8913	4.64443	23.7291	11.5443	red
Ai02g10699	1065	EOX91900	356	TRNA/rRNA methyltransferase family protein [Theobroma cacao]	1e-167	478	0.679	GO:0006396	GO:0006139	P	"RNA processing"	P74261	98.6	2e-22	-	-	-	-	-	-	-	-	-	-	3.56171	6.66175	3.17169	5.00172	0.994882	5.58115	15.9001	yellow
Ai02g107	1560	EOY01071	498	O-Glycosyl hydrolases family 17 protein [Theobroma cacao]	-	833	0.87	GO:0016020	GO:0016020	C	"membrane"	Q9ZU91	700	0	-	-	-	-	-	3.2.1.39	"Glucanendo-1	3-beta-D-glucosidase."	Q9ZU91	700	13.1826	10.613	51.3516	19.0921	1.7233	12.3942	10.5929	black
Ai02g1070	1662	EOX97730	610	Pentatricopeptide repeat (PPR-like) superfamily protein [Theobroma cacao]	-	751	0.68	GO:0003674	NA	F	"molecular_function"	Q9SKQ4	644	0	-	-	-	-	-	-	-	-	-	-	1.97348	2.40728	5.24149	4.06335	8.43409	5.02518	3.55788	cyan
Ai02g10700	3219	EOX91899	1057	Methylmalonate-semialdehyde dehydrogenase [Theobroma cacao]	-	1379	0.666	GO:0008152	GO:0008152	P	"metabolic process"	Q0WM29	653	0	K00135	"Tyrosine metabolism"	Q9SAK4	198	4e-54	1.2.1.27	"Methylmalonate-semialdehydedehydrogenase(acylating)."	Q0WM29	653	0	5.351	9.50243	9.30074	11.3963	12.7639	14.6249	3.07679	yellow
Ai02g10701	948	-	-	-	-	-	-	-	-	-	-	-	-	-	-	-	-	-	-	-	-	-	-	-	0	0	0	0	0	0	0	grey
Ai02g10702	498	-	-	-	-	-	-	-	-	-	-	-	-	-	-	-	-	-	-	-	-	-	-	-	0	0	0	0	0	0	0	grey
Ai02g10703	1323	EOY19236	211	AMMECR1 family [Theobroma cacao]	1e-128	378	0.857	GO:0005829	GO:0005622	C	"cytosol"	Q9ZVJ2	355	1e-121	K08515	"SNARE interactions in vesicular transport"	Q9LFP1	114	2e-29	-	-	-	-	-	41.108	245.974	61.4116	99.1838	71.3147	67.3659	55.2804	brown
Ai02g10704	1014	EOY19240	251	Leukocyte immunoglobulin-like receptor subfamily A member 5 isoform 1 [Theobroma cacao]	2e-55	189	0.557	-	-	-	-	-	-	-	-	-	-	-	-	-	-	-	-	-	16.6914	42.7569	31.2655	51.3563	24.5474	39.8867	26.6529	greenyellow
Ai02g10705	330	XP_002311932	85	predicted protein [Populus trichocarpa] gb|ABK92790.1| unknown [Populus trichocarpa] gb|EEE89299.1| hypothetical protein POPTR_0008s01770g [Populus trichocarpa]	3e-16	75.5	0.833	-	-	-	-	-	-	-	-	-	-	-	-	-	-	-	-	-	18.5453	55.4234	103.696	98.6227	266.521	179.205	54.1317	blue
Ai02g10706	999	XP_002515766	206	Nectarin-1 precursor, putative [Ricinus communis] gb|EEF46605.1| Nectarin-1 precursor, putative [Ricinus communis]	9e-58	193	0.713	GO:0030145	GO:0005488	F	"manganese ion binding"	Q652Q1	115	5e-29	-	-	-	-	-	-	-	-	-	-	0	0.310375	0.474241	0.70292	4.90406	1.32904	2.1844	blue
Ai02g10707	1092	CAN76747	363	hypothetical protein VITISV_011445 [Vitis vinifera]	-	529	0.764	GO:0005737	GO:0005622	C	"cytoplasm"	Q9C778	413	1e-143	-	-	-	-	-	-	-	-	-	-	3.46696	7.70627	11.6313	15.6436	31.6672	16.298	28.1764	lightyellow
Ai02g10708	1470	EOY08482	488	Aluminum activated malate transporter family protein [Theobroma cacao]	-	588	0.658	GO:0005216	GO:0005215	F	"ion channel activity"	Q9SRM9	468	1e-161	-	-	-	-	-	-	-	-	-	-	0	1.7804	0.0523152	0.726952	0	1.3195	0	grey60
Ai02g10709	1425	XP_002510125	470	conserved hypothetical protein [Ricinus communis] gb|EEF52312.1| conserved hypothetical protein [Ricinus communis]	-	744	0.794	-	-	-	-	-	-	-	-	-	-	-	-	-	-	-	-	-	11.8923	40.618	35.3563	35.5477	4.37512	54.5418	40.6389	red
Ai02g1071	1256	XP_002509476	482	somatic embryogenesis receptor kinase, putative [Ricinus communis] gb|EEF50863.1| somatic embryogenesis receptor kinase, putative [Ricinus communis]	1e-142	422	0.651	GO:0016020	GO:0016020	C	"membrane"	Q9XI96	415	1e-138	K13415	"Plant hormone signal transduction"	O22476	233	1e-67	2.7.11.1	"Non-specificserine/threonineproteinkinase."	Q9XI96	415	1e-139	0	3.47897	0.247244	0.137424	1.83416	0	0	brown
Ai02g10710	267	XP_002327192	88	predicted protein [Populus trichocarpa] gb|ERP52647.1| hypothetical protein POPTR_0014s02030g [Populus trichocarpa]	4e-44	145	0.868	GO:0005576	GO:0005576	C	"extracellular region"	Q948Z4	134	1e-41	-	-	-	-	-	-	-	-	-	-	0	89.8661	0.767106	150.937	0	3.22466	2.12002	greenyellow
Ai02g10711	203	BAN14787	1157	nuclear matrix protein 3 [Daucus carota]	4e-11	64.7	0.806	-	-	-	-	-	-	-	-	-	-	-	-	-	-	-	-	-	7.75786	3.13954	0	0	0	2.43129	0	pink
Ai02g10712	3333	EOY02171	1198	Nuclear matrix constituent protein-related, putative isoform 1 [Theobroma cacao]	-	1013	0.523	GO:0009507	GO:0005622	C	"chloroplast"	Q9FLH0	273	3e-75	K06102	"Tight junction"	Q9PTD7	90.1	8e-18	-	-	-	-	-	42.1976	38.5717	40.6229	37.0797	27.7132	29.1666	29.1958	cyan
Ai02g10713	1425	EOY02177	477	Leucine-rich repeat family protein [Theobroma cacao]	-	618	0.653	GO:0048443	GO:0007275	P	"stamen development"	Q5PP26	437	1e-150	K13415	"Plant hormone signal transduction"	O22476	79.7	2e-15	2.7.11.1	"Non-specificserine/threonineproteinkinase."	Q9LP24	116	1e-26	4.64091	8.63309	45.4118	0.450732	0	0	1.19526	black
Ai02g10714	300	EOY02178	101	Membrane lipoprotein, putative [Theobroma cacao]	6e-18	79.7	0.562	-	-	-	-	-	-	-	-	-	-	-	-	-	-	-	-	-	10.5201	60.313	51.3067	30.1523	0	38.4646	12.6441	red
Ai02g10715	786	EOY02179	261	Uncharacterized protein TCM_011889 [Theobroma cacao]	1e-122	356	0.704	-	-	-	-	-	-	-	-	-	-	-	-	-	-	-	-	-	0.551476	4.30527	1.74736	0.228523	0	17.2831	2.27252	turquoise
Ai02g10716	549	-	-	-	-	-	-	-	-	-	-	-	-	-	-	-	-	-	-	-	-	-	-	-	0	0.606283	0	0.343269	1.45776	0	0	blue
Ai02g10717	393	-	-	-	-	-	-	-	-	-	-	-	-	-	-	-	-	-	-	-	-	-	-	-	0	0.301863	0.461235	0	0.933174	0	1.27469	lightyellow
Ai02g10718	615	EMJ19624	204	hypothetical protein PRUPE_ppa011592mg [Prunus persica]	3e-75	233	0.904	GO:0015031	GO:0006810	P	"protein transport"	Q9M612	215	4e-70	-	-	-	-	-	-	-	-	-	-	66.1351	301.059	369.116	328.789	595.43	317.731	232.847	blue
Ai02g10719	1614	XP_002520637	519	beta-glucosidase, putative [Ricinus communis] gb|EEF41733.1| beta-glucosidase, putative [Ricinus communis]	-	685	0.651	GO:0047701	GO:0003824	F	"beta-L-arabinosidase activity"	Q7XKV4	560	0	K05350	"Phenylpropanoid biosynthesis"	Q9LV33	469	1e-161	3.2.1.21	"Beta-glucosidase."	O64882	620	0	26.7109	9.55748	0.0474139	15.5487	0.0639521	79.3263	28.8278	turquoise
Ai02g1072	1629	EOY24199	538	GATA transcription factor, putative isoform 1 [Theobroma cacao]	-	691	0.692	GO:0003677	GO:0005488	F	"DNA binding"	Q8W4H1	404	1e-134	-	-	-	-	-	-	-	-	-	-	54.1651	68.6527	45.6878	152.941	31.667	69.0851	50.0909	green
Ai02g10720	1551	EOY02419	478	Monodehydroascorbate reductase 4 isoform 1 [Theobroma cacao]	-	621	0.638	GO:0005737	GO:0005622	C	"cytoplasm"	Q9LK94	552	0	K04727	"Apoptosis"	Q9JM53	77	1e-14	1.6.5.4	"Monodehydroascorbatereductase(NADH)."	Q9LK94	552	0	62.0713	39.2167	29.1204	20.2529	53.1483	14.9638	58.207	magenta
Ai02g10721	1128	XP_002281818	378	PREDICTED: BRO1 domain-containing protein BROX [Vitis vinifera] emb|CBI27056.3| unnamed protein product [Vitis vinifera]	1e-164	473	0.658	-	-	-	-	-	-	-	-	-	-	-	-	-	-	-	-	-	40.5505	31.4937	43.5448	46.4795	10.6618	39.058	30.2773	blue
Ai02g10722	870	XP_002280604	410	PREDICTED: 30S ribosomal protein S1, chloroplastic [Vitis vinifera] emb|CBI22839.3| unnamed protein product [Vitis vinifera]	1e-178	504	0.846	GO:0003735	GO:0005198	F	"structural constituent of ribosome"	P29344	503	1e-179	-	-	-	-	-	1.17.1.2	"4-hydroxy-3-methylbut-2-enyldiphosphatereductase."	Q97I09	77.8	4e-15	154.821	73.3758	78.0214	29.6259	19.0887	35.5404	318.992	yellow
Ai02g10723	3303	EOY06825	1112	Zinc knuckle (CCHC-type) family protein [Theobroma cacao]	-	1397	0.668	GO:0005737	GO:0005622	C	"cytoplasm"	O60524	490	1e-154	-	-	-	-	-	-	-	-	-	-	26.5431	27.5876	37.0475	46.9721	45.0643	32.8564	28.0938	blue
Ai02g10724	648	EOY06823	861	Ubiquitin protein ligase 6 isoform 4 [Theobroma cacao]	2e-91	293	0.682	GO:0005622	GO:0005622	C	"intracellular"	Q8RWB8	277	4e-86	K10591	"Endocytosis"	P46934	105	9e-26	-	-	-	-	-	29.4446	40.7615	49.2641	75.3364	50.2661	80.4754	55.0239	red
Ai02g10725	2325	EOY06820	1035	Ubiquitin protein ligase 6 isoform 1 [Theobroma cacao]	-	998	0.64	GO:0005622	GO:0005622	C	"intracellular"	Q8RWB8	917	0	K10592	"Ubiquitin mediated proteolysis"	Q8H0T4	76.6	8e-14	-	-	-	-	-	21.9153	14.809	21.5254	25.0819	22.431	7.90386	11.2885	turquoise
Ai02g10726	243	-	-	-	-	-	-	-	-	-	-	-	-	-	-	-	-	-	-	-	-	-	-	-	0	0	0	0	0	0	0	grey
Ai02g10727	252	-	-	-	-	-	-	-	-	-	-	-	-	-	-	-	-	-	-	-	-	-	-	-	0	0	0	0	0	0	0	grey
Ai02g10728	453	EOX98845	176	Bifunctional inhibitor/lipid-transfer protein/seed storage 2S albumin superfamily protein, putative [Theobroma cacao]	3e-47	158	0.839	GO:0006869	GO:0006810	P	"lipid transport"	Q8VYI9	147	9e-45	-	-	-	-	-	-	-	-	-	-	210.872	282.104	781.918	1766.7	54.5488	1298.3	236.465	magenta
Ai02g10729	1146	EOY25930	279	Receptor like protein 1, putative [Theobroma cacao]	5e-74	239	0.562	GO:0004672	GO:0016740	F	"protein kinase activity"	Q9C7S5	110	8e-25	K13415	"Plant hormone signal transduction"	O22476	89	9e-19	2.7.11.1	"Non-specificserine/threonineproteinkinase."	Q9C7S5	110	3e-25	1.46304	0	0	0	0	2.55174	1.89064	tan
Ai02g1073	1026	XP_002531216	378	conserved hypothetical protein [Ricinus communis] gb|EEF31152.1| conserved hypothetical protein [Ricinus communis]	7e-53	186	0.357	-	-	-	-	-	-	-	-	-	-	-	-	-	-	-	-	-	9.06419	7.94067	8.13989	9.43285	27.5514	9.03857	7.21566	blue
Ai02g10730	1068	XP_004296004	751	PREDICTED: putative ribonuclease H protein At1g65750-like [Fragaria vesca subsp. vesca]	9e-49	181	0.566	-	-	-	-	-	-	-	-	-	-	-	-	-	-	-	-	-	0	0	0	0	0	0	0	grey
Ai02g10731	1359	EOY27204	369	DZC (Disease resistance/zinc finger/chromosome condensation-like region) domain containing protein isoform 1 [Theobroma cacao]	-	589	0.85	GO:0008150	NA	P	"biological_process"	Q8GYL9	468	1e-163	-	-	-	-	-	-	-	-	-	-	13.7245	13.7651	12.6196	36.6195	6.67052	6.21288	4.39879	green
Ai02g10732	2307	EOY27209	849	Uncharacterized protein isoform 4 [Theobroma cacao]	-	960	0.642	-	-	-	-	-	-	-	-	-	-	-	-	-	-	-	-	-	53.6524	63.9061	39.9016	50.06	37.5105	41.7615	43.1704	purple
Ai02g10733	201	-	-	-	-	-	-	-	-	-	-	-	-	-	-	-	-	-	-	-	-	-	-	-	0	0	0	15.6796	0.792696	9.88203	0	magenta
Ai02g10734	1293	EEF02438	493	hypothetical protein POPTR_0010s20710g [Populus trichocarpa] gb|ERP56487.1| hypothetical protein POPTR_0010s20710g [Populus trichocarpa] gb|ERP56488.1| hypothetical protein POPTR_0010s20710g [Populus trichocarpa] gb|ERP56489.1| hypothetical protein POPTR_0010s20710g [Populus trichocarpa]	1e-160	468	0.531	GO:0005737	GO:0005622	C	"cytoplasm"	Q9NVV4	89.4	8e-18	-	-	-	-	-	2.7.7.19	"Polynucleotideadenylyltransferase."	Q9NVV4	89.4	3e-18	12.5402	21.1016	18.3986	25.4493	2.50586	44.3391	19.8752	turquoise
Ai02g10735	4017	EOY18091	682	S-adenosyl-L-methionine-dependent methyltransferases superfamily protein isoform 1 [Theobroma cacao] gb|EOY18092.1| S-adenosyl-L-methionine-dependent methyltransferases superfamily protein isoform 1 [Theobroma cacao] gb|EOY18093.1| S-adenosyl-L-methionine-dependent methyltransferases superfamily protein isoform 1 [Theobroma cacao] gb|EOY18094.1| S-adenosyl-L-methionine-dependent methyltransferase…	-	968	0.719	GO:0005768	GO:0005622	C	"endosome"	O22285	929	0	-	-	-	-	-	-	-	-	-	-	27.985	21.0872	21.9735	25.568	23.3262	29.0792	27.91	darkorange
Ai02g10736	2616	ACA49724	852	phospholipase D gamma [Citrus sinensis]	-	1457	0.807	GO:0005737	GO:0005622	C	"cytoplasm"	Q9T053	1237	0	K01115	"Endocytosis"	Q9T053	1237	0	3.1.4.4	"PhospholipaseD."	Q9T053	1237	0	1.05769	5.41413	2.03669	15.2157	0.644441	3.66146	5.17599	green
Ai02g10737	762	EOX99667	342	RING finger protein, putative [Theobroma cacao]	1e-107	322	0.691	-	-	-	-	-	-	-	-	-	-	-	-	-	-	-	-	-	4.56638	1.53179	0.319161	1.24178	0.286991	9.83875	1.17607	turquoise
Ai02g10738	2556	XP_002268924	841	PREDICTED: potassium channel AKT2/3-like [Vitis vinifera]	-	1289	0.797	GO:0090333	GO:0050789	P	"regulation of stomatal closure"	Q38998	639	0	-	-	-	-	-	-	-	-	-	-	379.798	60.3345	0.0881909	18.6434	0	9.88602	154.199	pink
Ai02g10739	966	EOX98084	372	Uncharacterized protein TCM_006929 [Theobroma cacao]	1e-137	402	0.643	-	-	-	-	-	-	-	-	-	-	-	-	-	-	-	-	-	0	0	1.06567	0.318943	0	13.0945	2.71858	turquoise
Ai02g1074	3012	CAN76871	1126	hypothetical protein VITISV_038835 [Vitis vinifera]	-	1033	0.534	GO:0032259	GO:0008152	P	"methylation"	Q8VZ17	677	0	K11420	"Lysine degradation"	Q9Z148	164	7e-41	2.1.1.43	"Histone-lysineN-methyltransferase."	Q8VZ17	677	0	34.1039	33.1179	31.8813	49.78	19.6589	21.0839	24.2917	green
Ai02g10740	639	EOY05405	125	Uncharacterized protein TCM_020412 [Theobroma cacao]	2e-17	82.8	0.383	-	-	-	-	-	-	-	-	-	-	-	-	-	-	-	-	-	0	0	0	0.0720743	0	0	0	green
Ai02g10741	429	-	-	-	-	-	-	-	-	-	-	-	-	-	-	-	-	-	-	-	-	-	-	-	0	0.541981	0	0	0	0	0	brown
Ai02g10742	1293	EOX96475	436	Alpha/beta-Hydrolases superfamily protein, putative [Theobroma cacao]	-	603	0.748	GO:0052740	NA	F	"1-acyl-2-lysophosphatidylserine acylhydrolase activity"	Q948R1	517	0	K01058	"alpha-Linolenic acid metabolism"	Q948R1	517	0	3.1.1.32	"PhospholipaseA(1)."	Q948R1	517	0	0	0.0784446	0	0	0	0	0	brown
Ai02g10743	564	XP_002523481	944	TMV resistance protein N, putative [Ricinus communis] gb|EEF38940.1| TMV resistance protein N, putative [Ricinus communis]	5e-11	69.3	0.323	-	-	-	-	-	-	-	-	-	-	-	-	-	-	-	-	-	0	0	0	0	0	1.25808	0	turquoise
Ai02g10744	375	-	-	-	-	-	-	-	-	-	-	-	-	-	-	-	-	-	-	-	-	-	-	-	0	0	0	0	0	0	0	grey
Ai02g10745	729	EOX94578	305	Indole-3-acetic acid inducible 14 isoform 1 [Theobroma cacao]	1e-133	385	0.833	GO:0046983	GO:0005488	F	"protein dimerization activity"	P13089	335	1e-116	K14484	"Plant hormone signal transduction"	Q38825	285	1e-97	-	-	-	-	-	41.3784	76.2231	2.57075	20.9984	0.150758	34.769	38.3034	purple
Ai02g10746	954	EOX94577	310	P-loop containing nucleoside triphosphate hydrolases superfamily protein [Theobroma cacao]	1e-142	410	0.659	GO:0016773	alcohol group as acceptor"	F	"phosphotransferase activity	GO:0016740	Q9UTC5	130	-	-	-	-	-	2.7.1.48	"Uridinekinase."	Q9UTC5	130	2e-35	7.13334	9.24519	20.1923	10.8539	43.1509	6.98615	14.2382	blue
Ai02g10747	1385	EOX94576	602	F-box/LRR-repeat protein 17 [Theobroma cacao]	-	612	0.688	GO:0009790	GO:0007275	P	"embryo development"	Q8W104	486	1e-167	-	-	-	-	-	-	-	-	-	-	0	2.11488	9.97297	3.71612	0.0751486	11.2419	3.38749	red
Ai02g10748	1545	EOY28755	514	Saposin-like aspartyl protease family protein [Theobroma cacao]	-	809	0.765	GO:0008233	GO:0003824	F	"peptidase activity"	O04057	756	0	K01380	"Renin-angiotensin system"	P60016	220	3e-66	3.4.23.40	"Phytepsin."	P42210	699	0	60.7269	171.543	114.922	571.357	145.835	81.8027	34.0243	green
Ai02g10749	1857	XP_002518444	580	WRKY transcription factor, putative [Ricinus communis] gb|EEF43831.1| WRKY transcription factor, putative [Ricinus communis]	-	616	0.62	GO:0003677	GO:0005488	F	"DNA binding"	Q93WT0	434	1e-145	K13423	"Plant-pathogen interaction"	O22921	82	2e-16	-	-	-	-	-	4.39322	63.8246	0.573175	12.2883	60.7989	44.0583	35.9807	brown
Ai02g1075	387	EOY24192	250	Expansin-like B1, BETA 3.1,EXLB1 [Theobroma cacao]	2e-20	90.9	0.368	-	-	-	-	-	-	-	-	-	-	-	-	-	-	-	-	-	0	0	0	0	0	0	0	grey
Ai02g10750	939	-	-	-	-	-	-	-	-	-	-	-	-	-	-	-	-	-	-	-	-	-	-	-	1.81437	1.21726	2.53626	2.39651	0.228061	4.26463	1.40187	turquoise
Ai02g10751	4443	EOY19744	1440	LRR and NB-ARC domains-containing disease resistance protein, putative [Theobroma cacao]	-	1054	0.441	GO:0043531	GO:0005488	F	"ADP binding"	Q9LRR4	558	1e-176	K13459	"Plant-pathogen interaction"	Q42484	100	6e-21	-	-	-	-	-	1.97021	0.21848	0.617586	0.60304	0.225136	1.26298	0.830332	pink
Ai02g10752	372	XP_002334601	202	predicted protein [Populus trichocarpa]	4e-23	96.7	0.648	-	-	-	-	-	-	-	-	-	-	-	-	-	-	-	-	-	0	0	0	0	0	0	0	grey
Ai02g10753	2028	XP_004295876	839	PREDICTED: putative FBD-associated F-box protein At5g56410-like [Fragaria vesca subsp. vesca]	2e-59	222	0.333	GO:0008150	NA	P	"biological_process"	Q9M190	156	2e-39	-	-	-	-	-	-	-	-	-	-	12.4253	5.28035	12.2143	11.8756	2.46869	17.5861	13.007	lightcyan
Ai02g10754	765	XP_004289024	385	PREDICTED: putative F-box/FBD/LRR-repeat protein At3g56780-like [Fragaria vesca subsp. vesca]	3e-16	85.9	0.282	-	-	-	-	-	-	-	-	-	-	-	-	-	-	-	-	-	0	3.05022	0	0	0	0	0	brown
Ai02g10755	666	-	-	-	-	-	-	-	-	-	-	-	-	-	-	-	-	-	-	-	-	-	-	-	0	0	0	0	0	0	0	grey
Ai02g10756	2589	EOY04457	911	High-level expression of sugar-inducible gene 2, putative isoform 2 [Theobroma cacao]	-	1250	0.694	GO:0010564	GO:0050789	P	"regulation of cell cycle process"	Q5CCK4	790	0	-	-	-	-	-	-	-	-	-	-	7.78257	13.2906	73.9195	45.3432	5.08689	30.244	16.8369	black
Ai02g10757	147	-	-	-	-	-	-	-	-	-	-	-	-	-	-	-	-	-	-	-	-	-	-	-	0	0	0	0	0	0	0	grey
Ai02g10758	1212	EOY17432	534	Cytochrome P450, family 78, subfamily A, polypeptide 7 [Theobroma cacao]	-	603	0.748	GO:0004497	GO:0016491	F	"monooxygenase activity"	Q7Y1V5	454	1e-156	K00517	"Limonene and pinene degradation"	Q9LVD2	147	4e-39	1.14.13.21	"Flavonoid3{prime}-monooxygenase."	Q9SD85	147	1e-38	0	1.42873	0	0	0	0	0	brown
Ai02g10759	1203	XP_002531721	386	hydroxypyruvate reductase, putative [Ricinus communis] gb|EEF30641.1| hydroxypyruvate reductase, putative [Ricinus communis]	-	648	0.85	GO:0008152	GO:0008152	P	"metabolic process"	P13443	617	0	K00049	"Glyoxylate and dicarboxylate metabolism"	Q9UBQ7	112	1e-27	1.1.1.29	"Glyceratedehydrogenase."	P13443	617	0	1454.6	203.061	70.8688	91.9114	80.748	14.1473	698.646	pink
Ai02g1076	1128	XP_002531219	455	histone-lysine n-methyltransferase, suvh, putative [Ricinus communis] gb|EEF31155.1| histone-lysine n-methyltransferase, suvh, putative [Ricinus communis]	5e-91	288	0.52	GO:0032259	GO:0008152	P	"methylation"	Q8VZ17	229	3e-67	-	-	-	-	-	2.1.1.43	"Histone-lysineN-methyltransferase."	Q8VZ17	229	1e-67	0	0.18152	0	0.0385402	0	1.16591	0	turquoise
Ai02g10760	1155	EMJ02993	385	hypothetical protein PRUPE_ppa007041mg [Prunus persica]	1e-156	453	0.633	-	-	-	-	-	-	-	-	-	-	-	-	-	-	-	-	-	47.5144	94.1498	20.9567	36.4477	13.2214	30.1228	77.3472	purple
Ai02g10761	1575	XP_002533188	227	phosphatidylinositol synthase, putative [Ricinus communis] gb|EEF29194.1| phosphatidylinositol synthase, putative [Ricinus communis]	1e-126	376	0.791	GO:0016780	for other substituted phosphate groups"	F	"phosphotransferase activity	GO:0016740	Q8LBA6	359	K00999	"Phosphatidylinositol signaling system"	Q8LBA6	359	1e-122	2.7.8.11	"CDP-diacylglycerol--inositol3-phosphatidyltransferase."	Q8LBA6	359	1e-122	14.8777	27.1902	40.8159	40.1542	67.5199	47.4443	15.8648	purple
Ai02g10762	465	XP_002534419	154	metal ion binding protein, putative [Ricinus communis] gb|EEF27963.1| metal ion binding protein, putative [Ricinus communis]	1e-100	291	0.903	GO:0031965	GO:0016020	C	"nuclear membrane"	Q9SZN7	252	3e-86	-	-	-	-	-	-	-	-	-	-	47.363	87.5215	58.0371	114.836	31.4137	99.4825	67.4799	magenta
Ai02g10763	1296	ABC79303	410	putative retinoblastoma binding protein [Gossypium hirsutum]	-	685	0.773	GO:0080008	GO:0005622	C	"CUL4 RING ubiquitin ligase complex"	O22469	638	0	-	-	-	-	-	2.3.1.48	"Histoneacetyltransferase."	Q4P553	369	1e-123	6.73579	19.7976	34.9131	29.8061	47.4942	32.1673	37.009	purple
Ai02g10764	789	XP_002534148	284	DNA binding protein, putative [Ricinus communis] gb|EEF28231.1| DNA binding protein, putative [Ricinus communis]	1e-141	405	0.727	-	-	-	-	-	-	-	-	-	-	-	-	-	-	-	-	-	70.8406	120.575	88.7398	148.256	351.623	89.4934	61.6651	blue
Ai02g10765	321	-	-	-	-	-	-	-	-	-	-	-	-	-	-	-	-	-	-	-	-	-	-	-	0	0.390937	0	1.99209	0	0	0	green
Ai02g10766	2058	XP_002305520	678	predicted protein [Populus trichocarpa] gb|EEE86031.1| kinase family protein [Populus trichocarpa]	-	847	0.646	GO:0004672	GO:0016740	F	"protein kinase activity"	Q5XF57	247	4e-72	K13415	"Plant hormone signal transduction"	O22476	195	6e-52	2.7.11.1	"Non-specificserine/threonineproteinkinase."	Q5XF57	247	2e-72	0.197373	2.02237	0.183935	0.552072	0.396948	70.8254	2.64333	turquoise
Ai02g10767	393	EMJ12133	100	hypothetical protein PRUPE_ppa025689mg, partial [Prunus persica]	3e-32	117	0.578	-	-	-	-	-	-	-	-	-	-	-	-	-	-	-	-	-	0	1.20745	3.45926	3.84548	1.86635	0	6.37347	yellow
Ai02g10768	1395	XP_003531145	390	PREDICTED: uncharacterized protein LOC100793641 [Glycine max]	-	547	0.623	-	-	-	-	-	-	-	-	-	-	-	-	-	-	-	-	-	8.60311	23.4491	26.3744	25.2008	24.6109	28.8213	31.7842	pink
Ai02g10769	191	-	-	-	-	-	-	-	-	-	-	-	-	-	-	-	-	-	-	-	-	-	-	-	0	0	0	0	0	0	0	grey
Ai02g1077	753	ERP63359	250	Expansin-related protein 1 precursor [Populus trichocarpa]	1e-144	410	0.769	GO:0019953	NA	P	"sexual reproduction"	O23547	327	1e-113	-	-	-	-	-	-	-	-	-	-	2.89198	1.41107	0	2.87615	0.581623	18.1268	16.6842	tan
Ai02g10770	354	EOX97317	106	Organ-specific protein P4, putative [Theobroma cacao]	5e-14	70.5	0.438	-	-	-	-	-	-	-	-	-	-	-	-	-	-	-	-	-	12.7039	90.2231	1.31543	18.2788	7.80677	143.771	17.45	grey60
Ai02g10771	864	EEE87010	314	hypothetical protein POPTR_0009s11720g [Populus trichocarpa]	1e-122	360	0.571	GO:0005768	GO:0005622	C	"endosome"	Q08298	171	3e-49	-	-	-	-	-	-	-	-	-	-	11.4268	25.8167	8.51907	12.8671	0.624488	50.603	9.7246	turquoise
Ai02g10772	930	EOX98587	273	CLP protease proteolytic subunit 6 isoform 1 [Theobroma cacao]	1e-124	363	0.669	GO:0008233	GO:0003824	F	"peptidase activity"	Q9SAA2	333	1e-114	K01358	"Cell cycle - Caulobacter"	Q9SAA2	333	1e-115	3.4.21.92	"EndopeptidaseClp."	Q9SAA2	333	1e-114	54.547	45.1782	62.9648	27.542	5.99215	25.1395	143.083	yellow
Ai02g10773	663	XP_002305421	254	predicted protein [Populus trichocarpa]	1e-105	310	0.664	-	-	-	-	-	-	-	-	-	-	-	-	-	-	-	-	-	18.0152	51.9265	28.7272	36.704	16.4383	36.5939	39.1805	brown
Ai02g10774	648	EOY15752	225	LOB domain-containing protein 38, putative [Theobroma cacao]	3e-83	254	0.603	GO:0008150	NA	P	"biological_process"	Q9SZE8	198	6e-63	-	-	-	-	-	-	-	-	-	-	2.05427	2.67288	0.255254	35.7529	9.98436	5.36502	5.64348	green
Ai02g10775	585	CAN72171	1096	hypothetical protein VITISV_036207 [Vitis vinifera]	1e-40	154	0.471	-	-	-	-	-	-	-	-	-	-	-	-	-	-	-	-	-	0	0	0	0	0	0	0	grey
Ai02g10776	1353	XP_002964078	451	hypothetical protein SELMODRAFT_405729 [Selaginella moellendorffii] ref|XP_002975442.1| hypothetical protein SELMODRAFT_232506 [Selaginella moellendorffii] gb|EFJ23643.1| hypothetical protein SELMODRAFT_232506 [Selaginella moellendorffii] gb|EFJ34411.1| hypothetical protein SELMODRAFT_405729 [Selaginella moellendorffii]	-	838	0.954	GO:0005737	GO:0005622	C	"cytoplasm"	P33629	836	0	K07374	"Gap junction"	P29511	828	0	-	-	-	-	-	18.9983	79.5403	169.852	47.3308	0.693299	157.973	12.9427	red
Ai02g10777	3756	XP_002517493	1259	multidrug resistance protein 1, 2, putative [Ricinus communis] gb|EEF45035.1| multidrug resistance protein 1, 2, putative [Ricinus communis]	-	2061	0.852	GO:0048443	GO:0007275	P	"stamen development"	Q9LJX0	1976	0	K05655	"ABC transporters"	B2GUP8	310	4e-91	3.6.3.44	"Xenobiotic-transportingATPase."	P08183	832	0	19.13	52.0113	371.526	35.6614	2.91223	74.275	22.3354	black
Ai02g10778	243	-	-	-	-	-	-	-	-	-	-	-	-	-	-	-	-	-	-	-	-	-	-	-	0	0	0	0	0	0	0	grey
Ai02g10779	1830	AAK70406	297	pol polyprotein [Citrus x paradisi]	2e-59	208	0.483	GO:0008233	GO:0003824	F	"peptidase activity"	P10978	192	1e-50	-	-	-	-	-	2.7.7.49	"RNA-directedDNApolymerase."	P10978	192	6e-51	0	0	0	0	0	0	0	grey
Ai02g1078	861	XP_002329556	310	predicted protein [Populus trichocarpa] gb|ABK93479.1| unknown [Populus trichocarpa] gb|ERP63360.1| ATP-dependent Clp protease proteolytic subunit family protein [Populus trichocarpa]	1e-110	328	0.577	GO:0031347	GO:0050789	P	"regulation of defense response"	Q8LB10	308	1e-104	K01358	"Cell cycle - Caulobacter"	Q8LB10	308	1e-105	3.4.21.92	"EndopeptidaseClp."	Q2LTK5	117	4e-31	44.3861	30.0523	29.0013	29.8627	10.9077	18.7557	66.2776	yellow
Ai02g10780	1253	XP_002513462	590	ankyrin repeat-containing protein, putative [Ricinus communis] gb|EEF48865.1| ankyrin repeat-containing protein, putative [Ricinus communis]	1e-89	290	0.475	-	-	-	-	-	-	-	-	-	-	-	-	-	-	-	-	-	0.99744	0.162225	0	0.0688873	0	5.20991	2.74016	turquoise
Ai02g10781	1443	EEE97776	581	hypothetical protein POPTR_0011s02030g [Populus trichocarpa]	1e-154	458	0.498	-	-	-	-	-	-	-	-	-	-	-	-	-	-	-	-	-	0	0	0	0	0	0	0	grey
Ai02g10782	480	XP_002302244	136	predicted protein [Populus trichocarpa] gb|EEE81517.1| hypothetical protein POPTR_0002s08570g [Populus trichocarpa]	7e-47	156	0.743	-	-	-	-	-	-	-	-	-	-	-	-	-	-	-	-	-	2.91064	4.73392	3.61663	4.92502	3.90251	4.56094	37.9815	yellow
Ai02g10783	573	XP_002513789	219	Transmembrane emp24 domain-containing protein 10 precursor, putative [Ricinus communis] gb|EEF48372.1| Transmembrane emp24 domain-containing protein 10 precursor, putative [Ricinus communis]	2e-70	220	0.652	-	-	-	-	-	-	-	-	-	-	-	-	-	-	-	-	-	7.88299	38.8478	47.31	55.2054	3.56713	74.1152	29.2357	red
Ai02g10784	354	NP_175082	435	peptidase M20/M25/M40 family protein [Arabidopsis thaliana] gb|AAG50548.1|AC074228_3 aminoacylase, putative [Arabidopsis thaliana] gb|AAK43484.1|AC084807_9 hypothetical protein [Arabidopsis thaliana] gb|AEE32028.1| peptidase M20/M25/M40 family protein [Arabidopsis thaliana]	8e-45	158	0.714	GO:0005737	GO:0005622	C	"cytoplasm"	P37111	93.2	2e-22	K14677	"Arginine and proline metabolism"	P37111	93.2	2e-23	3.5.1.14	"Aminoacylase."	P37111	93.2	1e-22	38.1116	24.1054	33.9382	29.5385	9.93589	15.483	26.1749	cyan
Ai02g10785	123	-	-	-	-	-	-	-	-	-	-	-	-	-	-	-	-	-	-	-	-	-	-	-	8.49992	27.9112	34.4381	63.2544	8.54733	39.9578	39.8932	magenta
Ai02g10786	561	EOX95216	202	Uncharacterized protein TCM_004767 [Theobroma cacao]	4e-28	112	0.421	-	-	-	-	-	-	-	-	-	-	-	-	-	-	-	-	-	0	0.985419	0	0.0836896	0	1.26588	0	grey60
Ai02g10787	549	EOX95217	185	Uncharacterized protein TCM_004768 [Theobroma cacao]	2e-47	160	0.465	-	-	-	-	-	-	-	-	-	-	-	-	-	-	-	-	-	0	35.5686	0.771982	25.0586	2.08251	44.1341	0	grey60
Ai02g10788	1791	EOX95218	561	CTP synthase family protein isoform 1 [Theobroma cacao]	-	911	0.767	GO:0005524	GO:0005488	F	"ATP binding"	Q54V77	590	0	K01937	"Pyrimidine metabolism"	P70698	550	0	6.3.4.2	"CTPsynthase."	Q54V77	590	0	17.1089	14.3157	37.1568	16.5796	17.7489	26.077	28.9144	black
Ai02g10789	714	-	-	-	-	-	-	-	-	-	-	-	-	-	-	-	-	-	-	-	-	-	-	-	0	0.149747	0.457614	0.0635883	0.308616	0	0	tan
Ai02g1079	1326	EOY24184	453	Ankyrin repeat family protein [Theobroma cacao]	1e-161	469	0.545	-	-	-	-	-	-	-	-	-	-	-	-	-	-	-	-	-	0	0	0	0.0324305	0	0	0	green
Ai02g10790	381	ABD42944	132	mitochondrial ribosomal protein S14 [Carex hachijoensis]	1e-45	152	0.64	GO:0003735	GO:0005198	F	"structural constituent of ribosome"	P05716	149	1e-46	-	-	-	-	-	-	-	-	-	-	93.8906	136.494	80.5462	109.792	38.8004	106.817	119.251	darkgrey
Ai02g10791	1173	XP_002275068	403	PREDICTED: uncharacterized protein LOC100262334 [Vitis vinifera]	1e-133	394	0.553	-	-	-	-	-	-	-	-	-	-	-	-	-	-	-	-	-	2.14049	11.4014	37.2355	6.02412	0.627792	3.35412	4.04273	black
Ai02g10792	777	XP_002515310	269	conserved hypothetical protein [Ricinus communis] gb|EEF47294.1| conserved hypothetical protein [Ricinus communis]	1e-133	384	0.791	-	-	-	-	-	-	-	-	-	-	-	-	-	-	-	-	-	2.79283	9.26632	11.66	17.2439	11.9357	22.7569	11.5087	red
Ai02g10793	1302	EOX95224	358	Thioredoxin family protein [Theobroma cacao]	-	557	0.873	GO:0003756	GO:0016853	F	"protein disulfide isomerase activity"	P38661	509	1e-180	K09582	"Vibrio cholerae infection"	P34329	152	3e-40	5.3.4.1	"Proteindisulfide-isomerase."	P38661	509	1e-180	113.947	311.862	272.464	350.929	103.109	427.63	197.949	magenta
Ai02g10794	1269	EOX95226	421	MYB-like DNA-binding domain protein [Theobroma cacao]	1e-146	429	0.576	GO:0003677	GO:0005488	F	"DNA binding"	O22264	229	2e-70	-	-	-	-	-	-	-	-	-	-	23.6172	141.482	0.550231	2.17481	0.0824617	12.336	34.1301	brown
Ai02g10795	3135	EOY10535	1553	NB-ARC domain-containing disease resistance protein, putative isoform 1 [Theobroma cacao]	-	613	0.398	GO:0043531	GO:0005488	F	"ADP binding"	Q9T048	219	2e-57	K13459	"Plant-pathogen interaction"	Q42484	211	3e-56	-	-	-	-	-	0.511441	0.280738	2.34797	1.70596	0.0321433	6.95184	1.31721	turquoise
Ai02g10796	1633	XP_002269886	550	PREDICTED: uncharacterized protein LOC100249779 [Vitis vinifera]	-	691	0.654	-	-	-	-	-	-	-	-	-	-	-	-	-	-	-	-	-	2.01026	8.70262	11.8449	24.0334	83.049	3.15006	3.01501	blue
Ai02g10797	3090	EOX94314	1524	Leucine-rich repeat receptor-like protein kinase [Theobroma cacao]	-	1579	0.771	GO:0048443	GO:0007275	P	"stamen development"	Q9M0G7	1351	0	K13417	"Plant-pathogen interaction"	Q9SKG5	247	2e-70	2.7.11.1	"Non-specificserine/threonineproteinkinase."	Q9M0G7	1351	0	0.519079	0.759816	2.51544	2.29887	36.4404	1.01674	2.00533	blue
Ai02g10798	531	XP_002269922	296	PREDICTED: auxin-responsive protein IAA11-like [Vitis vinifera]	2e-77	240	0.683	GO:0046983	GO:0005488	F	"protein dimerization activity"	Q38831	164	4e-50	K14484	"Plant hormone signal transduction"	Q38830	164	6e-51	-	-	-	-	-	20.6694	60.5108	175.285	153.636	202.651	70.1755	58.5573	salmon
Ai02g10799	336	-	-	-	-	-	-	-	-	-	-	-	-	-	-	-	-	-	-	-	-	-	-	-	26.838	27.5372	76.4139	56.6524	93.1889	9.46233	22.6619	salmon
Ai02g108	4911	EMJ26674	1605	hypothetical protein PRUPE_ppa000154mg [Prunus persica]	-	2478	0.753	GO:0006351	DNA-dependent"	P	"transcription	GO:0006139	F4I4P3	2121	-	-	-	-	-	-	-	-	-	-	31.8485	16.1269	9.80469	16.4262	12.7396	15.9856	15.3878	pink
Ai02g1080	654	-	-	-	-	-	-	-	-	-	-	-	-	-	-	-	-	-	-	-	-	-	-	-	0	0	0	0	0	0	0	grey
Ai02g10800	579	EOX94320	188	Uncharacterized protein TCM_003906 [Theobroma cacao]	1e-100	295	0.775	-	-	-	-	-	-	-	-	-	-	-	-	-	-	-	-	-	18.693	29.8327	27.437	29.2093	162.519	52.4811	27.2815	blue
Ai02g10801	1761	EOX94321	568	Vacuolar protein sorting-associated protein YPR157W [Theobroma cacao]	-	913	0.734	-	-	-	-	-	-	-	-	-	-	-	-	-	-	-	-	-	12.5379	23.0541	6.70762	12.7482	4.49446	9.45952	9.32858	brown
Ai02g10802	525	XP_002523996	219	glutathione s-transferase, putative [Ricinus communis] gb|EEF38364.1| glutathione s-transferase, putative [Ricinus communis]	6e-45	155	0.459	GO:0009734	GO:0050789	P	"auxin mediated signaling pathway"	Q03662	97.8	2e-24	K00799	"Glutathione metabolism"	Q9ZW30	84	4e-20	2.5.1.18	"Glutathionetransferase."	Q03662	97.8	9e-25	1.74552	0	0	0	1.09704	0	2.69734	yellow
Ai02g10803	1113	EOY31134	394	EamA transporter family [Theobroma cacao]	2e-65	220	0.721	GO:0000329	GO:0016020	C	"fungal-type vacuole membrane"	Q03730	82.4	4e-16	-	-	-	-	-	-	-	-	-	-	0	0.184148	0.422057	0.351884	0.284636	0	0	salmon
Ai02g10804	1556	EOY31209	640	Ubiquitin-specific protease 22 isoform 1 [Theobroma cacao]	-	713	0.672	GO:0008233	GO:0003824	F	"peptidase activity"	Q9LEW0	281	8e-87	-	-	-	-	-	3.4.19.12	"Ubiquitinylhydrolase1."	Q9LEW0	281	3e-87	20.3561	14.7694	17.492	23.5257	5.6491	18.6416	8.4428	magenta
Ai02g10805	450	XP_004156544	403	PREDICTED: exopolygalacturonase-like [Cucumis sativus]	1e-41	150	0.579	GO:0004650	GO:0003824	F	"polygalacturonase activity"	Q6H9K0	112	5e-29	K01213	"Pentose and glucuronate interconversions"	P49062	90.1	1e-21	3.2.1.67	"Galacturan1	4-alpha-galacturonidase."	Q6H9K0	112	0	0	0	0	0.527047	0	0	blue
Ai02g10806	381	EOY13694	105	VQ motif-containing protein, putative [Theobroma cacao]	1e-21	90.1	0.481	-	-	-	-	-	-	-	-	-	-	-	-	-	-	-	-	-	0	0.313778	0	0.266485	3.88004	0	0	blue
Ai02g10807	1086	EOY13691	421	RING/U-box superfamily protein isoform 1 [Theobroma cacao] gb|EOY13692.1| RING/U-box superfamily protein isoform 1 [Theobroma cacao]	1e-137	405	0.564	-	-	-	-	-	-	-	-	-	-	-	-	-	-	-	-	-	36.0383	59.4642	74.8252	119.309	188.113	80.1531	48.3045	blue
Ai02g10808	1155	EOY13689	384	Interactor of constitutive active rops 1 isoform 1 [Theobroma cacao]	1e-112	340	0.504	GO:0008150	NA	P	"biological_process"	Q9M9F9	201	2e-60	-	-	-	-	-	-	-	-	-	-	9.06763	14.7773	84.5027	25.3631	1.003	40.9215	20.9248	red
Ai02g10809	972	EOY04632	315	Family of Uncharacterized protein function [Theobroma cacao]	1e-144	417	0.69	GO:0008150	NA	P	"biological_process"	Q9D6J3	212	1e-65	-	-	-	-	-	-	-	-	-	-	66.8407	131.626	87.4501	148.038	95.6585	123.222	125.117	magenta
Ai02g1081	294	XP_004166277	97	PREDICTED: auxin-induced protein X10A-like [Cucumis sativus]	2e-40	136	0.695	GO:0009734	GO:0050789	P	"auxin mediated signaling pathway"	P33080	97.4	7e-27	-	-	-	-	-	-	-	-	-	-	0	0	0	0	0	0	0	grey
Ai02g10810	990	XP_002300430	332	gibberellin 2-oxidase [Populus trichocarpa] gb|EEE85235.1| dioxygenase family protein [Populus trichocarpa]	-	540	0.812	GO:0009686	GO:0008152	P	"gibberellin biosynthetic process"	Q9SQ80	468	1e-166	K05933	"Cysteine and methionine metabolism"	Q0WPW4	135	6e-37	1.14.11.13	"Gibberellin2-beta-dioxygenase."	Q9SQ80	468	1e-166	2.99778	37.5077	0.798194	28.6158	4.84474	8.05283	15.8827	greenyellow
Ai02g10811	1419	XP_002890204	585	hypothetical protein ARALYDRAFT_471910 [Arabidopsis lyrata subsp. lyrata] gb|EFH66463.1| hypothetical protein ARALYDRAFT_471910 [Arabidopsis lyrata subsp. lyrata]	-	603	0.631	GO:0009741	GO:0050896	P	"response to brassinosteroid stimulus"	Q9SHH0	600	0	-	-	-	-	-	-	-	-	-	-	2.91353	4.19369	7.60247	5.22168	1.75787	5.47856	3.90197	red
Ai02g10812	663	EOY15205	219	Lysine decarboxylase family protein, putative isoform 1 [Theobroma cacao]	1e-140	398	0.9	GO:0005737	GO:0005622	C	"cytoplasm"	Q8LBB7	333	1e-116	-	-	-	-	-	-	-	-	-	-	5.33783	4.88337	0	0	0	0	28.8699	yellow
Ai02g10813	1413	-	-	-	-	-	-	-	-	-	-	-	-	-	-	-	-	-	-	-	-	-	-	-	0	0	0	0	0	0	0	grey
Ai02g10814	260	EOY21031	330	NAC domain protein, IPR003441 [Theobroma cacao]	1e-53	176	0.919	GO:0003677	GO:0005488	F	"DNA binding"	O04017	153	6e-46	-	-	-	-	-	-	-	-	-	-	0	0.521249	0	0	0	0	2.20111	yellow
Ai02g10815	1761	EOY21029	599	Checkpoint serine/threonine-protein kinase BUB1, putative isoform 1 [Theobroma cacao]	-	623	0.572	-	-	-	-	-	-	-	-	-	-	-	-	-	-	-	-	-	2.55401	4.53152	2.33685	11.8342	0.116739	7.27655	3.82711	magenta
Ai02g10816	1032	EOY08912	353	F5I14.9 protein [Theobroma cacao]	-	555	0.781	GO:0005886	GO:0016020	C	"plasma membrane"	Q39173	422	1e-147	-	-	-	-	-	1.3.1.74	"2-alkenalreductase."	Q39173	422	1e-148	11.8732	35.7582	3.20498	17.5171	0	57.0985	28.6813	turquoise
Ai02g10817	582	XP_004304671	383	PREDICTED: GDSL esterase/lipase At5g14450-like [Fragaria vesca subsp. vesca]	3e-22	100	0.458	GO:0016042	GO:0008152	P	"lipid catabolic process"	Q9LIN2	83.2	9e-18	-	-	-	-	-	-	-	-	-	-	0	0	0	0	0	0	0	grey
Ai02g10818	1116	EOY02554	383	Esterase, putative isoform 2 [Theobroma cacao]	1e-132	391	0.555	GO:0016042	GO:0008152	P	"lipid catabolic process"	Q9LY84	358	1e-121	-	-	-	-	-	3.2.1.51	"Alpha-L-fucosidase."	Q9FXE5	269	6e-87	0.37632	0.45904	0	0.155941	0	1.17938	0.387684	turquoise
Ai02g10819	1491	EOY15140	520	Major facilitator superfamily protein isoform 1 [Theobroma cacao]	-	585	0.601	-	-	-	-	-	-	-	-	-	-	-	-	-	-	-	-	-	30.97	20.1706	11.1838	20.9977	11.331	24.2648	13.3888	pink
Ai02g1082	852	EOY09386	347	Chaperone DnaJ-domain superfamily protein isoform 1 [Theobroma cacao]	1e-156	447	0.818	GO:0006457	GO:0008152	P	"protein folding"	Q9FL54	369	1e-128	K09525	"Protein processing in endoplasmic reticulum"	O42196	79.3	2e-17	-	-	-	-	-	11.0992	13.2929	21.4394	21.063	7.10256	17.3924	22.8688	red
Ai02g10820	2019	EOY24632	671	GRAS family transcription factor [Theobroma cacao]	-	1008	0.762	GO:0051322	GO:0009987	P	"anaphase"	Q9CAN3	686	0	K14494	"Plant hormone signal transduction"	Q9C8Y3	230	2e-67	-	-	-	-	-	3.02005	9.67639	16.3612	3.85868	1.72091	27.1323	3.31867	red
Ai02g10821	1725	EOY24634	558	Ubiquitin-like superfamily protein, putative isoform 2 [Theobroma cacao]	-	542	0.552	-	-	-	-	-	-	-	-	-	-	-	-	-	-	-	-	-	60.2628	84.0629	61.9969	85.4045	118.239	36.0622	42.2846	turquoise
Ai02g10822	1389	XP_002276721	474	PREDICTED: phosphatidylinositol glycan anchor biosynthesis class U protein [Vitis vinifera] emb|CBI34718.3| unnamed protein product [Vitis vinifera]	-	649	0.689	GO:0005886	GO:0016020	C	"plasma membrane"	Q9H490	172	1e-47	K05293	"Glycosylphosphatidylinositol(GPI)-anchor biosynthesis"	Q9H490	172	1e-48	-	-	-	-	-	12.8147	17.5866	40.655	35.4987	10.9382	29.8871	19.0349	red
Ai02g10823	1248	AGG38121	692	maternal effect uncoordination 2-2 protein [Dimocarpus longan]	-	683	0.808	-	-	-	-	-	-	-	-	-	-	-	-	-	-	-	-	-	13.0221	18.1654	18.1721	21.3425	39.8717	12.5572	14.1033	blue
Ai02g10824	2583	XP_002264447	896	PREDICTED: uncharacterized protein LOC100244450 [Vitis vinifera]	-	789	0.618	GO:0005730	GO:0005622	C	"nucleolus"	Q7LBC6	189	4e-48	-	-	-	-	-	-	-	-	-	-	0	0.342577	1.74481	0.096981	0	0	0	black
Ai02g10825	192	XP_002303339	63	predicted protein [Populus trichocarpa] gb|EEE78318.1| hypothetical protein POPTR_0003s07150g [Populus trichocarpa]	6e-25	94.7	0.683	-	-	-	-	-	-	-	-	-	-	-	-	-	-	-	-	-	0	0	1.90109	0.352224	0	0	0	black
Ai02g10826	1068	XP_004504054	460	PREDICTED: putative ETHYLENE INSENSITIVE 3-like 4 protein-like [Cicer arietinum]	1e-104	321	0.587	GO:0009873	GO:0050789	P	"ethylene mediated signaling pathway"	Q9FJQ5	296	7e-95	K14514	"Plant hormone signal transduction"	Q9SLH0	272	3e-86	-	-	-	-	-	0	0	0	0.163494	0	0	0	green
Ai02g10827	1275	XP_002330046	441	predicted protein [Populus trichocarpa] gb|ERP60048.1| myb family transcription factor family protein [Populus trichocarpa]	1e-164	477	0.583	GO:0003677	GO:0005488	F	"DNA binding"	Q8LPH6	246	3e-77	-	-	-	-	-	-	-	-	-	-	0	0.318493	0.0608306	1.2172	0	13.297	1.68115	turquoise
Ai02g10828	240	-	-	-	-	-	-	-	-	-	-	-	-	-	-	-	-	-	-	-	-	-	-	-	0	0	0	0	0	0	0	grey
Ai02g10829	486	AGV54658	287	aquaporin PIP2 [Phaseolus vulgaris]	1e-104	308	0.925	GO:0009814	incompatible interaction"	P	"defense response	GO:0050896	Q9ZV07	291	-	-	-	-	-	-	-	-	-	-	1053.83	838.031	276.552	383.729	13.7256	789.009	249.97	lightgreen
Ai02g1083	1962	EOY09381	651	NIMA-related kinase 7 isoform 1 [Theobroma cacao]	-	841	0.672	GO:0004672	GO:0016740	F	"protein kinase activity"	Q9LT35	463	1e-157	-	-	-	-	-	2.7.11.1	"Non-specificserine/threonineproteinkinase."	Q9LT35	463	1e-158	37.9588	51.6161	39.8977	113.438	9.85551	148.54	57.0549	turquoise
Ai02g10830	177	-	-	-	-	-	-	-	-	-	-	-	-	-	-	-	-	-	-	-	-	-	-	-	0	0	0	0	0	0	0	grey
Ai02g10831	522	ACX70155	548	terpene synthase 1 [Citrus sinensis]	4e-42	155	0.477	GO:0005737	GO:0005622	C	"cytoplasm"	Q94JS8	119	1e-30	K12929	"Diterpenoid biosynthesis"	P59287	87.4	3e-20	4.2.3.47	"Beta-farnesenesynthase."	Q94JS8	119	6e-31	0	0	0	0	0	0	0	grey
Ai02g10832	1323	ACX70155	548	terpene synthase 1 [Citrus sinensis]	1e-94	303	0.538	GO:0005737	GO:0005622	C	"cytoplasm"	Q94JS8	259	2e-79	K15086	"Monoterpenoid biosynthesis"	Q84UV0	123	4e-30	4.2.3.47	"Beta-farnesenesynthase."	Q94JS8	259	7e-80	0	0	1.05277	0	0	5.40894	14.8707	yellow
Ai02g10833	1617	XP_002525874	529	Nibrin, putative [Ricinus communis] gb|EEF36478.1| Nibrin, putative [Ricinus communis]	1e-157	466	0.491	GO:0048145	GO:0050789	P	"regulation of fibroblast proliferation"	Q5RCV3	80.5	1e-14	K10867	"Homologous recombination"	Q5RCV3	80.5	1e-15	-	-	-	-	-	3.04672	4.89331	16.7518	12.9408	27.2543	11.1397	4.18497	blue
Ai02g10834	2091	EOY08043	670	F21M11.16 protein isoform 1 [Theobroma cacao]	-	798	0.68	GO:0032088	GO:0050789	P	"negative regulation of NF-kappaB transcription factor activity"	Q8WUQ7	329	1e-101	-	-	-	-	-	-	-	-	-	-	65.2308	82.3165	105.669	156.841	244.053	34.9845	25.8002	blue
Ai02g10835	206	-	-	-	-	-	-	-	-	-	-	-	-	-	-	-	-	-	-	-	-	-	-	-	0	0	0	0.313998	0.761972	0	0	blue
Ai02g10836	1536	EOY27059	483	Ubiquitin-specific protease 6 [Theobroma cacao]	-	783	0.767	GO:0008233	GO:0003824	F	"peptidase activity"	Q949Y0	686	0	-	-	-	-	-	3.4.19.12	"Ubiquitinylhydrolase1."	Q949Y0	686	0	70.4812	109.118	78.819	117.936	74.9166	77.2681	82.5485	greenyellow
Ai02g10837	297	-	-	-	-	-	-	-	-	-	-	-	-	-	-	-	-	-	-	-	-	-	-	-	0	0	0	0.276176	0	0	1.83092	yellow
Ai02g10838	306	XP_002332295	566	cc-nbs resistance protein [Populus trichocarpa]	3e-28	114	0.592	-	-	-	-	-	-	-	-	-	-	-	-	-	-	-	-	-	0	0.416544	0	0.707524	0.429233	2.67548	0	turquoise
Ai02g10839	328	CAN64051	231	hypothetical protein VITISV_019945 [Vitis vinifera]	4e-16	78.6	0.396	-	-	-	-	-	-	-	-	-	-	-	-	-	-	-	-	-	0	0	0	0	0	0	0	grey
Ai02g1084	250	-	-	-	-	-	-	-	-	-	-	-	-	-	-	-	-	-	-	-	-	-	-	-	0	12.6817	0	0	0	0	0	brown
Ai02g10840	384	XP_002300118	123	predicted protein [Populus trichocarpa] gb|ABK94785.1| unknown [Populus trichocarpa] gb|EEE84923.1| hypothetical protein POPTR_0001s33590g [Populus trichocarpa]	2e-45	151	0.656	-	-	-	-	-	-	-	-	-	-	-	-	-	-	-	-	-	0	2.4857	0	0.527762	0	0	1.31206	brown
Ai02g10841	339	-	-	-	-	-	-	-	-	-	-	-	-	-	-	-	-	-	-	-	-	-	-	-	0	1.09224	1.1126	1.23682	2.25102	2.3385	0	purple
Ai02g10842	801	EOY02842	266	NAD(P)-binding Rossmann-fold superfamily protein isoform 1 [Theobroma cacao] gb|EOY02843.1| NAD(P)-binding Rossmann-fold superfamily protein isoform 1 [Theobroma cacao]	1e-138	398	0.752	GO:0008152	GO:0008152	P	"metabolic process"	P51831	79	4e-16	-	-	-	-	-	1.1.1.100	"3-oxoacyl-[acyl-carrier-protein]reductase."	P51831	79	2e-16	41.0438	65.2173	13.6892	19.3018	13.5766	6.77001	17.2471	purple
Ai02g10843	741	EOY02846	275	Non-intrinsic ABC protein 14 [Theobroma cacao]	5e-93	282	0.707	GO:0005524	GO:0005488	F	"ATP binding"	Q8LEF6	268	2e-89	-	-	-	-	-	3.6.3.31	"Polyamine-transportingATPase."	Q6F0V4	78.2	7e-16	15.3101	9.48139	6.47535	6.16127	5.92135	4.6136	9.7061	pink
Ai02g10844	1272	EOY02847	513	Regulator of nonsense transcripts 3A, putative [Theobroma cacao]	1e-106	330	0.468	-	-	-	-	-	-	-	-	-	-	-	-	-	-	-	-	-	2.29035	4.31045	3.11015	3.25402	1.06931	18.9702	3.70781	turquoise
Ai02g10845	1050	EMJ06434	429	hypothetical protein PRUPE_ppa006070mg [Prunus persica]	1e-143	419	0.618	GO:0005886	GO:0016020	C	"plasma membrane"	Q6INE8	146	3e-39	-	-	-	-	-	-	-	-	-	-	0	5.48999	3.22058	1.74845	4.34394	8.18594	2.0699	turquoise
Ai02g10846	672	EOY11322	258	Peptidoglycan-binding LysM domain-containing protein isoform 1 [Theobroma cacao]	1e-127	366	0.798	GO:0016567	GO:0008152	P	"protein ubiquitination"	Q9FZ32	303	1e-104	-	-	-	-	-	-	-	-	-	-	32.1997	51.7824	21.8013	40.5058	38.8221	45.3079	19.6324	midnightblue
Ai02g10847	1428	EOY11324	490	Alpha/beta-Hydrolases superfamily protein, putative [Theobroma cacao]	1e-175	509	0.575	GO:0009926	GO:0006810	P	"auxin polar transport"	Q9FZ33	453	1e-155	-	-	-	-	-	-	-	-	-	-	18.233	45.0466	45.5267	47.8813	20.2264	71.6539	26.5355	turquoise
Ai02g10848	2214	EOY11325	710	Metallopeptidase M24 family protein isoform 1 [Theobroma cacao]	-	1067	0.735	GO:0008233	GO:0003824	F	"peptidase activity"	D1ZKF3	531	1e-180	K14208	"Protein digestion and absorption"	Q95333	409	1e-133	3.4.11.9	"Xaa-Proaminopeptidase."	Q9NQW7	511	1e-173	59.0977	14.8194	19.0287	16.9643	6.66948	16.0554	82.5587	yellow
Ai02g10849	2082	EOY11329	699	Long-chain acyl-CoA synthetase 7 isoform 1 [Theobroma cacao]	-	1138	0.787	GO:0008152	GO:0008152	P	"metabolic process"	Q8LKS5	1076	0	K01897	"Fatty acid metabolism"	Q8LKS5	1076	0	6.2.1.3	"Long-chain-fatty-acid--CoAligase."	Q8LKS5	1076	0	5.26529	14.9862	14.7568	31.1116	25.0516	17.7236	20.0899	pink
Ai02g1085	3015	EOY27014	954	Cc-nbs-lrr resistance protein, putative [Theobroma cacao]	-	772	0.454	GO:0043531	GO:0005488	F	"ADP binding"	Q7XA40	394	1e-120	K13459	"Plant-pathogen interaction"	Q42484	122	4e-28	-	-	-	-	-	8.94841	7.37591	9.64175	10.0037	6.5717	15.3063	3.90072	turquoise
Ai02g10850	2985	XP_002319539	973	predicted protein [Populus trichocarpa] gb|EEE95462.1| glycoside hydrolase family 2 family protein [Populus trichocarpa]	-	1701	0.807	GO:0008152	GO:0008152	P	"metabolic process"	Q5H7P5	1466	0	K01192	"Other glycan degradation"	Q29444	129	4e-30	3.2.1.152	"Mannosylglycoproteinendo-beta-mannosidase."	Q5H7P5	1466	0	12.6388	29.4891	33.2298	30.5604	1.62247	23.8079	24.9328	red
Ai02g10851	1908	EEE95461	670	hypothetical protein POPTR_0013s02200g [Populus trichocarpa]	-	938	0.735	GO:0003674	NA	F	"molecular_function"	Q9MA85	805	0	-	-	-	-	-	-	-	-	-	-	3.20314	4.06352	4.65668	5.06598	6.44201	8.36545	10.3396	tan
Ai02g10852	798	XP_002280795	265	PREDICTED: uncharacterized protein LOC100263014 [Vitis vinifera] emb|CBI36773.3| unnamed protein product [Vitis vinifera]	1e-104	311	0.631	-	-	-	-	-	-	-	-	-	-	-	-	-	-	-	-	-	34.707	10.3194	2.22365	9.15733	3.95359	4.24886	7.82142	pink
Ai02g10853	1020	XP_002512379	343	conserved hypothetical protein [Ricinus communis] gb|EEF49831.1| conserved hypothetical protein [Ricinus communis]	1e-147	425	0.753	-	-	-	-	-	-	-	-	-	-	-	-	-	-	-	-	-	78.3651	13.4535	33.8487	13.4876	5.31603	38.3335	98.2447	yellow
Ai02g10854	2223	EOY11346	755	P-loop containing nucleoside triphosphate hydrolases superfamily protein isoform 2 [Theobroma cacao]	-	1029	0.726	GO:0007601	NA	P	"visual perception"	Q9BVG8	323	1e-97	-	-	-	-	-	-	-	-	-	-	1.63978	6.71187	11.2742	2.07625	0.320625	13.4186	2.0647	red
Ai02g10855	1068	EOY11349	361	Cyclin family isoform 2 [Theobroma cacao]	-	544	0.795	-	-	-	-	-	-	-	-	-	-	-	-	-	-	-	-	-	6.7073	17.1334	14.2662	5.1092	0.099187	17.9293	3.25169	brown
Ai02g10856	1938	EOY11350	662	NPK1-related protein kinase 1 [Theobroma cacao]	-	799	0.657	GO:0005737	GO:0005622	C	"cytoplasm"	Q9FZ36	622	0	K04426	"MAPK signaling pathway"	Q99683	187	1e-49	2.7.11.25	"Mitogen-activatedproteinkinasekinasekinase."	Q9FZ36	622	0	0.8404	2.05026	5.95218	4.33135	4.17262	13.169	1.29867	turquoise
Ai02g10857	1107	CBI36763	280	unnamed protein product [Vitis vinifera]	1e-155	444	0.766	GO:0016021	GO:0016020	C	"integral to membrane"	Q54TS4	144	1e-38	-	-	-	-	-	-	-	-	-	-	14.4251	38.8037	24.8341	31.7754	29.2974	49.9666	20.3357	yellow
Ai02g10858	1023	EOY11359	345	Peroxisomal adenine nucleotide carrier 1 [Theobroma cacao]	1e-174	495	0.775	GO:0006810	GO:0006810	P	"transport"	Q76P23	124	9e-32	K13354	"Peroxisome"	O70579	116	6e-30	-	-	-	-	-	35.5451	91.6577	141.436	118.135	352.135	45.9838	23.4188	blue
Ai02g10859	1944	EOY11357	642	Mitochondrial Rho GTPase isoform 2, partial [Theobroma cacao]	-	1115	0.868	GO:0006184	GO:0006139	P	"GTP catabolic process"	P0CO78	420	1e-137	-	-	-	-	-	-	-	-	-	-	23.0367	48.5373	56.0518	67.3866	109.982	41.0207	32.7938	blue
Ai02g1086	546	XP_002326229	504	predicted protein [Populus trichocarpa]	2e-67	221	0.602	GO:0010468	GO:0050789	P	"regulation of gene expression"	B6KG46	172	2e-49	-	-	-	-	-	-	-	-	-	-	0	0.203387	0	0.0863662	9.22164	1.30637	0	blue
Ai02g10860	690	ERP53558	200	hypothetical protein POPTR_0013s02390g [Populus trichocarpa] gb|ERP53559.1| hypothetical protein POPTR_0013s02390g [Populus trichocarpa]	3e-71	223	0.61	GO:0051301	GO:0009987	P	"cell division"	Q75HV0	192	2e-60	-	-	-	-	-	-	-	-	-	-	3.82704	2.64536	0.951062	24.1845	2.2449	19.9897	9.85653	magenta
Ai02g10861	1536	EOY11351	555	Plant glycogenin-like starch initiation protein 4, putative [Theobroma cacao]	-	663	0.637	GO:0016740	GO:0016740	F	"transferase activity"	Q9FZ37	548	0	-	-	-	-	-	2.4.1.186	"Glycogeninglucosyltransferase."	O15488	92	6e-19	0	4.70732	0.399589	4.27545	0.202113	1.25981	0	greenyellow
Ai02g10862	4020	EOX97283	447	Seryl-tRNA synthetase / serine--tRNA ligase isoform 1 [Theobroma cacao]	-	700	0.862	GO:0004828	GO:0016874	F	"serine-tRNA ligase activity"	O81983	622	0	K01875	"Aminoacyl-tRNA biosynthesis"	Q39230	619	0	6.1.1.11	"Serine--tRNAligase."	O81983	622	0	53.2411	65.5439	96.0464	105.281	48.1361	121.133	82.8271	red
Ai02g10863	999	XP_002268861	330	PREDICTED: probable carboxylesterase 18-like [Vitis vinifera]	1e-144	417	0.627	GO:0008152	GO:0008152	P	"metabolic process"	Q9LT10	351	1e-120	K14493	"Plant hormone signal transduction"	Q940G6	264	2e-86	3.1.1.1	"Carboxylesterase."	Q9LT10	351	1e-120	0	2.37954	26.2414	0.615055	0	5.31615	0.87376	black
Ai02g10864	999	XP_002523490	338	Arylacetamide deacetylase, putative [Ricinus communis] gb|EEF38949.1| Arylacetamide deacetylase, putative [Ricinus communis]	1e-157	451	0.652	GO:0008152	GO:0008152	P	"metabolic process"	Q9LT10	360	1e-123	K14493	"Plant hormone signal transduction"	Q940G6	248	2e-80	3.1.1.1	"Carboxylesterase."	Q9LT10	360	1e-123	3.81667	15.0015	18.0212	8.03964	7.24947	27.2452	14.417	red
Ai02g10865	330	-	-	-	-	-	-	-	-	-	-	-	-	-	-	-	-	-	-	-	-	-	-	-	0	0	0	0	0	0	0	grey
Ai02g10866	693	CAN74984	2408	hypothetical protein VITISV_035210 [Vitis vinifera]	9e-66	228	0.494	GO:0008233	GO:0003824	F	"peptidase activity"	P04146	78.6	2e-15	-	-	-	-	-	-	-	-	-	-	0	0	0	0	0	0	0	grey
Ai02g10867	306	-	-	-	-	-	-	-	-	-	-	-	-	-	-	-	-	-	-	-	-	-	-	-	0	0	0	0	0	21.4039	3.51793	turquoise
Ai02g10868	303	-	-	-	-	-	-	-	-	-	-	-	-	-	-	-	-	-	-	-	-	-	-	-	0	0	0	0	0	94.885	17.8232	turquoise
Ai02g10869	303	-	-	-	-	-	-	-	-	-	-	-	-	-	-	-	-	-	-	-	-	-	-	-	0	0	0	0	0	0	0	grey
Ai02g1087	306	ADP20180	1004	mutant gag-pol polyprotein [Pisum sativum]	3e-34	132	0.624	-	-	-	-	-	-	-	-	-	-	-	-	-	-	-	-	-	0	0	0	0	0	0	0	grey
Ai02g10870	255	-	-	-	-	-	-	-	-	-	-	-	-	-	-	-	-	-	-	-	-	-	-	-	0	0	0	0	0	0	2.26294	yellow
Ai02g10871	1409	XP_002528590	1123	conserved hypothetical protein [Ricinus communis] gb|EEF33798.1| conserved hypothetical protein [Ricinus communis]	1e-118	379	0.478	-	-	-	-	-	-	-	-	-	-	-	-	-	-	-	-	-	23.5859	25.056	33.4163	26.0649	93.0157	38.416	31.1062	blue
Ai02g10872	282	EOY08125	93	Phytosulfokine 3 precursor, putative [Theobroma cacao]	7e-21	86.7	0.676	-	-	-	-	-	-	-	-	-	-	-	-	-	-	-	-	-	104.901	189.847	156.77	413.949	0.479485	158.402	178.805	green
Ai02g10873	2223	AFQ33618	701	beta-amylase 6 [Citrus trifoliata]	-	1128	0.75	GO:0005737	GO:0005622	C	"cytoplasm"	O80831	924	0	K01177	"Starch and sucrose metabolism"	O23553	386	1e-125	3.2.1.2	"Beta-amylase."	O80831	924	0	21.8637	15.4684	12.5307	17.7991	6.82472	20.2706	12.2005	blue
Ai02g10874	1257	EOX95973	418	Alpha/beta-Hydrolases superfamily protein isoform 2 [Theobroma cacao]	-	676	0.78	-	-	-	-	-	-	-	-	-	-	-	-	-	-	-	-	-	14.5795	10.7514	35.3259	33.2628	15.244	28.0382	23.2124	black
Ai02g10875	414	CBI40362	145	unnamed protein product [Vitis vinifera]	6e-60	189	0.847	GO:0003735	GO:0005198	F	"structural constituent of ribosome"	Q9M352	152	1e-47	K02920	"Ribosome"	Q9LZ57	149	1e-47	-	-	-	-	-	16.2432	115.768	166.077	140.508	64.1958	394.519	209.171	turquoise
Ai02g10876	936	XP_003635494	529	PREDICTED: probable glucan 1,3-beta-glucosidase A-like [Vitis vinifera] emb|CBI18831.3| unnamed protein product [Vitis vinifera]	7e-75	223	0.634	GO:0008152	GO:0008152	P	"metabolic process"	A1CRV0	93.2	4e-20	-	-	-	-	-	3.2.1.58	"Glucan1	3-beta-glucosidase."	A1CRV0	93.2	0	0.666276	15.7788	3.2497	0	0	4.57937	black
Ai02g10877	1500	XP_003635494	529	PREDICTED: probable glucan 1,3-beta-glucosidase A-like [Vitis vinifera] emb|CBI18831.3| unnamed protein product [Vitis vinifera]	-	685	0.69	GO:0008152	GO:0008152	P	"metabolic process"	Q12725	158	5e-42	-	-	-	-	-	3.2.1.58	"Glucan1	3-beta-glucosidase."	Q12725	158	0	43.3036	16.7976	17.4206	0	2.58336	5.66133	brown
Ai02g10878	729	EMJ20605	93	hypothetical protein PRUPE_ppa020545mg [Prunus persica]	6e-14	73.6	0.433	-	-	-	-	-	-	-	-	-	-	-	-	-	-	-	-	-	0	0	0	0	0	0	0	grey
Ai02g10879	657	EOX92168	221	Thioesterase superfamily protein isoform 1 [Theobroma cacao]	1e-107	315	0.747	GO:0005737	GO:0005622	C	"cytoplasm"	B0JIT3	164	2e-50	-	-	-	-	-	-	-	-	-	-	33.0324	27.9587	31.1604	52.3083	1.35578	42.2542	81.2552	tan
Ai02g1088	903	-	-	-	-	-	-	-	-	-	-	-	-	-	-	-	-	-	-	-	-	-	-	-	0.473361	1.03934	2.11744	3.23654	2.38001	1.4835	0.487655	blue
Ai02g10880	555	EMJ07165	185	hypothetical protein PRUPE_ppa012051mg [Prunus persica]	1e-53	176	0.515	-	-	-	-	-	-	-	-	-	-	-	-	-	-	-	-	-	103.884	111.752	17.9901	259.305	4.31837	201.238	167.694	magenta
Ai02g10881	1464	AFD61599	510	myo-inositol-1 phosphate synthase [Hevea brasiliensis]	-	897	0.886	GO:0005737	GO:0005622	C	"cytoplasm"	Q9SSV4	888	0	K01858	"Inositol phosphate metabolism"	Q38862	860	0	5.5.1.4	"Inositol-3-phosphatesynthase."	Q9SSV4	888	0	1202.59	871.358	2264.01	160.796	253.496	22.5285	19.1673	darkturquoise
Ai02g10882	363	XP_002309990	172	predicted protein [Populus trichocarpa]	3e-46	154	0.625	GO:0015996	GO:0008152	P	"chlorophyll catabolic process"	Q9SDN0	82.4	2e-19	-	-	-	-	-	-	-	-	-	-	0	0	0	0	0	0	0	grey
Ai02g10883	1971	EEE90441	652	Early nodulin 70 family protein [Populus trichocarpa]	-	905	0.712	GO:0000041	GO:0006810	P	"transition metal ion transport"	Q9MAX3	605	0	-	-	-	-	-	-	-	-	-	-	1.0322	0.302181	0	1.28318	0	44.3178	9.78297	turquoise
Ai02g10884	735	XP_002307108	244	predicted protein [Populus trichocarpa]	1e-138	394	0.813	-	-	-	-	-	-	-	-	-	-	-	-	-	-	-	-	-	0.594219	0	0	0.0615589	0	0	0.612163	yellow
Ai02g10885	426	EOX92178	421	Aspartate aminotransferase isoform 2 [Theobroma cacao]	1e-68	220	0.801	GO:0033853	GO:0016740	F	"aspartate-prephenate aminotransferase activity"	E9L7A5	209	1e-65	-	-	-	-	-	2.6.1.1	"Aspartatetransaminase."	Q9SIE1	179	3e-54	33.61	117.801	31.5305	50.4871	7.04114	73.733	51.9374	brown
Ai02g10886	387	-	-	-	-	-	-	-	-	-	-	-	-	-	-	-	-	-	-	-	-	-	-	-	585.233	379.4	2.82097	190.769	0	5.92922	232.586	purple
Ai02g10887	567	EOY34090	166	Ubiquitin carrier protein 7 isoform 2 [Theobroma cacao]	2e-68	213	0.675	GO:0005524	GO:0005488	F	"ATP binding"	Q42541	202	7e-66	K02207	"Ubiquitin mediated proteolysis"	Q6ZWZ2	123	8e-35	6.3.2.19	"Ubiquitin--proteinligase."	Q42541	202	3e-66	170.762	226.207	895.174	763.244	927.377	797.742	157.833	purple
Ai02g10888	516	-	-	-	-	-	-	-	-	-	-	-	-	-	-	-	-	-	-	-	-	-	-	-	0	0	0	0	0	0	0	grey
Ai02g10889	1809	ERP51693	486	hypothetical protein POPTR_0016s10010g [Populus trichocarpa]	-	577	0.604	GO:0008152	GO:0008152	P	"metabolic process"	Q9LMF0	326	1e-104	K13068	"Phenylpropanoid biosynthesis"	Q9LVF0	191	1e-53	2.4.1.85	"Cyanohydrinbeta-glucosyltransferase."	Q9SBL1	271	3e-83	0.225748	0	0.0420757	0.116933	1.30529	4.95243	0	turquoise
Ai02g1089	621	XP_002319005	344	predicted protein [Populus trichocarpa]	7e-38	141	0.49	GO:0016020	GO:0016020	C	"membrane"	C0LGG4	100	3e-23	K13430	"Plant-pathogen interaction"	Q9FE20	82.8	3e-18	2.7.11.1	"Non-specificserine/threonineproteinkinase."	C0LGG4	100	1e-23	2.15623	1.22743	1.60754	1.93594	0.722753	3.37878	3.70224	tan
Ai02g10890	717	EOY07353	489	UDP-Glycosyltransferase superfamily protein isoform 2 [Theobroma cacao]	6e-19	93.6	0.515	-	-	-	-	-	-	-	-	-	-	-	-	-	-	-	-	-	0	0.0745223	0	0	1.9966	0	0	blue
Ai02g10891	441	EOY07354	144	HSP20-like chaperones superfamily protein [Theobroma cacao]	1e-63	198	0.752	GO:0005737	GO:0005622	C	"cytoplasm"	P02519	173	3e-55	K13993	"Protein processing in endoplasmic reticulum"	P13853	161	1e-51	-	-	-	-	-	4.29666	55.0319	122.726	260.617	5338.95	70.6945	5.53301	blue
Ai02g10892	474	XP_002520483	157	heat-shock protein, putative [Ricinus communis] gb|EEF41896.1| heat-shock protein, putative [Ricinus communis]	1e-28	110	0.422	GO:0005737	GO:0005622	C	"cytoplasm"	P19243	106	1e-28	K13993	"Protein processing in endoplasmic reticulum"	P13853	103	1e-28	-	-	-	-	-	81.7448	10.572	0	12.6517	0	439.837	89.2864	turquoise
Ai02g10893	414	EOY07356	146	Copper transporter, putative [Theobroma cacao]	3e-55	177	0.628	GO:0048364	GO:0007275	P	"root development"	Q39065	124	5e-36	K14686	"Mineral absorption"	Q39065	124	5e-37	-	-	-	-	-	0	0.566104	0	0.24039	0	0	0	brown
Ai02g10894	2701	EOY12805	952	LRR and NB-ARC domains-containing disease resistance protein, putative [Theobroma cacao]	8e-52	205	0.301	GO:0043531	GO:0005488	F	"ADP binding"	Q9T048	176	6e-44	K13457	"Plant-pathogen interaction"	Q39214	83.6	5e-16	-	-	-	-	-	0	0.654342	0	0.355043	0	8.17226	0.767537	turquoise
Ai02g10895	2262	EOX93143	844	Vacuoleless1 (VCL1) isoform 2 [Theobroma cacao]	-	1109	0.72	GO:0005737	GO:0005622	C	"cytoplasm"	Q55C58	416	1e-132	-	-	-	-	-	-	-	-	-	-	17.8946	20.693	26.541	38.5323	15.7001	30.5642	16.7758	magenta
Ai02g10896	1176	XP_002300870	391	predicted protein [Populus trichocarpa] gb|ABK93660.1| unknown [Populus trichocarpa] gb|EEE80143.1| enoyl-CoA hydratase/isomerase family protein [Populus trichocarpa]	-	655	0.824	GO:0016787	GO:0003824	F	"hydrolase activity"	Q9SHJ8	574	0	K05605	"Propanoate metabolism"	Q9SHJ8	574	0	3.1.2.4	"3-hydroxyisobutyryl-CoAhydrolase."	Q9LKJ1	290	1e-94	96.7707	142.172	39.4547	44.3757	13.8632	71.3592	62.3081	purple
Ai02g10897	669	XP_002300869	178	predicted protein [Populus trichocarpa] gb|ABK92614.1| unknown [Populus trichocarpa] gb|EEE80142.1| 60S ribosomal protein L18a-1 [Populus trichocarpa]	1e-124	356	0.977	GO:0003735	GO:0005198	F	"structural constituent of ribosome"	P51418	342	1e-120	K02882	"Ribosome"	P51418	342	1e-121	-	-	-	-	-	16.5117	95.5497	109.313	112.212	164.045	125.228	90.4947	pink
Ai02g10898	1710	EEE94555	566	hypothetical protein POPTR_0005s22630g [Populus trichocarpa]	-	863	0.755	GO:0008233	GO:0003824	F	"peptidase activity"	Q9LS40	219	3e-63	-	-	-	-	-	3.4.23.12	"Nepenthesin."	Q766C2	207	8e-60	5.98586	13.9023	5.80145	2.85252	12.5802	6.00305	1.97332	lightcyan
Ai02g10899	1770	EOX93130	612	NOL1/NOP2/sun family protein isoform 2 [Theobroma cacao]	-	853	0.722	GO:0008150	NA	P	"biological_process"	Q7TS68	146	7e-37	-	-	-	-	-	-	-	-	-	-	1.38569	6.08504	6.75806	13.9964	19.7402	10.4949	8.08938	cyan
Ai02g109	1161	AEP60134	388	JAZ3 [Vitis rupestris]	1e-125	374	0.532	GO:0031347	GO:0050789	P	"regulation of defense response"	Q9LVI4	127	2e-32	K13464	"Plant hormone signal transduction"	Q9LVI4	127	3e-33	-	-	-	-	-	606.694	469.463	974.671	704.553	142.726	113.607	151.98	black
Ai02g1090	975	XP_002532098	331	receptor protein kinase, putative [Ricinus communis] gb|EEF30288.1| receptor protein kinase, putative [Ricinus communis]	1e-116	347	0.539	GO:0016020	GO:0016020	C	"membrane"	Q9LSV3	194	3e-57	K13430	"Plant-pathogen interaction"	Q9FE20	136	2e-36	2.7.11.1	"Non-specificserine/threonineproteinkinase."	Q9LFP7	163	2e-45	4.78949	3.93026	3.48956	3.4281	1.53243	5.45823	8.52257	tan
Ai02g10900	423	EOX93128	202	Uncharacterized protein TCM_001981 [Theobroma cacao]	1e-12	70.1	0.392	-	-	-	-	-	-	-	-	-	-	-	-	-	-	-	-	-	12.4305	2.20552	2.73808	2.69258	2.2727	17.7077	38.4177	yellow
Ai02g10901	309	XP_003633262	93	PREDICTED: uncharacterized protein LOC100852705 [Vitis vinifera] emb|CAN71142.1| hypothetical protein VITISV_033517 [Vitis vinifera] emb|CBI22087.3| unnamed protein product [Vitis vinifera]	8e-27	102	0.583	-	-	-	-	-	-	-	-	-	-	-	-	-	-	-	-	-	0	10.6901	0	0	1.69473	0	0	brown
Ai02g10902	1044	XP_004305842	349	PREDICTED: GDSL esterase/lipase At2g42990-like [Fragaria vesca subsp. vesca]	1e-171	486	0.646	GO:0016042	GO:0008152	P	"lipid catabolic process"	Q67ZI9	436	1e-153	-	-	-	-	-	3.2.1.51	"Alpha-L-fucosidase."	Q9FXE5	121	2e-30	3.63906	5.81999	1.65796	0.795873	0.914839	0	8.33099	purple
Ai02g10903	281	CBI22086	115	unnamed protein product [Vitis vinifera]	1e-39	134	0.739	GO:0005737	GO:0005622	C	"cytoplasm"	P93836	141	1e-40	K00457	"Tyrosine metabolism"	P93836	141	2e-41	1.13.11.27	"4-hydroxyphenylpyruvatedioxygenase."	P93836	141	6e-41	80.4992	165.527	51.084	109.802	61.193	57.0639	82.9301	darkred
Ai02g10904	930	XP_002323210	308	predicted protein [Populus trichocarpa] gb|EEF04971.1| zinc finger family protein [Populus trichocarpa]	1e-165	469	0.713	GO:0016567	GO:0008152	P	"protein ubiquitination"	Q8LPN7	147	8e-41	-	-	-	-	-	-	-	-	-	-	159.515	142.58	81.0767	128.213	204.54	135.035	104.361	black
Ai02g10905	1233	CBI18779	1171	unnamed protein product [Vitis vinifera]	-	622	0.749	GO:0010071	GO:0007275	P	"root meristem specification"	Q9LTT8	501	1e-165	K12616	"RNA degradation"	Q9LTT8	501	1e-166	-	-	-	-	-	78.4698	110.241	158.863	168.54	177.627	206.172	93.3835	red
Ai02g10906	2484	EOY29048	675	Tetratricopeptide repeat-like superfamily protein isoform 1 [Theobroma cacao] gb|EOY29049.1| Tetratricopeptide repeat-like superfamily protein isoform 1 [Theobroma cacao] gb|EOY29050.1| Tetratricopeptide repeat-like superfamily protein isoform 1 [Theobroma cacao]	-	920	0.716	GO:0008150	NA	P	"biological_process"	Q9LIQ7	827	0	-	-	-	-	-	-	-	-	-	-	3.08639	13.6722	7.50853	5.19995	2.61356	5.8545	8.03264	grey60
Ai02g10907	1923	XP_002525229	647	Glycosyltransferase QUASIMODO1, putative [Ricinus communis] gb|EEF37195.1| Glycosyltransferase QUASIMODO1, putative [Ricinus communis]	-	989	0.758	GO:0010228	GO:0007275	P	"vegetative to reproductive phase transition of meristem"	Q0WQD2	566	0	K13648	"Starch and sucrose metabolism"	Q93ZX7	911	0	-	-	-	-	-	105.056	112.906	123.367	95.7129	50.0524	170.264	115.211	turquoise
Ai02g10908	291	XP_002520222	314	DNA polymerase lambda, putative [Ricinus communis] gb|EEF42277.1| DNA polymerase lambda, putative [Ricinus communis]	8e-34	125	0.783	-	-	-	-	-	-	-	-	-	-	-	-	-	-	-	-	-	0	0.954937	4.65271	4.31535	8.05557	8.4581	0	cyan
Ai02g10909	114	-	-	-	-	-	-	-	-	-	-	-	-	-	-	-	-	-	-	-	-	-	-	-	0	0	0	0	0	0	0	grey
Ai02g1091	1113	EOY09217	1191	ARM repeat superfamily protein, putative isoform 1 [Theobroma cacao]	1e-87	295	0.51	-	-	-	-	-	-	-	-	-	-	-	-	-	-	-	-	-	8.68042	20.0721	26.5896	32.9989	17.6474	57.3654	52.1	tan
Ai02g10910	2097	EOY30130	784	Sec34-like family protein isoform 1 [Theobroma cacao]	-	1150	0.776	GO:0005737	GO:0005622	C	"cytoplasm"	Q96JB2	372	1e-116	-	-	-	-	-	-	-	-	-	-	19.3563	23.3277	31.8919	44.1954	15.4741	34.274	19.3425	magenta
Ai02g10911	5508	EOY30134	1842	Phosphatidylinositol-4-phosphate 5-kinase family protein, putative isoform 1 [Theobroma cacao] gb|EOY30137.1| Phosphatidylinositol-4-phosphate 5-kinase family protein, putative isoform 1 [Theobroma cacao]	-	2530	0.705	GO:0046854	GO:0008152	P	"phosphatidylinositol phosphorylation"	P34756	286	2e-76	K00921	"Phosphatidylinositol signaling system"	Q9Y2I7	252	5e-67	2.7.1.150	"1-phosphatidylinositol-3-phosphate5-kinase."	P34756	286	7e-77	36.2847	14.736	47.7291	20.7936	12.4157	18.3885	15.8718	darkturquoise
Ai02g10912	306	XP_002273065	847	PREDICTED: stachyose synthase-like [Vitis vinifera]	5e-27	111	0.615	GO:0005737	GO:0005622	C	"cytoplasm"	Q93XK2	75.9	3e-16	-	-	-	-	-	2.4.1.67	"Galactinol--raffinosegalactosyltransferase."	Q93XK2	75.9	1e-16	0	0	0	0	0	0	0	grey
Ai02g10913	2370	EOY10204	731	Origin recognition complex subunit 3, putative isoform 1 [Theobroma cacao]	-	822	0.623	GO:0003677	GO:0005488	F	"DNA binding"	Q32PJ3	100	2e-20	K02605	"Cell cycle"	Q32PJ3	100	2e-21	-	-	-	-	-	0.511552	1.9552	4.1316	4.64588	8.53056	2.40479	1.93233	blue
Ai02g10914	774	XP_002520088	257	conserved hypothetical protein [Ricinus communis] gb|EEF42412.1| conserved hypothetical protein [Ricinus communis]	1e-170	478	0.848	-	-	-	-	-	-	-	-	-	-	-	-	-	-	-	-	-	76.8529	115.506	24.1523	107.279	11.423	71.2016	149.679	blue
Ai02g10915	1035	XP_002324752	1019	predicted protein [Populus trichocarpa] gb|EEF03317.1| leucine-rich repeat family protein [Populus trichocarpa]	2e-87	291	0.561	GO:0009926	GO:0006810	P	"auxin polar transport"	Q9SGP2	173	9e-47	K13417	"Plant-pathogen interaction"	Q9SKG5	98.2	3e-22	2.7.11.1	"Non-specificserine/threonineproteinkinase."	Q9SGP2	173	4e-47	0	18.6197	0.22821	15.4328	0.205207	0	0	greenyellow
Ai02g10916	2448	EOY34095	815	P-hydroxybenzoic acid efflux pump subunit aaeB [Theobroma cacao]	-	1007	0.641	-	-	-	-	-	-	-	-	-	-	-	-	-	-	-	-	-	0	0.0402314	0	0	0	2.58408	0	turquoise
Ai02g10917	6945	XP_004308259	1532	PREDICTED: G-type lectin S-receptor-like serine/threonine-protein kinase B120-like [Fragaria vesca subsp. vesca]	-	894	0.453	GO:0004672	GO:0016740	F	"protein kinase activity"	O64793	547	1e-170	K13415	"Plant hormone signal transduction"	O22476	198	1e-50	2.7.11.1	"Non-specificserine/threonineproteinkinase."	O64793	547	1e-170	0.0569302	0.208333	0	0.283092	0.0715597	3.21152	0.293246	turquoise
Ai02g10918	171	-	-	-	-	-	-	-	-	-	-	-	-	-	-	-	-	-	-	-	-	-	-	-	4.15954	8.11818	8.52794	12.0655	55.4213	0	12.8554	blue
Ai02g10919	2049	XP_004304502	786	PREDICTED: G-type lectin S-receptor-like serine/threonine-protein kinase CES101-like [Fragaria vesca subsp. vesca]	1e-168	510	0.428	GO:0004672	GO:0016740	F	"protein kinase activity"	Q9LW83	431	1e-139	K04733	"Leishmaniasis"	Q9FID9	127	4e-30	2.7.11.1	"Non-specificserine/threonineproteinkinase."	Q9LW83	431	1e-139	0	0	0	0	0	0	0	grey
Ai02g1092	315	-	-	-	-	-	-	-	-	-	-	-	-	-	-	-	-	-	-	-	-	-	-	-	0	0	0	0.170192	0	0	0	green
Ai02g10920	4350	EOY26775	789	Serine/threonine-protein kinase PBS1, putative [Theobroma cacao]	-	621	0.496	GO:0031625	GO:0005488	F	"ubiquitin protein ligase binding"	O81905	387	1e-115	K04733	"Leishmaniasis"	Q9FID9	178	2e-45	2.7.11.1	"Non-specificserine/threonineproteinkinase."	O81905	387	1e-116	0.274512	0.178588	0.0170548	0.218028	0	0.573542	0.188534	turquoise
Ai02g10921	3039	XP_002528334	613	ATP binding protein, putative [Ricinus communis] gb|EEF34006.1| ATP binding protein, putative [Ricinus communis]	1e-110	363	0.414	GO:0004672	GO:0016740	F	"protein kinase activity"	Q8GYA4	287	2e-83	K13415	"Plant hormone signal transduction"	O22476	129	7e-30	2.7.11.1	"Non-specificserine/threonineproteinkinase."	Q9LW83	290	4e-83	0.132004	0.128816	0.0492067	0.246152	0	0.206849	0	lightgreen
Ai02g10922	3219	EOY26775	789	Serine/threonine-protein kinase PBS1, putative [Theobroma cacao]	-	680	0.479	GO:0004672	GO:0016740	F	"protein kinase activity"	Q9LW83	542	1e-177	K04733	"Leishmaniasis"	Q9FID9	132	4e-31	2.7.11.1	"Non-specificserine/threonineproteinkinase."	Q9LW83	542	1e-177	0	0.0303592	0.115969	0.219159	0.031284	0	0	green
Ai02g10923	195	ACS96448	64	unknown protein [Jatropha curcas] gb|ADJ67178.1| hypothetical protein [Jatropha curcas] gb|ADJ67180.1| F9L1.21 protein [Jatropha curcas]	1e-10	58.9	0.931	-	-	-	-	-	-	-	-	-	-	-	-	-	-	-	-	-	543.419	1582.8	1048.04	1382.69	429.83	1708.25	884.119	magenta
Ai02g10924	1299	EOY26778	315	Mitochondrial substrate carrier family protein [Theobroma cacao]	1e-162	467	0.749	GO:0005743	GO:0016020	C	"mitochondrial inner membrane"	Q08DK7	167	2e-47	-	-	-	-	-	-	-	-	-	-	7.99911	21.3883	0.357816	5.73445	6.99804	3.00828	5.27402	brown
Ai02g10925	333	EAZ15039	243	hypothetical protein OsJ_30449 [Oryza sativa Japonica Group]	4e-28	110	0.513	GO:0005737	GO:0005622	C	"cytoplasm"	Q9ZNR6	81.6	1e-18	K06215	"Vitamin B6 metabolism"	Q9ZNR6	81.6	2e-19	-	-	-	-	-	3.05466	2.23567	2.56202	0.474677	14.2066	2.3933	0	blue
Ai02g10926	915	EEE84506	305	pyridoxin biosynthesis PDX1-like protein 2 [Populus trichocarpa]	1e-170	481	0.78	GO:0005737	GO:0005622	C	"cytoplasm"	Q9ZNR6	449	1e-159	K06215	"Vitamin B6 metabolism"	Q9ZNR6	449	1e-160	-	-	-	-	-	27.0618	88.1035	38.8725	50.753	233.302	57.7592	14.4202	blue
Ai02g10927	2145	XP_002516057	712	kif4, putative [Ricinus communis] gb|EEF46477.1| kif4, putative [Ricinus communis]	-	1101	0.808	GO:0005737	GO:0005622	C	"cytoplasm"	Q6S004	341	1e-103	-	-	-	-	-	-	-	-	-	-	40.8391	46.495	25.7248	41.2501	3.18458	44.4405	25.3213	lightgreen
Ai02g10928	1428	XP_002516056	437	Peroxidase 57 precursor, putative [Ricinus communis] gb|EEF46476.1| Peroxidase 57 precursor, putative [Ricinus communis]	1e-164	478	0.554	GO:0042744	GO:0008152	P	"hydrogen peroxide catabolic process"	O81755	351	1e-116	K00430	"Methane metabolism"	O22862	193	2e-57	1.11.1.7	"Peroxidase."	O81755	351	1e-117	0	0.776665	0.107883	0.0299821	0	0	0	brown
Ai02g10929	645	EOY26784	217	Uncharacterized protein TCM_028742 [Theobroma cacao]	1e-81	249	0.59	-	-	-	-	-	-	-	-	-	-	-	-	-	-	-	-	-	6.19536	21.1601	16.0377	6.6321	6.92214	14.0227	4.25496	brown
Ai02g1093	2160	XP_002308940	1177	predicted protein [Populus trichocarpa] gb|EEE92463.1| hypothetical protein POPTR_0006s04850g [Populus trichocarpa]	-	840	0.607	GO:0005737	GO:0005622	C	"cytoplasm"	Q12754	107	2e-22	-	-	-	-	-	-	-	-	-	-	3.75417	7.21435	9.04401	10.2839	7.23342	16.7658	10.0556	red
Ai02g10930	2019	EOY26763	1004	Cc-nbs-lrr resistance protein, putative isoform 1 [Theobroma cacao] gb|EOY26764.1| Cc-nbs-lrr resistance protein, putative isoform 1 [Theobroma cacao] gb|EOY26765.1| Cc-nbs-lrr resistance protein, putative isoform 1 [Theobroma cacao] gb|EOY26766.1| Cc-nbs-lrr resistance protein, putative isoform 1 [Theobroma cacao]	1e-137	434	0.359	GO:0043531	GO:0005488	F	"ADP binding"	Q7XBQ9	188	5e-49	K13457	"Plant-pathogen interaction"	Q39214	77	3e-14	-	-	-	-	-	0	0.0491187	0.375258	1.18889	0.050615	2.52394	0	turquoise
Ai02g10931	1344	CAN77602	1207	hypothetical protein VITISV_024474 [Vitis vinifera]	3e-33	142	0.426	GO:0008233	GO:0003824	F	"peptidase activity"	P10978	112	3e-25	-	-	-	-	-	2.7.7.49	"RNA-directedDNApolymerase."	P10978	112	1e-25	0	0	0	0	0	0	0	grey
Ai02g10932	151	-	-	-	-	-	-	-	-	-	-	-	-	-	-	-	-	-	-	-	-	-	-	-	0	10.3123	1.9696	0	0	0	5.44329	darkred
Ai02g10933	1602	XP_002279390	523	PREDICTED: uncharacterized protein LOC100261169 [Vitis vinifera]	-	578	0.585	-	-	-	-	-	-	-	-	-	-	-	-	-	-	-	-	-	5.6406	4.25339	10.5131	8.12771	21.4636	10.8476	5.5468	blue
Ai02g10934	1104	XP_002284127	309	PREDICTED: uncharacterized protein ycf36 [Vitis vinifera] emb|CAN75014.1| hypothetical protein VITISV_039949 [Vitis vinifera] emb|CBI33723.3| unnamed protein product [Vitis vinifera]	1e-153	441	0.645	GO:0009842	GO:0005622	C	"cyanelle"	P48276	97.8	3e-23	-	-	-	-	-	-	-	-	-	-	226.907	88.4225	14.6886	6.90215	5.45548	7.15894	54.9099	pink
Ai02g10935	738	XP_002318952	238	predicted protein [Populus trichocarpa] gb|EEE94875.1| F-box family protein [Populus trichocarpa]	1e-44	157	0.382	GO:0008150	NA	P	"biological_process"	Q9FXC7	78.2	9e-16	-	-	-	-	-	-	-	-	-	-	0	6.78255	0	0	2.52799	0	0	brown
Ai02g10936	780	XP_004141886	294	PREDICTED: prolyl 4-hydroxylase subunit alpha-1-like [Cucumis sativus]	1e-140	404	0.764	GO:0004656	GO:0016491	F	"procollagen-proline 4-dioxygenase activity"	P16924	93.2	2e-20	K00472	"Arginine and proline metabolism"	Q60715	92.8	4e-21	1.14.11.2	"Procollagen-prolinedioxygenase."	P16924	93.2	1e-20	3.89328	19.132	7.67106	27.023	3.07607	7.84377	10.3136	green
Ai02g10937	1311	XP_002274120	447	PREDICTED: UBX domain-containing protein 2-like isoform 1 [Vitis vinifera]	-	570	0.677	GO:0031625	GO:0005488	F	"ubiquitin protein ligase binding"	O94888	133	6e-33	-	-	-	-	-	-	-	-	-	-	27.883	37.8771	78.072	76.8099	43.2527	58.5875	83.5637	red
Ai02g10938	1443	XP_002263207	489	PREDICTED: DEAD-box ATP-dependent RNA helicase 36-like [Vitis vinifera] emb|CBI24175.3| unnamed protein product [Vitis vinifera]	-	626	0.763	GO:0006364	GO:0006139	P	"rRNA processing"	Q9SA27	539	0	-	-	-	-	-	3.6.4.13	"RNAhelicase."	Q9SA27	539	0	8.64375	14.688	27.6834	25.0496	21.7717	33.32	21.8464	red
Ai02g10939	1140	XP_002299546	284	predicted protein [Populus trichocarpa] gb|EEE84351.1| transcription initiation factor-related family protein [Populus trichocarpa]	1e-152	438	0.805	GO:0003677	GO:0005488	F	"DNA binding"	Q54KJ8	89	7e-19	-	-	-	-	-	-	-	-	-	-	41.91	40.9737	49.1676	55.7393	62.4533	31.5636	40.9245	tan
Ai02g1094	630	CBI16575	256	unnamed protein product [Vitis vinifera]	1e-110	322	0.849	GO:0005737	GO:0005622	C	"cytoplasm"	Q9SKZ1	272	3e-91	-	-	-	-	-	-	-	-	-	-	30.403	54.8527	33.0771	43.6554	14.2198	122.98	55.3581	turquoise
Ai02g10940	597	XP_002280051	291	PREDICTED: phosphatidylinositol:ceramide inositolphosphotransferase [Vitis vinifera] emb|CBI16030.3| unnamed protein product [Vitis vinifera]	1e-104	310	0.764	-	-	-	-	-	-	-	-	-	-	-	-	-	-	-	-	-	21.8056	16.8764	14.1546	20.7202	11.1526	25.9213	14.7178	turquoise
Ai02g10941	1554	EOY33866	494	Kinase protein with tetratricopeptide repeat domain [Theobroma cacao]	-	895	0.857	GO:0004672	GO:0016740	F	"protein kinase activity"	Q9FHD7	679	0	K04733	"Leishmaniasis"	Q9FID9	112	9e-26	2.7.11.1	"Non-specificserine/threonineproteinkinase."	Q9FHD7	679	0	20.3837	19.0519	29.604	32.8818	14.8406	35.2595	20.7265	magenta
Ai02g10942	255	EOY33863	84	Tim10/DDP family zinc finger protein isoform 1 [Theobroma cacao] gb|EOY33865.1| Tim10/DDP family zinc finger protein isoform 1 [Theobroma cacao]	3e-53	167	0.929	GO:0015031	GO:0006810	P	"protein transport"	Q9ZW33	145	3e-46	-	-	-	-	-	-	-	-	-	-	19.7695	105.035	109.313	114.235	26.5063	141.124	128.988	red
Ai02g10943	519	XP_002298332	182	predicted protein [Populus trichocarpa] gb|ABK93395.1| unknown [Populus trichocarpa] gb|EEE83137.1| hypothetical protein POPTR_0001s25390g [Populus trichocarpa]	4e-67	210	0.599	-	-	-	-	-	-	-	-	-	-	-	-	-	-	-	-	-	2.65382	8.20083	14.5091	9.80569	0.889542	18.0202	6.37924	red
Ai02g10944	690	XP_004249554	187	PREDICTED: uncharacterized protein LOC101267755 [Solanum lycopersicum]	2e-64	205	0.671	-	-	-	-	-	-	-	-	-	-	-	-	-	-	-	-	-	0	0	1.42659	0.330389	8.49853	0	0	blue
Ai02g10945	516	EOY33859	155	Uncharacterized protein isoform 1 [Theobroma cacao]	6e-55	178	0.52	-	-	-	-	-	-	-	-	-	-	-	-	-	-	-	-	-	17.813	34.2258	29.979	21.6099	7.5656	33.4116	48.63	blue
Ai02g10946	1293	XP_002468688	446	hypothetical protein SORBIDRAFT_01g050310 [Sorghum bicolor] gb|EER95686.1| hypothetical protein SORBIDRAFT_01g050310 [Sorghum bicolor] tpg|DAA42821.1| TPA: beta tubulin1 isoform 1 [Zea mays] tpg|DAA42822.1| TPA: beta tubulin1 isoform 2 [Zea mays]	-	793	0.909	GO:0005737	GO:0005622	C	"cytoplasm"	P37392	791	0	K07375	"Gap junction"	P29516	788	0	-	-	-	-	-	48.553	102.841	125.614	85.675	30.5553	127.979	99.7071	red
Ai02g10947	669	XP_002282629	661	PREDICTED: probable L-type lectin-domain containing receptor kinase S.7-like [Vitis vinifera]	2e-56	197	0.476	GO:0030246	GO:0005488	F	"carbohydrate binding"	P05046	85.5	1e-18	-	-	-	-	-	2.7.11.1	"Non-specificserine/threonineproteinkinase."	Q9LSR9	85.9	2e-18	0	0	0	0	0	0	0	grey
Ai02g10948	861	EOX95518	322	Uncharacterized protein isoform 1 [Theobroma cacao]	1e-150	431	0.612	-	-	-	-	-	-	-	-	-	-	-	-	-	-	-	-	-	2.04494	1.42279	1.25216	2.23288	3.46292	32.9055	4.25341	turquoise
Ai02g10949	597	XP_002509775	195	GTP binding protein, putative [Ricinus communis] gb|EEF51162.1| GTP binding protein, putative [Ricinus communis]	2e-86	260	0.665	GO:0044237	GO:0008152	P	"cellular metabolic process"	Q9SH27	183	2e-57	-	-	-	-	-	-	-	-	-	-	0	0	0	0	0	0	0	grey
Ai02g1095	858	XP_002313028	283	hypothetical protein POPTRDRAFT_557208 [Populus trichocarpa]	1e-173	486	0.827	GO:0004401	GO:0003824	F	"histidinol-phosphatase activity"	Q6NPM8	446	1e-158	K01092	"Phosphatidylinositol signaling system"	P20456	87	1e-19	3.1.3.25	"Inositol-phosphatephosphatase."	Q6NPM8	446	1e-158	7.50953	66.3201	15.7694	65.7116	9.94271	13.3363	21.1459	greenyellow
Ai02g10950	1758	XP_003634609	814	PREDICTED: receptor-like protein 12-like [Vitis vinifera]	1e-155	473	0.578	GO:0048443	GO:0007275	P	"stamen development"	Q9C9H7	294	3e-88	K13428	"Plant-pathogen interaction"	C0LGT6	150	5e-38	2.7.11.1	"Non-specificserine/threonineproteinkinase."	O22476	190	2e-50	2.32597	6.80942	0.173409	2.60239	0	9.4764	0.718864	grey60
Ai02g10951	1125	EOY13313	578	Uncharacterized protein TCM_031862 [Theobroma cacao]	1e-170	494	0.66	-	-	-	-	-	-	-	-	-	-	-	-	-	-	-	-	-	5.59632	13.1068	12.169	8.00066	4.31445	17.5387	30.7483	yellow
Ai02g10952	176	CAN75188	771	hypothetical protein VITISV_032368 [Vitis vinifera]	4e-21	92.4	0.741	-	-	-	-	-	-	-	-	-	-	-	-	-	-	-	-	-	0	0	0	0	0	0	0	grey
Ai02g10953	444	EMJ21011	330	hypothetical protein PRUPE_ppa026623mg [Prunus persica]	5e-13	73.2	0.478	-	-	-	-	-	-	-	-	-	-	-	-	-	-	-	-	-	0	0	0	0	0	0	0	grey
Ai02g10954	504	EOY15230	459	3'-N-debenzoyl-2'-deoxytaxol N-benzoyltransferase, putative [Theobroma cacao]	6e-28	115	0.409	GO:0016747	transferring acyl groups other than amino-acyl groups"	F	"transferase activity	GO:0016740	Q94FT4	86.7	-	-	-	-	-	2.3.1.150	"Salutaridinol7-O-acetyltransferase."	Q94FT4	86.7	2e-19	0	0	0	0.189722	0	0	0	green
Ai02g10955	1353	EOY15230	459	3'-N-debenzoyl-2'-deoxytaxol N-benzoyltransferase, putative [Theobroma cacao]	7e-93	296	0.404	GO:0016747	transferring acyl groups other than amino-acyl groups"	F	"transferase activity	GO:0016740	Q94FT4	185	-	-	-	-	-	2.3.1.150	"Salutaridinol7-O-acetyltransferase."	Q94FT4	185	2e-52	19.3047	16.6925	38.3106	11.6674	0.308133	14.885	13.2584	black
Ai02g10956	423	XP_002328138	349	predicted protein [Populus trichocarpa] gb|ERP62659.1| XYLEM CYSTEINE PEPTIDASE 1 family protein [Populus trichocarpa]	1e-22	99.4	0.42	GO:0008233	GO:0003824	F	"peptidase activity"	O65493	90.1	4e-21	K01365	"Lysosome"	O65039	78.2	1e-17	3.4.22.67	"Zingipain."	P82474	77	3e-17	0	0	0	0	0	0	0	grey
Ai02g10957	429	EOY28932	105	NADH-ubiquinone oxidoreductase 21 kDa subunit [Theobroma cacao]	2e-66	204	0.924	-	-	-	-	-	-	-	-	-	-	-	-	-	-	-	-	-	19.9941	53.1141	46.168	62.4847	33.2302	62.661	48.0618	magenta
Ai02g10958	255	-	-	-	-	-	-	-	-	-	-	-	-	-	-	-	-	-	-	-	-	-	-	-	0	0	0	0	0	0	0	grey
Ai02g10959	3156	EMJ14775	1077	hypothetical protein PRUPE_ppa015353mg [Prunus persica]	-	977	0.495	GO:0008152	GO:0008152	P	"metabolic process"	Q9LY77	592	0	K05850	"Pancreatic secretion"	P23634	268	5e-74	3.6.3.8	"Calcium-transportingATPase."	Q9LY77	592	0	6.73037	1.2702	0.355026	3.07838	0	1.7909	3.92468	pink
Ai02g1096	2589	EOX97932	896	Malectin/receptor-like protein kinase family protein [Theobroma cacao]	-	1246	0.725	GO:0030048	GO:0009987	P	"actin filament-based movement"	Q9T020	1180	0	K13417	"Plant-pathogen interaction"	Q9SKG5	204	6e-56	2.7.11.1	"Non-specificserine/threonineproteinkinase."	Q9SCZ4	613	0	0	7.36679	0	0.0483747	0.0391299	0	0	brown
Ai02g10960	339	XP_002282270	99	PREDICTED: uncharacterized protein LOC100249954 isoform 1 [Vitis vinifera] ref|XP_003632615.1| PREDICTED: uncharacterized protein LOC100249954 isoform 2 [Vitis vinifera] emb|CBI32772.3| unnamed protein product [Vitis vinifera]	9e-62	191	0.766	-	-	-	-	-	-	-	-	-	-	-	-	-	-	-	-	-	140.281	172.937	163.552	119.507	186.459	128.617	281.347	yellow
Ai02g10961	1113	EOY07895	373	TBP-associated factor 8, putative [Theobroma cacao]	1e-173	494	0.676	-	-	-	-	-	-	-	-	-	-	-	-	-	-	-	-	-	13.5867	21.2691	18.4298	21.4649	72.9617	36.6665	19.8291	blue
Ai02g10962	819	XP_002519507	106	conserved hypothetical protein [Ricinus communis] gb|EEF42921.1| conserved hypothetical protein [Ricinus communis]	5e-36	132	0.701	GO:0008150	NA	P	"biological_process"	Q2HIM5	125	2e-35	-	-	-	-	-	-	-	-	-	-	25.8205	51.4224	61.9733	67.4186	11.9225	56.9748	41.8003	magenta
Ai02g10963	2226	EEF05235	688	hypothetical protein POPTR_0016s09300g [Populus trichocarpa]	-	829	0.61	GO:0006096	GO:0008152	P	"glycolysis"	Q42961	179	1e-47	K00927	"Glycolysis / Gluconeogenesis"	Q9LD57	178	3e-48	2.7.2.3	"Phosphoglyceratekinase."	Q42961	179	4e-48	5.09441	2.61886	10.682	7.42637	2.1955	10.8339	17.8066	yellow
Ai02g10964	2373	EOY07887	805	TSL-kinase interacting protein 1, putative isoform 1 [Theobroma cacao]	-	944	0.64	GO:0003677	GO:0005488	F	"DNA binding"	Q8LJT8	635	0	-	-	-	-	-	-	-	-	-	-	41.2113	24.0964	27.963	34.7545	21.1915	26.6849	26.1401	pink
Ai02g10965	907	EEF01115	397	hypothetical protein POPTR_0010s15480g [Populus trichocarpa]	1e-135	396	0.675	-	-	-	-	-	-	-	-	-	-	-	-	-	-	-	-	-	0	0.229852	0.175603	0	0	0	0	brown
Ai02g10966	1905	EOY06718	654	High chlorophyll fluorescent 107 isoform 1 [Theobroma cacao] gb|EOY06719.1| High chlorophyll fluorescent 107 isoform 1 [Theobroma cacao]	-	856	0.69	GO:0005622	GO:0005622	C	"intracellular"	Q9FNS4	231	6e-66	-	-	-	-	-	-	-	-	-	-	206.834	67.7261	38.2997	15.5262	1.98955	17.7639	62.58	pink
Ai02g10967	3150	XP_002272609	1300	PREDICTED: uncharacterized protein LOC100258583 [Vitis vinifera] emb|CBI22883.3| unnamed protein product [Vitis vinifera]	1e-143	470	0.306	-	-	-	-	-	-	-	-	-	-	-	-	-	-	-	-	-	5.98009	3.66282	7.82583	4.78477	0.671715	8.17446	7.60254	red
Ai02g10968	1038	XP_002316043	297	predicted protein [Populus trichocarpa] gb|EEF02214.1| hypothetical protein POPTR_0010s15550g [Populus trichocarpa]	1e-76	245	0.517	GO:0004672	GO:0016740	F	"protein kinase activity"	P0C5E2	77.8	2e-14	-	-	-	-	-	2.7.11.1	"Non-specificserine/threonineproteinkinase."	P0C5E2	77.8	9e-15	0	0.198519	0	0	0	0	0.41915	yellow
Ai02g10969	2586	EMJ28350	860	hypothetical protein PRUPE_ppa026453mg [Prunus persica]	-	1175	0.709	GO:0009741	GO:0050896	P	"response to brassinosteroid stimulus"	Q9LK35	594	0	K13416	"Plant hormone signal transduction"	Q94F62	197	1e-53	2.7.11.1	"Non-specificserine/threonineproteinkinase."	Q9SR05	946	0	0	0.0760371	0	0	0	0	0	brown
Ai02g1097	360	EOX97931	92	Uncharacterized protein TCM_006830 [Theobroma cacao]	4e-24	95.9	0.482	-	-	-	-	-	-	-	-	-	-	-	-	-	-	-	-	-	4.14484	13.1454	0.257509	10.3054	0.69466	0	0	greenyellow
Ai02g10970	2235	CAH66022	944	OSIGBa0105O19.1 [Oryza sativa Indica Group]	1e-173	528	0.467	GO:0008233	GO:0003824	F	"peptidase activity"	P10978	258	8e-72	-	-	-	-	-	2.7.7.49	"RNA-directedDNApolymerase."	P10978	258	4e-72	0	0	0	0	0	0	0	grey
Ai02g10971	2656	EOY31355	2049	Embryo defective 2410 isoform 4 [Theobroma cacao]	-	1146	0.667	-	-	-	-	-	-	-	-	-	-	-	-	-	-	-	-	-	10.3093	5.23293	6.02668	4.314	3.5516	4.03864	4.21702	pink
Ai02g10972	897	EOY31356	294	Mog1/PsbP/DUF1795-like photosystem II reaction center PsbP family protein [Theobroma cacao]	1e-137	397	0.694	GO:0045036	GO:0006810	P	"protein targeting to chloroplast"	P82715	354	1e-122	-	-	-	-	-	-	-	-	-	-	25.7485	16.4022	33.9491	19.0673	26.8511	18.6794	103.157	yellow
Ai02g10973	585	XP_004291416	190	PREDICTED: uncharacterized protein LOC101298675 [Fragaria vesca subsp. vesca]	1e-60	194	0.632	-	-	-	-	-	-	-	-	-	-	-	-	-	-	-	-	-	37.7142	65.1572	64.6982	111.63	60.5632	86.8374	26.9593	magenta
Ai02g10974	1017	EOY31362	333	DNAJ heat shock family protein [Theobroma cacao]	1e-165	471	0.724	GO:0005737	GO:0005622	C	"cytoplasm"	Q9QYJ3	227	6e-71	K09507	"Protein processing in endoplasmic reticulum"	Q9QYJ3	227	6e-72	-	-	-	-	-	3.74358	10.4522	5.89203	6.42059	2.61421	14.3395	12.4269	grey60
Ai02g10975	3177	EOY31363	1061	SPOC domain / Transcription elongation factor S-II protein, putative isoform 1 [Theobroma cacao]	-	889	0.484	GO:0007275	GO:0007275	P	"multicellular organismal development"	Q92576	103	8e-21	-	-	-	-	-	-	-	-	-	-	40.2613	39.1755	46.0391	41.6625	260.654	40.6944	27.8903	blue
Ai02g10976	1341	EOY31365	446	RING/U-box superfamily protein [Theobroma cacao]	-	531	0.622	GO:0016567	GO:0008152	P	"protein ubiquitination"	Q8LDB8	163	7e-45	-	-	-	-	-	-	-	-	-	-	28.7679	29.4316	34.4196	53.1958	41.1374	18.9041	21.9885	green
Ai02g10977	1395	EMJ24459	509	hypothetical protein PRUPE_ppa004440mg [Prunus persica]	-	701	0.701	GO:0008601	GO:0030234	F	"protein phosphatase type 2A regulator activity"	Q93YV6	676	0	K11584	"Wnt signaling pathway"	Q93YV6	676	0	-	-	-	-	-	33.416	43.5324	64.3738	34.7385	5.8716	41.5518	16.8109	black
Ai02g10978	1533	EOY31367	501	Mitotic-like cyclin 3B from [Theobroma cacao]	-	639	0.681	GO:0042023	GO:0006139	P	"DNA endoreduplication"	Q39071	471	1e-163	K05868	"Cell cycle"	Q1LZG6	204	4e-60	-	-	-	-	-	2.68541	3.99636	20.8543	2.97673	1.08016	7.57441	3.31981	black
Ai02g10979	601	XP_002529466	360	Aspartate carbamoyltransferase 2, chloroplast precursor, putative [Ricinus communis] gb|EEF32932.1| Aspartate carbamoyltransferase 2, chloroplast precursor, putative [Ricinus communis]	5e-93	283	0.86	GO:0008152	GO:0008152	P	"metabolic process"	Q43086	272	4e-90	K11540	"Pyrimidine metabolism"	P27708	141	1e-38	2.1.3.2	"Aspartatecarbamoyltransferase."	Q43086	272	2e-90	12.685	16.2015	36.8548	37.6456	6.19029	21.0465	31.5171	red
Ai02g1098	2325	XP_002283529	634	PREDICTED: SUMO-activating enzyme subunit 2-like [Vitis vinifera]	-	932	0.686	GO:0003824	GO:0003824	F	"catalytic activity"	Q9SJT1	843	0	K10686	"Ubiquitin mediated proteolysis"	Q99MI7	132	2e-32	-	-	-	-	-	15.4798	28.642	26.4205	25.9107	34.4555	19.8959	14.3346	darkorange
Ai02g10980	795	EOY18018	200	CASP-like protein, putative isoform 1 [Theobroma cacao]	3e-63	204	0.579	GO:0005886	GO:0016020	C	"plasma membrane"	Q945M8	157	5e-47	-	-	-	-	-	-	-	-	-	-	3.26738	6.64266	3.7554	7.2775	7.80331	27.3063	15.1472	turquoise
Ai02g10981	1179	ADV59923	361	putative GDP-mannose pyrophosphorylase [Citrus unshiu]	-	691	0.961	GO:0006094	GO:0008152	P	"gluconeogenesis"	O22287	657	0	K00966	"Fructose and mannose metabolism"	Q9Y5P6	468	1e-165	2.7.7.13	"Mannose-1-phosphateguanylyltransferase."	Q54K39	481	1e-170	245.171	144.814	260.419	104.425	64.3105	170.685	97.5939	blue
Ai02g10982	1905	CBI31617	690	unnamed protein product [Vitis vinifera]	-	905	0.727	GO:0004672	GO:0016740	F	"protein kinase activity"	Q9LZM4	634	0	K04733	"Leishmaniasis"	Q9FID9	206	2e-56	2.7.11.1	"Non-specificserine/threonineproteinkinase."	C0LGI2	249	3e-71	0.213893	3.39183	2.07303	6.42597	3.60269	25.4727	1.54246	turquoise
Ai02g10983	243	EMJ20852	74	hypothetical protein PRUPE_ppa025137mg [Prunus persica]	8e-34	118	0.733	-	-	-	-	-	-	-	-	-	-	-	-	-	-	-	-	-	0	6.32093	0	0	0	0	0	brown
Ai02g10984	1497	EOY18100	486	Regulator of chromosome condensation repeat-containing protein isoform 1 [Theobroma cacao] gb|EOY18101.1| Regulator of chromosome condensation repeat-containing protein isoform 1 [Theobroma cacao] gb|EOY18102.1| Regulator of chromosome condensation repeat-containing protein isoform 1 [Theobroma cacao]	-	678	0.66	GO:0005085	GO:0030234	F	"guanyl-nucleotide exchange factor activity"	Q15751	99.4	2e-20	K10614	"Ubiquitin mediated proteolysis"	Q15034	83.6	1e-16	2.7.11.1	"Non-specificserine/threonineproteinkinase."	Q91ZR4	80.9	3e-15	127.915	36.372	271.917	60.0236	36.111	9.06085	6.47859	darkturquoise
Ai02g10985	489	XP_002311186	178	predicted protein [Populus trichocarpa]	4e-56	181	0.593	GO:0005737	GO:0005622	C	"cytoplasm"	O22286	106	2e-26	-	-	-	-	-	-	-	-	-	-	41.7569	65.2902	42.8053	64.3963	144.101	66.9196	44.9732	blue
Ai02g10986	837	XP_002524218	408	Speckle-type POZ protein, putative [Ricinus communis] gb|EEF38142.1| Speckle-type POZ protein, putative [Ricinus communis]	1e-156	449	0.888	GO:0005737	GO:0005622	C	"cytoplasm"	O22286	402	1e-140	-	-	-	-	-	-	-	-	-	-	23.1511	32.5074	18.89	28.354	80.8342	16.9295	11.1301	blue
Ai02g10987	1059	CAN66767	1205	hypothetical protein VITISV_026741 [Vitis vinifera]	1e-20	102	0.323	-	-	-	-	-	-	-	-	-	-	-	-	-	-	-	-	-	0	0	0	0	0	0	0	grey
Ai02g10988	927	EOX95161	387	Pollen Ole e 1 allergen and extensin family protein [Theobroma cacao]	1e-53	187	0.433	GO:0048527	GO:0007275	P	"lateral root development"	Q9LZJ7	79.7	9e-16	-	-	-	-	-	-	-	-	-	-	0	0	0	0	0	0	0.473886	yellow
Ai02g10989	501	-	-	-	-	-	-	-	-	-	-	-	-	-	-	-	-	-	-	-	-	-	-	-	0	0	0	0	0	0	0	grey
Ai02g1099	201	-	-	-	-	-	-	-	-	-	-	-	-	-	-	-	-	-	-	-	-	-	-	-	0	2.30779	1.1754	0.653319	1.58539	0	0	darkorange
Ai02g10990	1122	EOY22908	578	SKU5 similar 2 isoform 2 [Theobroma cacao]	-	567	0.766	GO:0005886	GO:0016020	C	"plasma membrane"	Q8VXX5	514	1e-180	-	-	-	-	-	1.10.3.3	"L-ascorbateoxidase."	P37064	146	2e-38	0	10.1322	0.278948	3.0234	0	6.44932	0.385458	brown
Ai02g10991	1062	XP_002273803	337	PREDICTED: DNA repair protein RAD51 homolog [Vitis vinifera] emb|CBI27743.3| unnamed protein product [Vitis vinifera]	-	577	0.862	GO:0008094	GO:0003824	F	"DNA-dependent ATPase activity"	Q40134	568	0	K10872	"Meiosis - yeast"	Q39009	304	1e-102	-	-	-	-	-	0.793901	3.38944	9.32209	7.31982	3.19332	14.3064	5.72512	red
Ai02g10992	315	NP_974219	402	tryptophanyl-tRNA synthetase-like protein [Arabidopsis thaliana] gb|AEE74104.1| tryptophanyl-tRNA synthetase-like protein [Arabidopsis thaliana]	1e-54	182	0.856	GO:0005737	GO:0005622	C	"cytoplasm"	P23612	111	6e-29	K01867	"Tryptophan metabolism"	P23381	108	4e-29	6.1.1.2	"Tryptophan--tRNAligase."	P23612	111	2e-29	16.4284	56.5117	59.7086	103.647	61.9502	167.33	88.0075	turquoise
Ai02g10993	903	XP_002275626	399	PREDICTED: tryptophanyl-tRNA synthetase, cytoplasmic [Vitis vinifera] emb|CBI21877.3| unnamed protein product [Vitis vinifera]	-	527	0.889	GO:0005737	GO:0005622	C	"cytoplasm"	P23381	384	1e-131	K01867	"Tryptophan metabolism"	P23381	384	1e-132	6.1.1.2	"Tryptophan--tRNAligase."	P23381	384	1e-131	24.1074	52.5097	46.6272	75.172	63.6073	110.481	58.963	turquoise
Ai02g10994	1461	EOY12074	504	Cytochrome P450 [Theobroma cacao]	-	636	0.636	GO:0004497	GO:0016491	F	"monooxygenase activity"	A6YIH8	513	1e-179	K00517	"Limonene and pinene degradation"	Q9LTM0	379	1e-127	1.14.13.121	"Premnaspirodieneoxygenase."	A6YIH8	513	1e-179	0	1.2406	24.3795	0.292672	0.284088	1.32808	0.873129	black
Ai02g10995	2754	EMJ08632	480	hypothetical protein PRUPE_ppa005044mg [Prunus persica]	-	634	0.913	GO:0016773	alcohol group as acceptor"	F	"phosphotransferase activity	GO:0016740	Q8VYB2	578	K00876	"Pyrimidine metabolism"	Q8VYB2	578	0	4.1.2.13	"Fructose-bisphosphatealdolase."	P46256	587	0	105.015	16.2485	7.34445	24.5469	16.5076	20.3695	97.0481	yellow
Ai02g10996	2283	XP_002328224	880	cc-nbs-lrr resistance protein [Populus trichocarpa]	1e-179	543	0.446	GO:0043531	GO:0005488	F	"ADP binding"	Q9LRR4	383	1e-118	K13459	"Plant-pathogen interaction"	Q42484	119	2e-27	-	-	-	-	-	0	0.129722	0.0330349	0.257063	0.222789	0.833208	0	turquoise
Ai02g10997	3789	EOY19744	1440	LRR and NB-ARC domains-containing disease resistance protein, putative [Theobroma cacao]	-	926	0.421	GO:0043531	GO:0005488	F	"ADP binding"	Q9LRR4	580	0	K13459	"Plant-pathogen interaction"	Q42484	125	1e-28	-	-	-	-	-	0.842664	0.693829	1.15831	1.30945	0.820885	0.825277	2.3873	yellow
Ai02g10998	1077	EEE83863	374	hypothetical protein POPTR_0001s47230g [Populus trichocarpa]	1e-146	426	0.635	GO:0010228	GO:0007275	P	"vegetative to reproductive phase transition of meristem"	Q84W65	377	1e-129	-	-	-	-	-	-	-	-	-	-	61.3864	59.5225	20.0407	16.0403	72.5412	12.8664	50.3504	magenta
Ai02g10999	777	ERP55768	256	hypothetical protein POPTR_0011s16830g [Populus trichocarpa]	1e-114	335	0.664	-	-	-	-	-	-	-	-	-	-	-	-	-	-	-	-	-	1.11713	10.3565	2.60268	7.05957	3.79135	3.50106	2.30173	greenyellow
Ai02g11	1215	CBI31105	765	unnamed protein product [Vitis vinifera]	5e-89	293	0.667	GO:0008137	GO:0016491	F	"NADH dehydrogenase (ubiquinone) activity"	Q36450	195	4e-57	K03935	"Alzheimers disease"	P93306	193	2e-57	1.6.99.3	"NADHdehydrogenase."	Q36450	195	2e-57	1.37433	6.95716	1.40883	4.98313	29.1946	5.38388	6.37123	blue
Ai02g110	1440	EOY01077	478	Plant UBX domain-containing protein 2, putative [Theobroma cacao]	1e-165	482	0.558	GO:0005737	GO:0005622	C	"cytoplasm"	Q99PL6	103	9e-23	K14011	"Protein processing in endoplasmic reticulum"	Q99PL6	103	1e-23	-	-	-	-	-	12.0483	15.1866	7.27147	19.2276	6.77892	14.8339	9.75239	green
Ai02g1100	660	EOX97926	894	SNF2 domain-containing protein / helicase domain-containing protein, putative isoform 3 [Theobroma cacao]	1e-44	167	0.447	-	-	-	-	-	-	-	-	-	-	-	-	-	-	-	-	-	2.68265	4.41765	7.87501	5.21086	7.08124	2.10184	3.45457	salmon
Ai02g11000	1287	EOA38848	506	hypothetical protein CARUB_v10011197mg [Capsella rubella]	1e-30	132	0.638	GO:0005575	NA	C	"cellular_component"	P0C8L4	99.4	6e-23	-	-	-	-	-	-	-	-	-	-	0.646275	2.68034	1.86705	3.95015	0	14.6842	4.66053	turquoise
Ai02g11001	1041	EOY06662	505	Associated molecule with the SH3 domain of STAM 3 isoform 1 [Theobroma cacao] gb|EOY06663.1| Associated molecule with the SH3 domain of STAM 3 isoform 1 [Theobroma cacao]	1e-152	446	0.685	GO:0008233	GO:0003824	F	"peptidase activity"	Q5PNU3	340	1e-112	K11866	"Endocytosis"	Q5PNU3	340	1e-113	-	-	-	-	-	16.2239	28.2999	11.0371	30.2112	16.1105	18.4314	10.0283	greenyellow
Ai02g11002	1005	EOY06660	400	Myb domain protein 111, putative [Theobroma cacao]	1e-96	299	0.559	GO:0003677	GO:0005488	F	"DNA binding"	O22264	238	4e-75	-	-	-	-	-	-	-	-	-	-	0	0.925105	0	0.349188	0.953286	0	5.64272	yellow
Ai02g11003	2883	EOY06658	930	Uncharacterized protein TCM_021314 [Theobroma cacao]	-	1132	0.645	-	-	-	-	-	-	-	-	-	-	-	-	-	-	-	-	-	3.20489	4.9292	11.2975	5.42771	0.17515	11.5725	2.29681	red
Ai02g11004	2184	EOY06652	756	Far1-related sequence 11 isoform 1 [Theobroma cacao] gb|EOY06653.1| Far1-related sequence 11 isoform 1 [Theobroma cacao]	-	1152	0.756	GO:0005575	NA	C	"cellular_component"	Q9SY66	710	0	-	-	-	-	-	-	-	-	-	-	19.2993	25.5788	9.131	21.4928	28.6439	20.0642	6.49991	yellow
Ai02g11005	237	ERP57511	80	hypothetical protein POPTR_0008s10820g [Populus trichocarpa]	6e-20	83.2	0.603	-	-	-	-	-	-	-	-	-	-	-	-	-	-	-	-	-	2.44373	5.96179	0.455469	11.1391	3.0717	7.65857	7.55256	magenta
Ai02g11006	804	EEF02187	268	hypothetical protein POPTR_0010s15030g [Populus trichocarpa]	1e-121	353	0.655	-	-	-	-	-	-	-	-	-	-	-	-	-	-	-	-	-	33.3449	5.51076	0.801927	1.44862	0.676027	0.842759	1.66219	pink
Ai02g11007	1932	XP_003550530	530	PREDICTED: importin subunit alpha-1-like [Glycine max]	-	909	0.862	GO:0005737	GO:0005622	C	"cytoplasm"	Q96321	842	0	K15043	"Influenza A"	P52295	409	1e-136	-	-	-	-	-	51.8518	45.5603	66.2751	61.4465	78.9004	86.5357	54.5033	cyan
Ai02g11008	1992	XP_002282918	1472	PREDICTED: CHD3-type chromatin-remodeling factor PICKLE-like [Vitis vinifera]	-	1119	0.826	GO:0048364	GO:0007275	P	"root development"	Q9S775	986	0	K04494	"Wnt signaling pathway"	B5DE69	393	1e-119	3.6.4.12	"DNAhelicase."	Q12873	473	1e-147	20.3681	12.3237	27.1231	20.299	19.4068	14.3114	8.11905	darkturquoise
Ai02g11009	291	-	-	-	-	-	-	-	-	-	-	-	-	-	-	-	-	-	-	-	-	-	-	-	0	0	0	0	0	0	0	grey
Ai02g1101	775	ERP64331	257	hypothetical protein POPTR_0002s13610g, partial [Populus trichocarpa]	1e-154	437	0.84	GO:0005737	GO:0005622	C	"cytoplasm"	Q9FNX5	403	1e-137	-	-	-	-	-	3.6.5.5	"DynaminGTPase."	Q9LQ55	108	9e-26	111.473	138.436	102.109	154.769	117.587	137.81	98.104	midnightblue
Ai02g11010	813	CAN64407	1081	hypothetical protein VITISV_003511 [Vitis vinifera]	4e-37	147	0.667	GO:0008233	GO:0003824	F	"peptidase activity"	P04146	88.6	2e-18	-	-	-	-	-	2.7.7.49	"RNA-directedDNApolymerase."	P10978	86.7	3e-18	0	0	0	0	0	0	0	grey
Ai02g11011	479	EOY25162	334	Mitogen-activated protein kinase kinase 5, putative [Theobroma cacao]	8e-58	191	0.601	GO:0005737	GO:0005622	C	"cytoplasm"	Q63980	95.9	9e-23	K04369	"Gap junction"	P36506	92.4	2e-22	2.7.12.2	"Mitogen-activatedproteinkinasekinase."	Q63980	95.9	4e-23	0	0	0.181281	0.100761	1.95611	0	0	blue
Ai02g11012	1112	EOY25936	574	Leucine-rich repeat family protein isoform 1 [Theobroma cacao]	1e-177	512	0.729	-	-	-	-	-	-	-	-	-	-	-	-	-	-	-	-	-	38.533	57.694	43.6546	121.439	67.1441	161.015	48.2586	turquoise
Ai02g11013	3414	AAN62336	1127	CTV.2 [Citrus trifoliata]	-	2083	0.908	GO:0009867	GO:0050789	P	"jasmonic acid mediated signaling pathway"	Q94AI7	1920	0	-	-	-	-	-	-	-	-	-	-	50.3831	91.2437	60.711	98.2965	94.2	92.1691	28.2457	yellow
Ai02g11014	1488	AAN62337	462	CTV.3 [Citrus trifoliata]	-	582	0.64	GO:0006814	GO:0006810	P	"sodium ion transport"	Q28HE5	106	2e-23	K14207	"Protein digestion and absorption"	Q5SPB1	89	1e-18	-	-	-	-	-	12.1927	27.8527	9.14167	22.9944	6.26966	28.2244	9.42063	greenyellow
Ai02g11015	2121	EOY25948	755	Tetratricopeptide repeat-like superfamily protein, putative [Theobroma cacao]	-	931	0.654	GO:0008150	NA	P	"biological_process"	P93005	306	1e-92	-	-	-	-	-	-	-	-	-	-	6.12127	6.06679	14.3682	12.881	16.0137	16.7859	17.933	purple
Ai02g11016	810	AAM64367	312	unknown [Arabidopsis thaliana]	6e-46	164	0.378	-	-	-	-	-	-	-	-	-	-	-	-	-	-	-	-	-	8.95467	14.4301	13.3428	25.6776	11.5047	11.1435	12.4364	green
Ai02g11017	276	ERP63941	463	hypothetical protein POPTR_0002s011701g, partial [Populus trichocarpa]	6e-46	160	0.802	GO:0008152	GO:0008152	P	"metabolic process"	F4HUK6	146	8e-42	-	-	-	-	-	-	-	-	-	-	86.4514	74.2976	344.6	88.3392	13.8304	126.232	74.8931	black
Ai02g11018	1131	XP_002510668	551	AMP dependent ligase, putative [Ricinus communis] gb|EEF52855.1| AMP dependent ligase, putative [Ricinus communis]	-	612	0.79	GO:0008152	GO:0008152	P	"metabolic process"	F4HUK6	536	0	K01904	"Phenylpropanoid biosynthesis"	Q9S777	77.8	3e-15	6.2.1.26	"o-succinylbenzoate--CoAligase."	C5D6U5	85.1	4e-17	0	0	0.345707	0	0	0	0	black
Ai02g11019	449	XP_002510668	551	AMP dependent ligase, putative [Ricinus communis] gb|EEF52855.1| AMP dependent ligase, putative [Ricinus communis]	1e-63	211	0.583	GO:0008152	GO:0008152	P	"metabolic process"	Q9SFW5	169	1e-49	-	-	-	-	-	-	-	-	-	-	0	0	0	0.217773	0	0	0	green
Ai02g1102	1317	XP_004247755	442	PREDICTED: nucleolar GTP-binding protein 1-like [Solanum lycopersicum]	-	611	0.7	GO:0005737	GO:0005622	C	"cytoplasm"	Q99ME9	141	3e-35	K06943	"Ribosome biogenesis in eukaryotes"	Q99ME9	141	3e-36	-	-	-	-	-	14.5047	15.8468	23.3906	20.1875	17.9942	25.1992	38.0064	tan
Ai02g11020	900	XP_002331954	336	NAC domain protein, IPR003441 [Populus trichocarpa] gb|EEE97933.2| hypothetical protein POPTR_0011s05760g [Populus trichocarpa]	4e-88	274	0.589	GO:0003677	GO:0005488	F	"DNA binding"	Q9ZNU2	201	7e-62	-	-	-	-	-	-	-	-	-	-	0	0	0	0	0	0	0	grey
Ai02g11021	3210	EOY28149	1068	Guanylate-binding family protein isoform 1 [Theobroma cacao] gb|EOY28150.1| Guanylate-binding family protein isoform 1 [Theobroma cacao]	-	1368	0.679	GO:0006184	GO:0006139	P	"GTP catabolic process"	P32456	195	2e-51	-	-	-	-	-	-	-	-	-	-	42.4318	44.5735	30.9597	48.7543	62.6536	40.2851	23.3994	blue
Ai02g11022	957	EOY28152	313	NAC domain containing protein 73 [Theobroma cacao]	1e-169	479	0.753	GO:0003677	GO:0005488	F	"DNA binding"	Q6NQK2	218	1e-66	-	-	-	-	-	-	-	-	-	-	23.4635	24.8624	1.82188	38.9914	2.79245	17.4058	2.28866	green
Ai02g11023	567	EOY22385	273	Cysteine proteinases superfamily protein, putative isoform 3 [Theobroma cacao]	6e-71	223	0.779	-	-	-	-	-	-	-	-	-	-	-	-	-	-	-	-	-	20.7467	19.2724	18.7393	27.6927	12.8384	50.0152	24.6614	turquoise
Ai02g11024	1278	XP_002262921	386	PREDICTED: 26S proteasome non-ATPase regulatory subunit 6 [Vitis vinifera] emb|CBI14864.3| unnamed protein product [Vitis vinifera]	-	691	0.849	GO:0042023	GO:0006139	P	"DNA endoreduplication"	Q93Y35	630	0	K03037	"Proteasome"	Q93Y35	630	0	-	-	-	-	-	133.154	194.192	125.544	202.259	160.168	143.861	84.1829	yellow
Ai02g11025	1482	EEF05804	486	hypothetical protein POPTR_0015s10290g [Populus trichocarpa]	-	790	0.838	GO:0004672	GO:0016740	F	"protein kinase activity"	Q5M7P6	162	1e-42	-	-	-	-	-	-	-	-	-	-	91.8354	40.4385	22.9198	13.7005	8.60513	27.4727	50.2733	pink
Ai02g11026	600	XP_002321678	189	predicted protein [Populus trichocarpa] gb|ABK93013.1| unknown [Populus trichocarpa] gb|EEF05805.1| hypothetical protein POPTR_0015s10300g [Populus trichocarpa]	4e-27	109	0.393	-	-	-	-	-	-	-	-	-	-	-	-	-	-	-	-	-	0	1.4591	0.975384	0.929386	20.2979	4.68593	1.54036	blue
Ai02g11027	720	XP_003525659	225	PREDICTED: nucleoside diphosphate kinase 2, chloroplastic [Glycine max]	1e-102	302	0.777	GO:0006165	GO:0006139	P	"nucleoside diphosphate phosphorylation"	Q01402	288	5e-98	K00940	"Pyrimidine metabolism"	Q07661	179	2e-57	2.7.4.6	"Nucleoside-diphosphatekinase."	Q01402	288	2e-98	27.3637	20.3238	48.5078	21.4813	15.2868	47.6428	70.1617	yellow
Ai02g11028	3859	EEE89725	1364	cytidine/deoxycytidylate deaminase family protein [Populus trichocarpa]	-	1005	0.455	GO:0003824	GO:0003824	F	"catalytic activity"	Q9S7I0	360	1e-103	-	-	-	-	-	3.5.4.3	"Guaninedeaminase."	O34598	75.5	9e-15	17.265	18.4371	39.5977	23.8301	18.7908	17.3341	13.3132	black
Ai02g11029	771	EMJ18735	414	hypothetical protein PRUPE_ppa023367mg [Prunus persica]	2e-11	72	0.278	-	-	-	-	-	-	-	-	-	-	-	-	-	-	-	-	-	0	0	0	0	0	0	0	grey
Ai02g1103	285	ERP64330	171	hypothetical protein POPTR_0002s13580g [Populus trichocarpa]	1e-15	75.5	0.603	-	-	-	-	-	-	-	-	-	-	-	-	-	-	-	-	-	1.87979	12.8408	3.15325	13.6317	0.472569	50.0753	21.3021	turquoise
Ai02g11030	1644	EOY32095	546	Sodium transporter hkt1-like protein, putative [Theobroma cacao]	-	632	0.607	GO:0006814	GO:0006810	P	"sodium ion transport"	Q84TI7	462	1e-157	-	-	-	-	-	-	-	-	-	-	0.499038	1.46096	0	0.0516985	0	5.86489	0.771161	turquoise
Ai02g11031	846	EOY32092	323	Galacturonic acid kinase isoform 7 [Theobroma cacao]	4e-97	295	0.662	GO:0016773	alcohol group as acceptor"	F	"phosphotransferase activity	GO:0016740	Q8VYG2	268	K00849	"Galactose metabolism"	Q8VYG2	268	9e-88	2.7.1.44	"Galacturonokinase."	Q8VYG2	268	4e-87	1.0169	3.96936	8.52894	14.1164	2.17296	46.2104	9.95223	turquoise
Ai02g11032	351	EOY32093	309	Galacturonic acid kinase isoform 8 [Theobroma cacao]	7e-32	121	0.74	GO:0016773	alcohol group as acceptor"	F	"phosphotransferase activity	GO:0016740	Q8VYG2	119	K00849	"Galactose metabolism"	Q8VYG2	119	6e-33	2.7.1.44	"Galacturonokinase."	Q8VYG2	119	2e-32	0	1.39253	3.45758	3.84361	1.07622	6.70824	1.47009	red
Ai02g11033	2538	EOY32085	795	Isoamylase 1 isoform 2 [Theobroma cacao]	-	1332	0.763	GO:0008152	GO:0008152	P	"metabolic process"	O04196	1234	0	-	-	-	-	-	3.2.1.68	"Isoamylase."	O04196	1234	0	15.5699	15.5428	24.7556	29.1819	2.87574	45.0614	26.5153	turquoise
Ai02g11034	360	EMJ25284	106	hypothetical protein PRUPE_ppa015491mg, partial [Prunus persica]	9e-13	67.4	0.384	-	-	-	-	-	-	-	-	-	-	-	-	-	-	-	-	-	0	2.35943	9.01282	6.01145	9.37791	4.32993	0	salmon
Ai02g11035	816	EOY19643	261	Non-intrinsic ABC protein 3 [Theobroma cacao]	1e-112	331	0.693	GO:0005524	GO:0005488	F	"ATP binding"	Q9C9W0	303	1e-103	K05655	"ABC transporters"	Q56A55	97.8	1e-22	3.6.3.27	"Phosphate-transportingATPase."	Q8RCU0	154	3e-45	39.1525	19.7489	9.07241	12.9355	8.51264	60.5224	11.4464	darkgreen
Ai02g11036	1362	XP_002267344	404	PREDICTED: RING-H2 finger protein ATL43-like [Vitis vinifera]	1e-127	382	0.547	GO:0016567	GO:0008152	P	"protein ubiquitination"	Q5EAE9	302	1e-97	-	-	-	-	-	-	-	-	-	-	1.21711	2.22697	2.49533	3.24676	1.83585	0	0	tan
Ai02g11037	312	XP_002267083	103	PREDICTED: UPF0414 transmembrane protein C20orf30 homolog [Vitis vinifera] emb|CAN75495.1| hypothetical protein VITISV_030526 [Vitis vinifera] emb|CBI17865.3| unnamed protein product [Vitis vinifera]	9e-61	188	0.883	-	-	-	-	-	-	-	-	-	-	-	-	-	-	-	-	-	19.9658	51.5504	79.6974	72.9104	119.208	52.1435	32.5671	salmon
Ai02g11038	1659	CAN72964	590	hypothetical protein VITISV_016492 [Vitis vinifera]	1e-177	521	0.518	GO:0005506	GO:0005488	F	"iron ion binding"	B4GUZ2	87	1e-16	-	-	-	-	-	1.14.11.27	"[HistoneH3]-lysine-36demethylase."	B4GUZ2	87	5e-17	7.66175	3.43688	4.69865	4.81358	11.1839	5.422	4.83771	red
Ai02g11039	507	XP_003633217	564	PREDICTED: uncharacterized protein LOC100852762 [Vitis vinifera]	1e-63	212	0.623	-	-	-	-	-	-	-	-	-	-	-	-	-	-	-	-	-	8.18364	8.87336	11.8634	13.1879	21.4876	27.0722	29.9761	tan
Ai02g1104	660	EMJ15834	805	hypothetical protein PRUPE_ppa001541mg [Prunus persica]	8e-77	254	0.591	GO:0016020	GO:0016020	C	"membrane"	Q8L7G3	189	4e-55	K13415	"Plant hormone signal transduction"	O22476	101	2e-24	2.7.11.1	"Non-specificserine/threonineproteinkinase."	Q9ZT07	185	3e-53	0	0	0	0.0694781	0	0	0	green
Ai02g11040	219	-	-	-	-	-	-	-	-	-	-	-	-	-	-	-	-	-	-	-	-	-	-	-	33.0419	29.557	10.7773	29.9514	24.9197	21.5734	22.6931	black
Ai02g11041	301	-	-	-	-	-	-	-	-	-	-	-	-	-	-	-	-	-	-	-	-	-	-	-	0	0	0	0	0	0	0	grey
Ai02g11042	3222	EOY07199	1125	HEAT repeat-containing protein isoform 5 [Theobroma cacao]	-	1178	0.599	GO:0005737	GO:0005622	C	"cytoplasm"	Q7ZYV9	89.4	1e-16	K06100	"Tight junction"	Q7ZYV9	89.4	1e-17	-	-	-	-	-	9.57288	8.61379	11.5395	11.8104	45.2873	7.20807	7.55657	blue
Ai02g11043	639	EOY07200	217	Rhodanese/Cell cycle control phosphatase superfamily protein [Theobroma cacao]	1e-102	303	0.729	GO:0009534	GO:0005622	C	"chloroplast thylakoid"	Q9SR92	229	1e-75	-	-	-	-	-	-	-	-	-	-	15.3059	3.9038	2.20441	3.09919	0.874505	0	43.0039	yellow
Ai02g11044	1705	CAN73988	996	hypothetical protein VITISV_022117 [Vitis vinifera]	-	635	0.545	GO:0004672	GO:0016740	F	"protein kinase activity"	Q8VZG8	525	1e-175	K13417	"Plant-pathogen interaction"	Q9SKG5	105	2e-23	2.7.11.1	"Non-specificserine/threonineproteinkinase."	Q8VZG8	525	1e-175	0	0	0	0.11214	0	0	0	green
Ai02g11045	834	XP_004309738	444	PREDICTED: probable LRR receptor-like serine/threonine-protein kinase At4g08850-like [Fragaria vesca subsp. vesca]	1e-102	311	0.631	GO:0004672	GO:0016740	F	"protein kinase activity"	Q8VZG8	288	5e-89	K13430	"Plant-pathogen interaction"	Q9FE20	135	2e-36	2.7.11.1	"Non-specificserine/threonineproteinkinase."	Q8VZG8	288	2e-89	0	0.614014	0.192537	2.5406	0	0	0	green
Ai02g11046	1315	-	-	-	-	-	-	-	-	-	-	-	-	-	-	-	-	-	-	-	-	-	-	-	0	0	0	0.0654374	0	0	0	green
Ai02g11047	357	-	-	-	-	-	-	-	-	-	-	-	-	-	-	-	-	-	-	-	-	-	-	-	0	0	0	0	0	0	0	grey
Ai02g11048	411	-	-	-	-	-	-	-	-	-	-	-	-	-	-	-	-	-	-	-	-	-	-	-	0	0	0	0	0	0	0	grey
Ai02g11049	885	AGL39734	237	NAC transcription factor 078 [Jatropha curcas]	9e-25	107	0.324	-	-	-	-	-	-	-	-	-	-	-	-	-	-	-	-	-	0	0	0	0	0	0	0	grey
Ai02g1105	423	XP_002509541	141	Polcalcin Jun o, putative [Ricinus communis] gb|EEF50928.1| Polcalcin Jun o, putative [Ricinus communis]	7e-55	176	0.621	GO:0009693	GO:0008152	P	"ethylene biosynthetic process"	Q9SGI8	115	2e-32	K13448	"Plant-pathogen interaction"	Q9SGI8	115	2e-33	-	-	-	-	-	0	1.37845	0	2.69258	2.84088	3.54154	2.32834	darkturquoise
Ai02g11050	768	XP_002522870	341	Aspartic proteinase nepenthesin-1 precursor, putative [Ricinus communis] gb|EEF39568.1| Aspartic proteinase nepenthesin-1 precursor, putative [Ricinus communis]	3e-45	162	0.398	GO:0008233	GO:0003824	F	"peptidase activity"	Q766C3	98.6	2e-22	-	-	-	-	-	3.4.23.12	"Nepenthesin."	Q766C3	98.6	9e-23	0	0	0	0.117238	0	0	0	green
Ai02g11051	810	EOY02322	276	Nodulin MtN21 /EamA-like transporter family protein isoform 2, partial [Theobroma cacao]	4e-47	166	0.4	-	-	-	-	-	-	-	-	-	-	-	-	-	-	-	-	-	0	0	0	0.11052	0	0	2.74764	yellow
Ai02g11052	267	XP_002307566	585	NPR1/NIM1-like regulatory protein [Populus trichocarpa]	4e-27	110	0.648	GO:0031347	GO:0050789	P	"regulation of defense response"	Q5ICL9	75.1	3e-16	-	-	-	-	-	-	-	-	-	-	0	0	0	0	0	0	0	grey
Ai02g11053	1128	EOY23537	400	F-box family protein, putative [Theobroma cacao]	1e-73	242	0.404	GO:0008150	NA	P	"biological_process"	Q8GXC7	90.5	1e-18	-	-	-	-	-	-	-	-	-	-	0	0.363039	0	0.539563	1.68344	0	0	blue
Ai02g11054	1041	EOY23535	354	Lipase class 3-related protein, putative [Theobroma cacao]	1e-173	492	0.676	GO:0016042	GO:0008152	P	"lipid catabolic process"	Q680C0	371	1e-127	-	-	-	-	-	-	-	-	-	-	3.24478	3.36433	2.49469	4.74808	0.305895	9.53349	10.864	tan
Ai02g11055	1341	XP_002318416	482	predicted protein [Populus trichocarpa]	-	535	0.594	GO:0019432	GO:0008152	P	"triglyceride biosynthetic process"	Q93ZR6	347	1e-114	-	-	-	-	-	2.3.1.20	"DiacylglycerolO-acyltransferase."	Q93ZR6	347	1e-115	0	8.15029	0	0.608868	0.933174	1.45416	0.956021	brown
Ai02g11056	906	XP_004145927	318	PREDICTED: nuclear migration protein nudC-like [Cucumis sativus] ref|XP_004169942.1| PREDICTED: nuclear migration protein nudC-like [Cucumis sativus]	1e-119	353	0.61	GO:0005737	GO:0005622	C	"cytoplasm"	O35685	214	1e-66	-	-	-	-	-	-	-	-	-	-	64.1441	229.784	249.217	326.733	642.292	186.984	87.4603	blue
Ai02g11057	405	-	-	-	-	-	-	-	-	-	-	-	-	-	-	-	-	-	-	-	-	-	-	-	0	0.290819	0	0	0	0	0	brown
Ai02g11058	513	ERP60760	176	hypothetical protein POPTR_0005s09750g [Populus trichocarpa]	7e-33	122	0.596	-	-	-	-	-	-	-	-	-	-	-	-	-	-	-	-	-	19.7292	8.97003	0.167145	3.53032	0.676337	2.81049	179.229	yellow
Ai02g11059	897	CAN80605	291	hypothetical protein VITISV_034839 [Vitis vinifera]	3e-22	102	0.28	-	-	-	-	-	-	-	-	-	-	-	-	-	-	-	-	-	0	0	0	0	0	0	0	grey
Ai02g1106	1284	XP_002509542	431	conserved hypothetical protein [Ricinus communis] gb|EEF50929.1| conserved hypothetical protein [Ricinus communis]	1e-160	466	0.549	GO:0016020	GO:0016020	C	"membrane"	Q9SD53	149	4e-39	-	-	-	-	-	-	-	-	-	-	0	0.316118	0.060377	0.671181	0	0.50761	0.333723	magenta
Ai02g11060	615	EMJ27554	127	hypothetical protein PRUPE_ppa022325mg, partial [Prunus persica]	2e-55	179	0.822	-	-	-	-	-	-	-	-	-	-	-	-	-	-	-	-	-	34.1577	4.07795	26.6847	4.51737	0.182703	9.11057	73.3731	yellow
Ai02g11061	2370	EOY08619	758	LETM1 and EF-hand domain-containing protein 1 isoform 1 [Theobroma cacao] gb|EOY08620.1| LETM1 and EF-hand domain-containing protein 1 isoform 1 [Theobroma cacao]	-	968	0.685	GO:0005743	GO:0016020	C	"mitochondrial inner membrane"	Q5ZK33	249	2e-70	-	-	-	-	-	-	-	-	-	-	15.0055	30.7007	19.1643	31.7263	8.83063	26.7198	28.8093	darkgrey
Ai02g11062	240	-	-	-	-	-	-	-	-	-	-	-	-	-	-	-	-	-	-	-	-	-	-	-	9.595	9.9485	0	8.94606	2.41213	0	4.94237	purple
Ai02g11063	1440	EOY22479	613	Purple acid phosphatase 27 [Theobroma cacao]	-	798	0.798	GO:0031347	GO:0050789	P	"regulation of defense response"	Q9LMX4	649	0	-	-	-	-	-	3.1.3.2	"Acidphosphatase."	Q9SFU3	89.4	4e-18	10.9009	23.0948	5.34667	37.0287	0.288465	21.1271	17.7316	green
Ai02g11064	1272	XP_002283742	419	PREDICTED: snurportin-1 [Vitis vinifera] emb|CBI15663.3| unnamed protein product [Vitis vinifera]	-	649	0.738	GO:0005737	GO:0005622	C	"cytoplasm"	Q5ZI43	182	2e-52	K13151	"RNA transport"	Q5ZI43	182	2e-53	-	-	-	-	-	7.85265	13.2506	17.9901	17.7615	24.7587	13.3304	5.39318	yellow
Ai02g11065	2055	EOY22476	702	Pentatricopeptide repeat superfamily protein [Theobroma cacao]	-	1032	0.736	GO:0008150	NA	P	"biological_process"	Q9FK33	822	0	-	-	-	-	-	-	-	-	-	-	5.13949	15.4319	16.653	9.05134	8.94488	10.8413	13.0331	black
Ai02g11066	591	XP_002511192	201	COMM domain-containing protein, putative [Ricinus communis] gb|EEF51794.1| COMM domain-containing protein, putative [Ricinus communis]	1e-101	297	0.738	-	-	-	-	-	-	-	-	-	-	-	-	-	-	-	-	-	11.4104	11.8772	8.93216	21.2773	15.49	17.8799	27.4282	tan
Ai02g11067	5847	CBI40152	1890	unnamed protein product [Vitis vinifera]	-	2131	0.586	GO:0000418	GO:0005622	C	"DNA-directed RNA polymerase IV complex"	Q5D869	1675	0	K02999	"RNA polymerase"	P91875	95.1	6e-19	2.7.7.6	"DNA-directedRNApolymerase."	Q5D869	1675	0	10.2323	7.81955	46.5163	12.8046	1.31173	14.3349	9.42434	black
Ai02g11068	420	-	-	-	-	-	-	-	-	-	-	-	-	-	-	-	-	-	-	-	-	-	-	-	0	0.556202	0	0	0	0	0	brown
Ai02g11069	684	EOY19806	1112	Glycoside hydrolase family 2 protein isoform 2 [Theobroma cacao]	2e-47	175	0.656	-	-	-	-	-	-	-	-	-	-	-	-	-	-	-	-	-	9.66218	7.85738	7.92382	6.80657	11.3354	3.0281	3.31798	tan
Ai02g1107	429	EOY27869	253	Uncharacterized protein TCM_029593 [Theobroma cacao]	2e-42	148	0.536	-	-	-	-	-	-	-	-	-	-	-	-	-	-	-	-	-	2.22157	8.13046	13.2809	19.6117	7.80811	19.1464	5.72164	magenta
Ai02g11070	609	AFF19200	480	BAHD acyltransferase [Erythroxylum coca]	8e-75	240	0.709	GO:0016747	transferring acyl groups other than amino-acyl groups"	F	"transferase activity	GO:0016740	Q9SND9	93.2	-	-	-	-	-	-	-	-	-	-	41.1575	95.3886	1.09587	155.703	2.95622	23.0333	15.9001	greenyellow
Ai02g11071	2568	EEE84011	1110	glycoside hydrolase family 2 family protein [Populus trichocarpa]	-	1208	0.653	GO:0008152	GO:0008152	P	"metabolic process"	A7ZI91	486	1e-156	K01195	"Lysosome"	P08236	104	1e-22	3.2.1.23	"Beta-galactosidase."	A7ZI91	486	1e-156	38.365	46.369	34.5037	45.1235	46.0472	42.9004	31.976	midnightblue
Ai02g11072	930	XP_002513056	574	Exoenzymes regulatory protein aepA precursor, putative [Ricinus communis] gb|EEF49559.1| Exoenzymes regulatory protein aepA precursor, putative [Ricinus communis]	1e-150	441	0.701	GO:0005737	GO:0005622	C	"cytoplasm"	O34355	134	2e-34	-	-	-	-	-	3.5.1.91	"N-substitutedformamidedeformylase."	Q68AP4	98.6	4e-22	9.62593	9.058	11.1064	11.5392	14.7499	15.802	22.6665	tan
Ai02g11073	1488	XP_004301904	851	PREDICTED: uncharacterized protein LOC101292910 [Fragaria vesca subsp. vesca]	5e-26	121	0.298	-	-	-	-	-	-	-	-	-	-	-	-	-	-	-	-	-	0.554212	4.19142	1.54944	5.13858	2.64719	7.81598	5.424	turquoise
Ai02g11074	1182	AFB73911	1309	polyprotein [Citrus sinensis]	1e-101	333	0.57	GO:0008233	GO:0003824	F	"peptidase activity"	P10978	105	4e-23	-	-	-	-	-	2.7.7.49	"RNA-directedDNApolymerase."	P10978	105	2e-23	0	0	0	0	0	0	0	grey
Ai02g11075	1854	CBI33593	806	unnamed protein product [Vitis vinifera]	1e-157	478	0.41	GO:0000041	GO:0006810	P	"transition metal ion transport"	Q9FKC8	270	4e-84	K08241	"alpha-Linolenic acid metabolism"	Q9AR07	152	3e-40	2.1.1.160	"Caffeinesynthase."	Q9FZN8	168	7e-46	0	6.65627	0.984244	0.159561	6.63777	19.9976	9.52039	turquoise
Ai02g11076	591	XP_002334071	236	predicted protein [Populus trichocarpa]	2e-31	121	0.48	GO:0016740	GO:0016740	F	"transferase activity"	Q9FKR0	108	5e-27	-	-	-	-	-	-	-	-	-	-	3.80347	0	13.3274	0.15761	0.573702	14.3039	26.6446	yellow
Ai02g11077	840	EOY04055	289	Uncharacterized protein TCM_019316 [Theobroma cacao]	6e-57	192	0.4	GO:0000041	GO:0006810	P	"transition metal ion transport"	Q9FKC8	139	8e-38	-	-	-	-	-	2.1.1.160	"Caffeinesynthase."	Q68CM3	82	6e-17	18.4481	0.417433	6.15252	1.76084	0.386478	19.2719	23.2285	darkorange
Ai02g11078	2545	AGU16982	869	CMT-type DNA-methyltransferase [Citrus sinensis]	-	1340	0.789	GO:0003677	GO:0005488	F	"DNA binding"	Q94F88	929	0	K00558	"Cysteine and methionine metabolism"	Q94F88	929	0	2.1.1.37	"DNA(cytosine-5-)-methyltransferase."	Q94F88	929	0	0	3.51716	11.8998	2.74087	0.916033	14.3986	2.44816	red
Ai02g11079	222	EOY32384	64	Uncharacterized protein TCM_040278 [Theobroma cacao]	1e-19	81.6	0.688	-	-	-	-	-	-	-	-	-	-	-	-	-	-	-	-	-	2.69653	38.8133	38.1966	51.9591	5.42314	80.283	38.8914	red
Ai02g1108	1098	EOY27870	361	GDSL-like Lipase/Acylhydrolase superfamily protein [Theobroma cacao]	-	629	0.817	GO:0009534	GO:0005622	C	"chloroplast thylakoid"	Q9C7N4	545	0	-	-	-	-	-	3.2.1.51	"Alpha-L-fucosidase."	Q9FXE5	115	3e-28	0.765909	41.5748	87.2931	54.1135	2.02173	7.80109	6.3123	black
Ai02g11080	1299	XP_003612616	449	Serine/threonine protein kinase ICK [Medicago truncatula] gb|AES95574.1| Serine/threonine protein kinase ICK [Medicago truncatula]	1e-124	375	0.599	GO:0004672	GO:0016740	F	"protein kinase activity"	Q6Z8C8	345	1e-114	K02087	"Oocyte meiosis"	P29618	194	2e-58	2.7.11.23	"[RNA-polymerase]-subunitkinase."	Q6Z8C8	345	1e-114	0	0	0	0	0.643498	0	0	blue
Ai02g11081	1389	EMJ09700	462	hypothetical protein PRUPE_ppa026597mg [Prunus persica]	-	616	0.673	GO:0008150	NA	P	"biological_process"	Q9FJY7	300	3e-94	-	-	-	-	-	-	-	-	-	-	0	2.25385	2.8328	2.96384	4.71993	2.33493	4.91224	lightyellow
Ai02g11082	348	XP_002304876	115	predicted protein [Populus trichocarpa] gb|EEE79855.1| hypothetical protein POPTR_0003s21490g [Populus trichocarpa]	8e-44	146	0.72	-	-	-	-	-	-	-	-	-	-	-	-	-	-	-	-	-	5.77116	8.09571	3.76477	3.58723	0.36271	13.565	11.8909	grey60
Ai02g11083	624	-	-	-	-	-	-	-	-	-	-	-	-	-	-	-	-	-	-	-	-	-	-	-	0	1.91823	0.399681	2.29557	1.61727	6.7205	2.20916	turquoise
Ai02g11084	534	-	-	-	-	-	-	-	-	-	-	-	-	-	-	-	-	-	-	-	-	-	-	-	0	0	0	0	0	0	0	grey
Ai02g11085	1023	CBI36708	917	unnamed protein product [Vitis vinifera]	6e-62	220	0.365	-	-	-	-	-	-	-	-	-	-	-	-	-	-	-	-	-	0	0	0	0	0	0	0	grey
Ai02g11086	486	-	-	-	-	-	-	-	-	-	-	-	-	-	-	-	-	-	-	-	-	-	-	-	0	0	0	0	0	0	0	grey
Ai02g11087	1614	CAN82909	1177	hypothetical protein VITISV_025072 [Vitis vinifera]	3e-70	253	0.35	GO:0005737	GO:0005622	C	"cytoplasm"	Q40392	151	2e-37	-	-	-	-	-	-	-	-	-	-	26.7109	1.27003	2.17024	3.39964	0	41.3495	12.288	turquoise
Ai02g11088	861	XP_004240692	529	PREDICTED: uncharacterized protein LOC101247826 [Solanum lycopersicum]	3e-58	202	0.42	GO:0005739	GO:0005622	C	"mitochondrion"	P31843	89	1e-20	-	-	-	-	-	-	-	-	-	-	0	0	0	0	0	0	0	grey
Ai02g11089	315	AAD13304	1542	polyprotein [Solanum lycopersicum]	5e-19	85.1	0.549	-	-	-	-	-	-	-	-	-	-	-	-	-	-	-	-	-	0	0	0	0	0	0	0	grey
Ai02g1109	375	-	-	-	-	-	-	-	-	-	-	-	-	-	-	-	-	-	-	-	-	-	-	-	0	0	0	0	0	0	0	grey
Ai02g11090	1422	XP_002299116	469	neutral amino acid transport protein [Populus trichocarpa] gb|EEE83921.1| hypothetical protein POPTR_0001s04440g [Populus trichocarpa]	-	633	0.686	GO:0015846	GO:0006810	P	"polyamine transport"	Q9LHN7	489	1e-170	-	-	-	-	-	-	-	-	-	-	1.74422	8.1559	5.41822	12.9799	1.02314	11.8437	30.2477	yellow
Ai02g11091	1413	XP_002527073	465	amino acid transporter, putative [Ricinus communis] gb|EEF35317.1| amino acid transporter, putative [Ricinus communis]	-	652	0.746	GO:0015846	GO:0006810	P	"polyamine transport"	Q9LHN7	606	0	-	-	-	-	-	-	-	-	-	-	2.3413	49.2651	1.41823	50.6019	1.69219	11.9235	12.06	greenyellow
Ai02g11092	537	EOY09914	187	Uncharacterized protein isoform 1 [Theobroma cacao] gb|EOY09917.1| Uncharacterized protein isoform 1 [Theobroma cacao]	6e-87	260	0.72	-	-	-	-	-	-	-	-	-	-	-	-	-	-	-	-	-	70.5493	14.3083	29.4669	15.3217	2.13683	14.6512	237.304	yellow
Ai02g11093	996	EMJ06464	413	hypothetical protein PRUPE_ppa006410mg [Prunus persica]	1e-112	340	0.567	-	-	-	-	-	-	-	-	-	-	-	-	-	-	-	-	-	12.7638	13.4935	10.3881	16.6166	4.92007	16.0005	21.0387	blue
Ai02g11094	1200	EEE82448	382	hypothetical protein POPTR_0001s04490g [Populus trichocarpa]	-	597	0.77	GO:0008152	GO:0008152	P	"metabolic process"	P49293	448	1e-155	K02291	"Carotenoid biosynthesis"	P37271	441	1e-154	2.5.1.32	"Phytoenesynthase."	P49293	448	1e-156	0	0.0849408	0.129786	0.180346	0	0.54558	0	turquoise
Ai02g11095	1143	EEE82448	382	hypothetical protein POPTR_0001s04490g [Populus trichocarpa]	1e-155	449	0.615	GO:0008152	GO:0008152	P	"metabolic process"	P37271	375	1e-127	K02291	"Carotenoid biosynthesis"	P37271	375	1e-128	2.5.1.32	"Phytoenesynthase."	P37271	375	1e-128	4.03467	23.355	73.422	21.9628	1.19871	12.6445	15.8703	black
Ai02g11096	1371	EMJ06802	311	hypothetical protein PRUPE_ppa009000mg [Prunus persica]	-	582	0.93	GO:0005737	GO:0005622	C	"cytoplasm"	Q10BT5	572	0	K04382	"Wnt signaling pathway"	Q10BT5	572	0	3.1.3.16	"Phosphoproteinphosphatase."	Q10BT5	572	0	49.5544	60.0786	62.9069	92.3118	34.1827	78.1245	49.8057	magenta
Ai02g11097	1842	EOY32347	622	Dead box ATP-dependent RNA helicase, putative isoform 1 [Theobroma cacao]	-	937	0.862	GO:0048027	GO:0005488	F	"mRNA 5{prime}-UTR binding"	O00571	534	0	K11594	"RIG-I-like receptor signaling pathway"	Q84W89	811	0	3.6.4.13	"RNAhelicase."	Q84W89	811	0	47.4069	59.7192	44.3444	63.5929	34.9739	46.8627	58.88	darkgrey
Ai02g11098	427	XP_004300975	294	PREDICTED: uncharacterized protein LOC101293981 [Fragaria vesca subsp. vesca]	8e-52	173	0.659	-	-	-	-	-	-	-	-	-	-	-	-	-	-	-	-	-	1.11713	14.6495	6.38047	11.7185	2.1309	16.9714	2.30908	magenta
Ai02g11099	159	-	-	-	-	-	-	-	-	-	-	-	-	-	-	-	-	-	-	-	-	-	-	-	0	0	0	0	1.19871	0	0	blue
Ai02g111	393	XP_002525982	130	conserved hypothetical protein [Ricinus communis] gb|EEF36406.1| conserved hypothetical protein [Ricinus communis]	7e-75	226	0.854	-	-	-	-	-	-	-	-	-	-	-	-	-	-	-	-	-	89.0878	119.839	471.613	320.841	276.842	174.499	98.1514	salmon
Ai02g1110	3561	XP_002264004	1092	PREDICTED: TMV resistance protein N-like [Vitis vinifera]	1e-173	548	0.383	GO:0005737	GO:0005622	C	"cytoplasm"	Q40392	401	1e-119	-	-	-	-	-	-	-	-	-	-	7.43859	6.65574	32.9808	16.8126	7.4717	23.981	13.5541	red
Ai02g11100	798	EEE88832	262	hypothetical protein POPTR_0008s12150g [Populus trichocarpa]	4e-91	277	0.594	-	-	-	-	-	-	-	-	-	-	-	-	-	-	-	-	-	7.59216	3.43981	0.505375	2.02248	0	19.5448	8.93877	turquoise
Ai02g11101	1299	XP_002526993	446	mannose-6-phosphate isomerase, putative [Ricinus communis] gb|EEF35365.1| mannose-6-phosphate isomerase, putative [Ricinus communis]	-	584	0.698	GO:0005737	GO:0005622	C	"cytoplasm"	Q54PA0	274	1e-86	K01809	"Fructose and mannose metabolism"	Q3SZI0	248	1e-77	5.3.1.8	"Mannose-6-phosphateisomerase."	Q54PA0	274	5e-87	3.19964	10.7722	7.57376	3.08268	0.402186	11.5317	5.60365	red
Ai02g11102	1332	CBI31929	276	unnamed protein product [Vitis vinifera]	1e-62	211	0.464	GO:0032196	GO:0009987	P	"transposition"	P08770	119	1e-27	-	-	-	-	-	-	-	-	-	-	1.55775	3.26829	6.6778	8.10115	5.95249	8.29933	10.5916	red
Ai02g11103	1386	CAN72397	576	hypothetical protein VITISV_041201 [Vitis vinifera]	-	664	0.74	GO:0003674	NA	F	"molecular_function"	Q9FMA1	499	1e-173	-	-	-	-	-	-	-	-	-	-	0.597397	0.947327	1.16912	0.866433	0.901094	0.936113	4.30806	yellow
Ai02g11104	2937	EEE83894	947	hypothetical protein POPTR_0001s03800g [Populus trichocarpa]	-	956	0.56	GO:0005737	GO:0005622	C	"cytoplasm"	O81635	246	7e-67	-	-	-	-	-	-	-	-	-	-	13.1244	11.2732	6.29376	13.1856	0.687373	31.277	29.999	turquoise
Ai02g11105	984	XP_004294931	314	PREDICTED: uncharacterized protein LOC101308360 [Fragaria vesca subsp. vesca]	1e-115	343	0.632	-	-	-	-	-	-	-	-	-	-	-	-	-	-	-	-	-	171.573	196.036	176.764	246.92	174.047	254.667	214.947	magenta
Ai02g11106	723	EOY22308	287	Uncharacterized protein TCM_014522 [Theobroma cacao]	3e-66	214	0.495	-	-	-	-	-	-	-	-	-	-	-	-	-	-	-	-	-	2.42103	0.442981	0.225619	0.564322	0	0	0.623535	pink
Ai02g11107	3000	EOX99557	676	Acyl-CoA oxidase 3 isoform 2 [Theobroma cacao]	-	1047	0.793	GO:0008152	GO:0008152	P	"metabolic process"	P0CZ23	992	0	K00232	"Fatty acid metabolism"	Q9LMI7	949	0	1.3.3.6	"Acyl-CoAoxidase."	Q9LMI7	949	0	18.3259	59.0672	35.4527	54.2663	87.0626	32.6989	26.0451	lightcyan
Ai02g11108	276	-	-	-	-	-	-	-	-	-	-	-	-	-	-	-	-	-	-	-	-	-	-	-	0	0	0	0	0	0	0	grey
Ai02g11109	1113	NP_568397	382	ubiquitin 4 [Arabidopsis thaliana] ref|XP_002881273.1| hypothetical protein ARALYDRAFT_482268 [Arabidopsis lyrata subsp. lyrata] sp|P0CH32.1|UBQ4_ARATH RecName: Full=Polyubiquitin 4; Contains: RecName: Full=Ubiquitin; Flags: Precursor emb|CAA31331.1| unnamed protein product [Arabidopsis thaliana] gb|AAB53929.1| polyubiquitin [Arabidopsis thaliana] gb|EFH57532.1| hypothetical protein ARALYDRAFT_48…	-	706	0.966	GO:0030437	GO:0030154	P	"ascospore formation"	P0CG63	692	0	K04551	"Parkinsons disease"	P0CG51	539	0	-	-	-	-	-	481.197	660.538	326.531	471.759	256.837	325.268	386.085	greenyellow
Ai02g1111	183	EOY04653	67	Uncharacterized protein TCM_019853 [Theobroma cacao]	5e-24	92.4	0.776	-	-	-	-	-	-	-	-	-	-	-	-	-	-	-	-	-	0	2.69968	0	1.91065	0	0	0	brown
Ai02g11110	3732	EMJ04254	2622	hypothetical protein PRUPE_ppa000017mg [Prunus persica]	-	1811	0.74	GO:0031072	GO:0005488	F	"heat shock protein binding"	O75165	159	5e-38	-	-	-	-	-	-	-	-	-	-	6.95342	2.32273	6.16099	5.00919	5.19037	2.01155	1.7633	grey60
Ai02g11111	582	XP_002284812	198	PREDICTED: uncharacterized protein LOC100268154 isoform 1 [Vitis vinifera]	2e-26	107	0.398	-	-	-	-	-	-	-	-	-	-	-	-	-	-	-	-	-	0.77425	2.07777	1.01015	13.395	0.389285	1.21324	0	green
Ai02g11112	2088	CBI28117	436	unnamed protein product [Vitis vinifera]	-	564	0.69	GO:0016747	transferring acyl groups other than amino-acyl groups"	F	"transferase activity	GO:0016740	Q8LL69	170	K13065	"Phenylpropanoid biosynthesis"	Q9FI78	96.3	9e-21	2.3.1.167	"10-deacetylbaccatinIII10-O-acetyltransferase."	Q9M6E2	159	1e-41	20.8039	65.2886	105.345	61.8765	137.544	36.8647	19.0285	salmon
Ai02g11113	4154	XP_002272611	1226	PREDICTED: uncharacterized protein LOC100267175 [Vitis vinifera]	-	1438	0.625	GO:0016071	GO:0006139	P	"mRNA metabolic process"	Q8ND04	97.1	7e-19	-	-	-	-	-	-	-	-	-	-	7.09682	4.84313	5.91652	8.18659	14.0317	9.01671	3.75436	blue
Ai02g11114	924	EOY33688	314	Basic helix-loop-helix protein BHLH20, putative [Theobroma cacao]	1e-118	349	0.623	GO:0000041	GO:0006810	P	"transition metal ion transport"	Q0V7X4	264	4e-86	-	-	-	-	-	-	-	-	-	-	0.92325	1.01357	4.64611	0.382581	0.11605	5.06352	4.28008	turquoise
Ai02g11115	849	EOY33688	314	Basic helix-loop-helix protein BHLH20, putative [Theobroma cacao]	3e-82	257	0.51	GO:0000041	GO:0006810	P	"transition metal ion transport"	Q0V7X4	205	1e-63	-	-	-	-	-	-	-	-	-	-	0	0	0	0.262343	0	0	0	green
Ai02g11116	546	EOX97628	188	Blue copper-like protein [Theobroma cacao]	2e-58	188	0.648	GO:0022900	GO:0008152	P	"electron transport chain"	Q41001	87.8	8e-21	-	-	-	-	-	-	-	-	-	-	0	0.203387	0	0.0863662	0	0	0	brown
Ai02g11117	1734	ERP57088	575	hypothetical protein POPTR_0009s13860g [Populus trichocarpa]	1e-156	468	0.497	GO:0003677	GO:0005488	F	"DNA binding"	Q9ZVX2	365	1e-118	-	-	-	-	-	-	-	-	-	-	0	48.4139	0	0	0	1.10927	0	brown
Ai02g11118	2031	EOY27984	710	Transcription initiation factor TFIID subunit 11, putative [Theobroma cacao]	-	641	0.521	-	-	-	-	-	-	-	-	-	-	-	-	-	-	-	-	-	46.0231	31.5358	1.90206	36.2976	1.76065	105.668	69.4702	turquoise
Ai02g11119	345	-	-	-	-	-	-	-	-	-	-	-	-	-	-	-	-	-	-	-	-	-	-	-	1.45894	1.06778	0.815766	0.302282	0	0	3.006	yellow
Ai02g1112	423	XP_003525369	941	PREDICTED: respiratory burst oxidase homolog protein F-like [Glycine max]	8e-36	138	0.577	GO:0016020	GO:0016020	C	"membrane"	Q948U0	117	2e-30	K13447	"Plant-pathogen interaction"	O48538	107	1e-27	-	-	-	-	-	1.13005	1.65414	4.21243	3.98033	0.284088	1.77077	0	royalblue
Ai02g11120	1083	EOY27983	406	Myb-like HTH transcriptional regulator family protein, putative [Theobroma cacao]	1e-100	309	0.493	GO:0003677	GO:0005488	F	"DNA binding"	Q700D9	107	1e-25	-	-	-	-	-	-	-	-	-	-	5.82996	1.32748	0	0.362377	0	6.09032	4.00401	darkorange
Ai02g11121	819	XP_002305065	245	predicted protein [Populus trichocarpa] gb|EEE85576.1| hypothetical protein POPTR_0004s05670g [Populus trichocarpa]	1e-144	410	0.725	GO:0047800	GO:0016491	F	"cysteamine dioxygenase activity"	Q96SZ5	103	3e-25	K10712	"Taurine and hypotaurine metabolism"	Q96SZ5	103	4e-26	1.13.11.19	"Cysteaminedioxygenase."	Q96SZ5	103	2e-25	1.58085	12.3414	10.7054	11.4093	1.32472	5.78005	2.17145	magenta
Ai02g11122	2184	EOY27980	715	Leucine-rich repeat protein kinase family protein, putative isoform 1 [Theobroma cacao] gb|EOY27981.1| Leucine-rich repeat protein kinase family protein, putative isoform 1 [Theobroma cacao]	-	870	0.62	GO:0010228	GO:0007275	P	"vegetative to reproductive phase transition of meristem"	C0LGQ4	642	0	K04733	"Leishmaniasis"	Q9FID9	103	3e-22	2.7.11.1	"Non-specificserine/threonineproteinkinase."	C0LGU7	652	0	6.8661	9.82407	4.32339	17.5711	0.326559	13.9577	6.69109	magenta
Ai02g11123	720	EOY27979	251	Transcription factor-related, putative [Theobroma cacao]	1e-110	323	0.678	-	-	-	-	-	-	-	-	-	-	-	-	-	-	-	-	-	0	0	22.4405	2.89777	71.2366	0	0	blue
Ai02g11124	639	EMJ14374	230	hypothetical protein PRUPE_ppa027008mg, partial [Prunus persica]	2e-62	201	0.513	-	-	-	-	-	-	-	-	-	-	-	-	-	-	-	-	-	5.9718	0.339461	4.60939	0.445816	5.62897	0	0	darkgrey
Ai02g11125	1365	XP_002522223	459	CBL-interacting serine/threonine-protein kinase, putative [Ricinus communis] gb|EEF40081.1| CBL-interacting serine/threonine-protein kinase, putative [Ricinus communis]	-	723	0.773	GO:0010118	GO:0009987	P	"stomatal movement"	Q9LYQ8	548	0	K07198	"Insulin signaling pathway"	Q5RDH5	235	4e-71	2.7.11.1	"Non-specificserine/threonineproteinkinase."	Q9FJ54	636	0	118.088	30.3644	0	0.0314486	0.0763155	0	1.87641	pink
Ai02g11126	336	-	-	-	-	-	-	-	-	-	-	-	-	-	-	-	-	-	-	-	-	-	-	-	31.7024	16.5733	29.544	18.9235	135.107	68.6019	32.6597	blue
Ai02g11127	1434	ABJ91225	457	CBL-interacting protein kinase 18 [Populus trichocarpa]	-	741	0.854	GO:0010118	GO:0009987	P	"stomatal movement"	Q9SN43	700	0	K07198	"Insulin signaling pathway"	Q5RDH5	240	7e-73	2.7.11.1	"Non-specificserine/threonineproteinkinase."	Q9SN43	700	0	73.4739	38.0992	68.8474	63.1018	174.641	49.2135	27.0119	blue
Ai02g11128	2040	AGG38118	678	maternal effect embryo arrest 62 protein [Dimocarpus longan]	-	1003	0.737	GO:0004672	GO:0016740	F	"protein kinase activity"	C0LGK9	353	1e-109	K13420	"Plant-pathogen interaction"	Q9FL28	120	1e-27	2.7.11.1	"Non-specificserine/threonineproteinkinase."	C0LGK9	353	1e-110	0.995915	9.13553	8.27873	3.89994	1.7025	5.61811	3.07797	black
Ai02g11129	1356	EOY27970	410	Transcriptional regulator family protein, putative isoform 1 [Theobroma cacao]	1e-125	377	0.569	GO:0005730	GO:0005622	C	"nucleolus"	Q9UHR5	79.7	3e-15	-	-	-	-	-	-	-	-	-	-	15.2852	21.4046	39.4289	35.8186	40.117	49.8196	37.1625	purple
Ai02g1113	448	AFK41435	314	unknown [Lotus japonicus]	9e-39	140	0.503	GO:0006612	GO:0006810	P	"protein targeting to membrane"	O81865	115	1e-31	-	-	-	-	-	-	-	-	-	-	61.0623	17.2647	0	0.21836	0	6.60578	6.51434	pink
Ai02g11130	987	CAN77381	807	hypothetical protein VITISV_029723 [Vitis vinifera]	2e-37	150	0.387	-	-	-	-	-	-	-	-	-	-	-	-	-	-	-	-	-	7.14302	4.27042	23.5984	13.6241	4.32505	20.1346	15.8526	red
Ai02g11131	182	-	-	-	-	-	-	-	-	-	-	-	-	-	-	-	-	-	-	-	-	-	-	-	0	0	9.71668	4.24346	2.80841	0	3.83622	black
Ai02g11132	801	AGW52120	243	Cu/Zn superoxide dismutase [Jatropha curcas]	1e-102	304	0.851	GO:0006801	GO:0008152	P	"superoxide metabolic process"	O04997	281	7e-95	K04565	"Prion diseases"	Q0DRV6	192	9e-62	1.15.1.1	"Superoxidedismutase."	O04997	281	3e-95	634.019	103.425	236.743	94.3269	72.4989	140.478	986.979	yellow
Ai02g11133	306	-	-	-	-	-	-	-	-	-	-	-	-	-	-	-	-	-	-	-	-	-	-	-	0	0.833088	0.636464	1.94569	2.5754	0	3.51793	lightyellow
Ai02g11134	672	ADX86812	209	MADS domain transcription factor [Camellia japonica]	1e-104	306	0.704	GO:0003677	GO:0005488	F	"DNA binding"	Q03378	283	2e-96	-	-	-	-	-	-	-	-	-	-	0	470.049	0	1.29346	1.3216	0	0	brown
Ai02g11135	201	-	-	-	-	-	-	-	-	-	-	-	-	-	-	-	-	-	-	-	-	-	-	-	0	6.1541	18.8065	6.85985	3.96348	0	6.49683	black
Ai02g11136	7130	EEE80238	2245	hypothetical protein POPTR_0002s07930g [Populus trichocarpa]	-	1288	0.401	GO:0009553	GO:0007275	P	"embryo sac development"	Q2LAE1	582	1e-172	K06101	"Lysine degradation"	Q99MY8	148	5e-35	2.1.1.43	"Histone-lysineN-methyltransferase."	Q2LAE1	582	1e-173	13.5266	14.2152	15.7411	12.0447	21.7655	12.612	8.44828	tan
Ai02g11137	303	-	-	-	-	-	-	-	-	-	-	-	-	-	-	-	-	-	-	-	-	-	-	-	0	1.68829	0.967369	0.716916	0	2.711	0	turquoise
Ai02g11138	639	XP_002269096	220	PREDICTED: 3-hydroxyacyl-CoA dehydratase PASTICCINO 2 isoform 1 [Vitis vinifera] emb|CBI38270.3| unnamed protein product [Vitis vinifera]	2e-78	241	0.715	GO:0007275	GO:0007275	P	"multicellular organismal development"	Q5ZEJ0	232	1e-76	K10703	"Biosynthesis of unsaturated fatty acids"	Q5ZEJ0	232	2e-77	-	-	-	-	-	18.0888	38.1894	20.877	41.2986	6.64624	39.2468	32.9697	darkgrey
Ai02g11139	1611	EOX91948	518	O-fucosyltransferase family protein isoform 1 [Theobroma cacao]	-	868	0.803	GO:0005768	GO:0005622	C	"endosome"	Q8W486	259	1e-78	-	-	-	-	-	-	-	-	-	-	129.228	141.59	99.9538	100.208	85.9915	202.098	86.9152	turquoise
Ai02g1114	1996	NP_179511	881	putative leucine-rich repeat receptor-like protein kinase [Arabidopsis thaliana] sp|O65924.1|Y2921_ARATH RecName: Full=Putative leucine-rich repeat receptor-like protein kinase At2g19210; Flags: Precursor gb|AAC16451.1| putative receptor-like protein kinase [Arabidopsis thaliana] gb|AAM14837.1| putative receptor-like protein kinase [Arabidopsis thaliana] gb|AEC06857.1| putative leucine-rich repea…	-	680	0.53	GO:0016020	GO:0016020	C	"membrane"	O65924	680	0	K04733	"Leishmaniasis"	Q9FID9	103	2e-22	2.7.11.1	"Non-specificserine/threonineproteinkinase."	O65924	680	0	0	0	0	0.126646	0	0	0	green
Ai02g11140	2418	EOX91945	744	MSCS-like 2 [Theobroma cacao]	-	871	0.601	GO:0005216	GO:0005215	F	"ion channel activity"	Q56X46	674	0	-	-	-	-	-	-	-	-	-	-	139.964	53.9897	36.3909	69.7301	39.133	26.9571	62.9757	pink
Ai02g11141	1646	XP_002533409	787	serine-threonine protein kinase, plant-type, putative [Ricinus communis] gb|EEF28982.1| serine-threonine protein kinase, plant-type, putative [Ricinus communis]	1e-179	533	0.505	GO:0004672	GO:0016740	F	"protein kinase activity"	Q39202	203	2e-55	K13416	"Plant hormone signal transduction"	Q94F62	85.1	4e-17	2.7.11.1	"Non-specificserine/threonineproteinkinase."	Q39202	203	8e-56	0	0	0	0.0774489	0	0	0	green
Ai02g11142	1644	CAN81690	544	hypothetical protein VITISV_009755 [Vitis vinifera]	1e-148	445	0.472	GO:0008380	GO:0006139	P	"RNA splicing"	Q9ZR40	77.8	8e-14	-	-	-	-	-	-	-	-	-	-	17.4663	12.1747	22.7415	20.6277	23.272	8.99284	8.99688	tan
Ai02g11143	1386	XP_002528813	844	splicing factor u2af large subunit, putative [Ricinus communis] gb|EEF33547.1| splicing factor u2af large subunit, putative [Ricinus communis]	9e-97	317	0.484	-	-	-	-	-	-	-	-	-	-	-	-	-	-	-	-	-	22.9998	18.2907	39.5274	38.3706	35.2929	31.8278	29.541	purple
Ai02g11144	444	EOY06128	144	Ribosomal L28 family [Theobroma cacao]	5e-71	217	0.785	GO:0003735	GO:0005198	F	"structural constituent of ribosome"	O22795	186	1e-60	-	-	-	-	-	-	-	-	-	-	163.004	23.1324	32.1683	16.997	9.10629	15.025	367.682	yellow
Ai02g11145	909	XP_002272876	417	PREDICTED: translation initiation factor eIF-2B subunit beta-like isoform 1 [Vitis vinifera] ref|XP_003633538.1| PREDICTED: translation initiation factor eIF-2B subunit beta-like isoform 2 [Vitis vinifera] emb|CBI35142.3| unnamed protein product [Vitis vinifera]	1e-107	325	0.492	GO:0005085	GO:0030234	F	"guanyl-nucleotide exchange factor activity"	Q28690	122	4e-31	K03754	"RNA transport"	Q5E9B4	117	2e-30	-	-	-	-	-	0	0	0	0.0973696	0.118142	0	0	blue
Ai02g11146	2136	XP_002528816	731	o-linked n-acetylglucosamine transferase, ogt, putative [Ricinus communis] gb|EEF33550.1| o-linked n-acetylglucosamine transferase, ogt, putative [Ricinus communis]	-	1075	0.769	-	-	-	-	-	-	-	-	-	-	-	-	-	-	-	-	-	8.73523	11.5819	5.69834	14.479	0.286433	38.6834	16.0417	turquoise
Ai02g11147	285	ADQ91847	94	late embryogenesis abundant protein group 8 protein [Arachis hypogaea]	8e-35	122	0.772	-	-	-	-	-	-	-	-	-	-	-	-	-	-	-	-	-	0	8.25478	475.09	21.0318	48.6746	5.89121	0	black
Ai02g11148	1140	EOX91613	383	Uncharacterized protein TCM_000746 [Theobroma cacao]	3e-68	227	0.413	-	-	-	-	-	-	-	-	-	-	-	-	-	-	-	-	-	35.6789	8.61458	1.78246	1.63852	2.86653	19.5967	26.1462	pink
Ai02g11149	213	XP_004487916	329	PREDICTED: uncharacterized protein LOC101512444 [Cicer arietinum]	3e-13	70.5	0.53	-	-	-	-	-	-	-	-	-	-	-	-	-	-	-	-	-	0	1.40277	0	2.38269	0	0	0	greenyellow
Ai02g1115	2583	EOY26993	873	Leucine-rich repeat protein kinase family protein, putative [Theobroma cacao]	-	896	0.54	GO:0016020	GO:0016020	C	"membrane"	O65924	810	0	K13417	"Plant-pathogen interaction"	Q9SKG5	203	1e-55	2.7.11.1	"Non-specificserine/threonineproteinkinase."	O65924	810	0	0	0	0	0	0	0.244488	0	turquoise
Ai02g11150	501	EMJ25180	430	hypothetical protein PRUPE_ppa014735mg, partial [Prunus persica]	5e-12	71.2	0.394	-	-	-	-	-	-	-	-	-	-	-	-	-	-	-	-	-	0	0.449946	0	0.38213	0	0	0	greenyellow
Ai02g11151	498	XP_002299228	165	predicted protein [Populus trichocarpa]	3e-16	79.7	0.398	-	-	-	-	-	-	-	-	-	-	-	-	-	-	-	-	-	0	0	0	0.0962132	0	0	0	green
Ai02g11152	3942	XP_003541645	839	PREDICTED: uncharacterized protein LOC100818794 [Glycine max]	-	860	0.613	GO:0005737	GO:0005622	C	"cytoplasm"	Q8RXC8	445	1e-143	K13415	"Plant hormone signal transduction"	O22476	189	2e-48	2.7.11.1	"Non-specificserine/threonineproteinkinase."	Q8RXC8	445	1e-143	23.8745	23.5695	39.8598	29.2396	6.17996	64.9938	94.5259	yellow
Ai02g11153	2787	EOY06345	949	Inosine-uridine preferring nucleoside hydrolase family protein isoform 1 [Theobroma cacao]	-	1353	0.718	-	-	-	-	-	-	-	-	-	-	-	-	-	-	-	-	-	0.144279	8.69409	0.0806735	2.75021	0.580336	9.04333	6.09407	grey60
Ai02g11154	4551	EOY09147	1536	Chromatin remodeling complex subunit isoform 1 [Theobroma cacao] gb|EOY09148.1| Chromatin remodeling complex subunit isoform 1 [Theobroma cacao]	-	2227	0.753	GO:0010267	GO:0006139	P	"production of ta-siRNAs involved in RNA interference"	Q8RXS6	1936	0	-	-	-	-	-	3.6.4.12	"DNAhelicase."	Q8RXS6	1936	0	31.7156	26.1076	17.2727	28.1003	37.4509	24.239	22.1413	orange
Ai02g11155	855	ACJ11734	284	S-formylglutathione hydrolase [Gossypium hirsutum]	-	538	0.894	GO:0046686	GO:0050896	P	"response to cadmium ion"	Q8LAS8	496	1e-179	K01070	"Methane metabolism"	Q8LAS8	496	1e-180	3.1.2.12	"S-formylglutathionehydrolase."	Q8LAS8	496	1e-179	103.529	124.447	237.266	106.991	25.9002	87.414	168.266	black
Ai02g11156	1392	EOY09210	463	6-phosphogluconate dehydrogenase family protein [Theobroma cacao]	-	859	0.922	GO:0005737	GO:0005622	C	"cytoplasm"	Q4JUX5	82	7e-16	-	-	-	-	-	1.1.1.94	"Glycerol-3-phosphatedehydrogenase(NAD(P)(+))."	Q4JUX5	82	3e-16	46.979	66.0103	103.133	34.992	11.4365	42.3988	41.6587	black
Ai02g11157	219	-	-	-	-	-	-	-	-	-	-	-	-	-	-	-	-	-	-	-	-	-	-	-	2.7535	5.374	16.4226	8.8428	8.30656	8.62938	17.0199	orange
Ai02g11158	417	EOY09209	112	MICAL C-terminal-like protein, putative [Theobroma cacao]	1e-15	75.9	0.568	-	-	-	-	-	-	-	-	-	-	-	-	-	-	-	-	-	5.74995	14.0277	33.8655	31.3324	6.93842	36.0403	17.7707	red
Ai02g11159	2673	EEF04417	780	hypothetical protein POPTR_0016s04260g [Populus trichocarpa]	1e-106	353	0.329	-	-	-	-	-	-	-	-	-	-	-	-	-	-	-	-	-	13.2541	17.8211	35.7357	35.4191	2.68833	36.1098	15.3611	magenta
Ai02g1116	2592	XP_002515908	915	BRASSINOSTEROID INSENSITIVE 1-associated receptor kinase 1 precursor, putative [Ricinus communis] gb|EEF46328.1| BRASSINOSTEROID INSENSITIVE 1-associated receptor kinase 1 precursor, putative [Ricinus communis]	-	857	0.521	GO:0016020	GO:0016020	C	"membrane"	O65924	751	0	K13417	"Plant-pathogen interaction"	Q9SKG5	190	4e-51	2.7.11.1	"Non-specificserine/threonineproteinkinase."	O65924	751	0	0	0	0	0.0161057	0	0	0	green
Ai02g11160	375	-	-	-	-	-	-	-	-	-	-	-	-	-	-	-	-	-	-	-	-	-	-	-	0	0.320096	0	0.271851	0.659694	0	0	lightcyan
Ai02g11161	1848	EOY09108	535	Apurinic endonuclease-redox protein, putative isoform 1 [Theobroma cacao]	-	604	0.576	GO:0005622	GO:0005622	C	"intracellular"	P45951	531	0	K10772	"Base excision repair"	Q5E9N9	81.6	6e-16	4.2.99.18	"DNA-(apurinicorapyrimidinicsite)lyase."	P45951	531	0	15.2336	15.0273	11.5218	24.244	8.15882	13.8382	17.7406	green
Ai02g11162	336	-	-	-	-	-	-	-	-	-	-	-	-	-	-	-	-	-	-	-	-	-	-	-	0	0	0	0	0	0	0	grey
Ai02g11163	336	-	-	-	-	-	-	-	-	-	-	-	-	-	-	-	-	-	-	-	-	-	-	-	0	33.2499	0	0	0	0	0	brown
Ai02g11164	291	EOY32971	142	Uncharacterized protein TCM_040980 [Theobroma cacao]	1e-21	90.1	0.568	-	-	-	-	-	-	-	-	-	-	-	-	-	-	-	-	-	0	8.02334	0	0	0	0	0	brown
Ai02g11165	2034	XP_002529540	717	Phytosulfokine receptor precursor, putative [Ricinus communis] gb|EEF32843.1| Phytosulfokine receptor precursor, putative [Ricinus communis]	-	605	0.499	GO:0004672	GO:0016740	F	"protein kinase activity"	Q9C7S5	517	1e-169	K13415	"Plant hormone signal transduction"	O22476	145	1e-35	2.7.11.1	"Non-specificserine/threonineproteinkinase."	Q9C7S5	517	1e-170	3.59629	0.292453	0	0.165583	0	0	7.82142	yellow
Ai02g11166	420	XP_002333769	140	predicted protein [Populus trichocarpa] ref|XP_002324386.1| predicted protein [Populus trichocarpa]	2e-70	215	0.741	GO:0004725	GO:0003824	F	"protein tyrosine phosphatase activity"	Q3SZ85	112	1e-31	-	-	-	-	-	-	-	-	-	-	35.3379	71.1938	82.436	68.6118	55.5951	144.687	116.261	turquoise
Ai02g11167	2889	EOY29226	948	Coatomer, beta subunit isoform 1 [Theobroma cacao] gb|EOY29227.1| Coatomer, beta subunit isoform 1 [Theobroma cacao] gb|EOY29228.1| Coatomer, beta subunit isoform 1 [Theobroma cacao] gb|EOY29229.1| Coatomer, beta subunit isoform 1 [Theobroma cacao]	-	1601	0.87	GO:0005737	GO:0005622	C	"cytoplasm"	Q9SV21	1453	0	-	-	-	-	-	-	-	-	-	-	61.1801	128.903	115.04	153.611	51.3494	89.3319	57.1545	magenta
Ai02g11168	201	XP_002532121	67	conserved hypothetical protein [Ricinus communis] gb|EEF30261.1| conserved hypothetical protein [Ricinus communis]	5e-41	135	0.848	-	-	-	-	-	-	-	-	-	-	-	-	-	-	-	-	-	9.45959	55.3869	1.76311	80.6848	209.272	9.88203	16.2421	blue
Ai02g11169	552	EEF03518	231	hypothetical protein POPTR_0018s03600g [Populus trichocarpa]	5e-91	273	0.697	GO:0009607	GO:0050896	P	"response to biotic stimulus"	Q40374	171	2e-53	-	-	-	-	-	-	-	-	-	-	3.2926	6.82781	2.1479	1.10858	0.206935	0	0	purple
Ai02g1117	2865	EMJ17237	858	hypothetical protein PRUPE_ppa017450mg [Prunus persica]	-	801	0.518	GO:0016020	GO:0016020	C	"membrane"	O65924	695	0	K13416	"Plant hormone signal transduction"	Q94F62	171	2e-44	2.7.11.1	"Non-specificserine/threonineproteinkinase."	O65924	695	0	0.140243	0	0.261388	0.116229	0.0176281	0	0	darkturquoise
Ai02g11170	546	EOY29222	373	Galactose oxidase/kelch repeat superfamily protein, putative [Theobroma cacao]	2e-88	271	0.669	GO:0009585	far-red light phototransduction"	P	"red	GO:0050789	Q8LAW2	212	-	-	-	-	-	-	-	-	-	-	10.304	235.444	7.30136	239.246	1.21745	15.1118	9.0462	greenyellow
Ai02g11171	504	XP_002509838	164	zinc finger protein, putative [Ricinus communis] gb|EEF51225.1| zinc finger protein, putative [Ricinus communis]	8e-82	246	0.726	GO:0010200	GO:0050896	P	"response to chitin"	Q9SUS5	107	6e-29	-	-	-	-	-	-	-	-	-	-	3.66273	25.02	7.50938	19.162	0.460395	63.1339	19.81	turquoise
Ai02g11172	609	ACJ84710	263	unknown [Medicago truncatula]	3e-66	212	0.856	-	-	-	-	-	-	-	-	-	-	-	-	-	-	-	-	-	50.7512	105.06	60.7898	160.849	183.365	135.747	50.5686	midnightblue
Ai02g11173	572	XP_002529815	332	alcohol dehydrogenase, putative [Ricinus communis] gb|EEF32564.1| alcohol dehydrogenase, putative [Ricinus communis]	4e-90	274	0.651	GO:0005886	GO:0016020	C	"plasma membrane"	Q39173	238	1e-77	-	-	-	-	-	1.3.1.74	"2-alkenalreductase."	Q39173	238	4e-78	0	0	0	0	0	0	0	grey
Ai02g11174	978	XP_003555873	364	PREDICTED: lipoyl synthase, chloroplastic-like [Glycine max]	-	538	0.812	GO:0003824	GO:0003824	F	"catalytic activity"	B9RX57	537	0	K03644	"Lipoic acid metabolism"	B9RX57	537	0	2.8.1.8	"Lipoylsynthase."	B9RX57	537	0	32.1129	26.1498	87.2722	24.9508	38.2922	18.3602	38.8944	black
Ai02g11175	1746	EOX99001	581	Transducin family protein / WD-40 repeat family protein isoform 1 [Theobroma cacao] gb|EOX99002.1| Transducin family protein / WD-40 repeat family protein isoform 1 [Theobroma cacao] gb|EOX99003.1| Transducin family protein / WD-40 repeat family protein isoform 1 [Theobroma cacao]	-	976	0.811	GO:0005737	GO:0005622	C	"cytoplasm"	Q5SP67	341	1e-109	-	-	-	-	-	2.7.11.1	"Non-specificserine/threonineproteinkinase."	P49695	116	3e-26	48.2596	75.1564	84.0967	65.3334	43.9939	52.4949	48.2688	black
Ai02g11176	3840	EOY19310	934	GC-rich sequence DNA-binding factor-like protein, putative isoform 1 [Theobroma cacao] gb|EOY19311.1| GC-rich sequence DNA-binding factor-like protein, putative isoform 1 [Theobroma cacao]	-	885	0.555	GO:0008152	GO:0008152	P	"metabolic process"	P14749	171	6e-45	K01204	"Glycosphingolipid biosynthesis - globo series"	P17050	96.7	1e-20	3.2.1.22	"Alpha-galactosidase."	P14749	171	3e-45	9.82946	18.6947	11.6644	15.8346	36.9657	16.2883	11.1603	blue
Ai02g11177	471	XP_002513156	116	suppressor of ty, putative [Ricinus communis] gb|EEF49659.1| suppressor of ty, putative [Ricinus communis]	2e-70	215	0.99	GO:0032786	DNA-dependent"	P	"positive regulation of transcription elongation	GO:0050789	Q94C60	201	-	-	-	-	-	-	-	-	-	-	15.878	29.7787	25.5248	24.982	10.4781	29.5458	18.4022	magenta
Ai02g11178	336	CBI35347	489	unnamed protein product [Vitis vinifera]	1e-46	163	0.919	GO:0006096	GO:0008152	P	"glycolysis"	P22200	155	5e-45	K00873	"Purine metabolism"	O65595	119	1e-32	2.7.1.40	"Pyruvatekinase."	P22200	155	2e-45	63.4048	134.06	94.822	132.621	119.168	11.8279	21.7732	tan
Ai02g11179	1034	XP_002332952	1315	cc-nbs-lrr resistance protein [Populus trichocarpa]	7e-59	213	0.397	-	-	-	-	-	-	-	-	-	-	-	-	-	-	-	-	-	0	0	0	0	0	0	0	grey
Ai02g1118	144	-	-	-	-	-	-	-	-	-	-	-	-	-	-	-	-	-	-	-	-	-	-	-	0	0	0	0	0	0	0	grey
Ai02g11180	1182	XP_002331129	365	predicted protein [Populus trichocarpa] gb|ERP48407.1| hypothetical protein POPTR_0022s00360g [Populus trichocarpa]	-	614	0.795	GO:0005737	GO:0005622	C	"cytoplasm"	Q8LAH7	525	0	K05894	"alpha-Linolenic acid metabolism"	Q8LAH7	525	0	1.3.1.42	"12-oxophytodienoatereductase."	Q8LAH7	525	0	12.2015	19.8568	3.71364	5.8914	0	2.87646	68.591	yellow
Ai02g11181	2261	EOY16184	763	Phosphatidylinositol-4-phosphate 5-kinase 1 [Theobroma cacao]	-	1266	0.861	GO:0051015	GO:0005488	F	"actin filament binding"	Q56YP2	1141	0	K00889	"Phosphatidylinositol signaling system"	Q56YP2	1141	0	2.7.1.68	"1-phosphatidylinositol-4-phosphate5-kinase."	Q56YP2	1141	0	26.7173	25.9853	21.1692	23.8423	10.5894	21.6011	31.803	purple
Ai02g11182	234	-	-	-	-	-	-	-	-	-	-	-	-	-	-	-	-	-	-	-	-	-	-	-	0	0.607571	0.464173	0	0.626079	3.90246	0	turquoise
Ai02g11183	3597	CBI37548	1207	unnamed protein product [Vitis vinifera]	-	1228	0.773	GO:0005768	GO:0005622	C	"endosome"	Q8W486	225	2e-62	-	-	-	-	-	3.6.1.3	"Adenosinetriphosphatase."	Q8CDM1	103	2e-21	4.77638	8.99688	16.252	15.3853	12.566	19.3205	30.5535	tan
Ai02g11184	459	EOX92513	510	O-fucosyltransferase family protein isoform 2 [Theobroma cacao]	7e-22	99	0.486	-	-	-	-	-	-	-	-	-	-	-	-	-	-	-	-	-	2.0471	4.24504	4.96009	7.42252	11.8365	3.20778	3.16338	blue
Ai02g11185	1237	EOA26561	864	hypothetical protein CARUB_v10022619mg [Capsella rubella]	1e-151	456	0.615	GO:0003677	GO:0005488	F	"DNA binding"	Q8T2T7	194	1e-53	K03165	"Homologous recombination"	Q9Z321	189	8e-53	5.99.1.2	"DNAtopoisomerase."	Q8T2T7	194	4e-54	2.69653	3.20703	5.08869	4.4696	5.08419	1.58453	2.08347	salmon
Ai02g11186	1671	XP_002321105	837	predicted protein [Populus trichocarpa] gb|EEE99420.1| DNA topoisomerase family protein [Populus trichocarpa]	-	946	0.821	GO:0003677	GO:0005488	F	"DNA binding"	Q9Z321	568	0	K03165	"Homologous recombination"	Q9Z321	568	0	5.99.1.2	"DNAtopoisomerase."	Q9Z321	568	0	10.057	10.0535	15.4985	19.3635	12.8264	23.8309	11.6242	magenta
Ai02g11187	1020	XP_002530352	424	transcription factor, putative [Ricinus communis] gb|EEF32013.1| transcription factor, putative [Ricinus communis]	1e-115	347	0.528	GO:0003677	GO:0005488	F	"DNA binding"	Q8GUN5	176	2e-50	-	-	-	-	-	-	-	-	-	-	7.04871	1.41616	0.15456	5.41222	0	8.44636	4.69866	tan
Ai02g11188	1347	XP_002321827	431	predicted protein [Populus trichocarpa]	2e-98	309	0.415	GO:0016747	transferring acyl groups other than amino-acyl groups"	F	"transferase activity	GO:0016740	Q94FT4	168	K13065	"Phenylpropanoid biosynthesis"	Q9FI78	78.6	2e-15	2.3.1.150	"Salutaridinol7-O-acetyltransferase."	Q94FT4	168	3e-46	0.615742	1.6524	0.0860729	2.10502	0.0386986	0	2.22018	darkgrey
Ai02g11189	5856	CBI31162	1821	unnamed protein product [Vitis vinifera]	-	1817	0.55	GO:0004672	GO:0016740	F	"protein kinase activity"	C0LGD7	1023	0	K13417	"Plant-pathogen interaction"	Q9SKG5	203	2e-54	2.7.11.1	"Non-specificserine/threonineproteinkinase."	C0LGD7	1023	0	12.1785	11.7028	8.71374	9.71465	8.57248	35.4105	34.1536	tan
Ai02g1119	278	-	-	-	-	-	-	-	-	-	-	-	-	-	-	-	-	-	-	-	-	-	-	-	0	199.319	12.3271	0.806085	0.489027	0	0	brown
Ai02g11190	1809	EOY04399	636	Phototropic-responsive NPH3 family protein isoform 2 [Theobroma cacao]	-	965	0.816	GO:0009416	GO:0050896	P	"response to light stimulus"	Q9C9Z7	709	0	-	-	-	-	-	-	-	-	-	-	0.677245	5.1219	18.1346	3.27414	1.5323	8.13613	2.55822	black
Ai02g11191	1428	XP_002323092	253	predicted protein [Populus trichocarpa] gb|EEF04853.1| hypothetical protein POPTR_0016s14650g [Populus trichocarpa]	1e-134	396	0.736	GO:0046961	rotational mechanism"	F	"proton-transporting ATPase activity	GO:0005215	Q9C9Z8	320	K02150	"Rheumatoid arthritis"	Q9C9Z8	320	1e-108	3.1.3.2	"Acidphosphatase."	P27061	213	2e-65	5.49884	13.9094	0.377591	7.04578	0	37.6409	3.57782	turquoise
Ai02g11192	531	XP_002520780	173	LOB domain-containing protein, putative [Ricinus communis] gb|EEF41489.1| LOB domain-containing protein, putative [Ricinus communis]	5e-78	237	0.711	GO:0003677	GO:0005488	F	"DNA binding"	Q8LBW3	207	1e-67	-	-	-	-	-	-	-	-	-	-	0	0	0	1.07064	0	18.8934	0	turquoise
Ai02g11193	2076	XP_002315137	698	predicted protein [Populus trichocarpa] gb|EEF01308.1| hypothetical protein POPTR_0010s19160g [Populus trichocarpa]	-	954	0.653	GO:0005737	GO:0005622	C	"cytoplasm"	P0C7A1	318	3e-97	K01227	"Other glycan degradation"	Q8BX80	308	2e-94	3.2.1.96	"Mannosyl-glycoproteinendo-beta-N-acetylglucosaminidase."	P0C7A1	318	1e-97	49.4858	39.7492	19.1757	41.3771	34.4694	39.8445	22.9713	black
Ai02g11194	1749	XP_002273715	595	PREDICTED: DEAD-box ATP-dependent RNA helicase 18-like [Vitis vinifera]	-	949	0.821	GO:0005524	GO:0005488	F	"ATP binding"	Q9FLB0	831	0	-	-	-	-	-	3.6.4.13	"RNAhelicase."	Q9FLB0	831	0	15.2002	22.4651	26.4518	28.4084	50.4405	28.2158	20.7184	blue
Ai02g11195	897	CAA36616	390	unnamed protein product [Solanum tuberosum]	1e-128	377	0.622	GO:0008233	GO:0003824	F	"peptidase activity"	P10978	198	4e-56	-	-	-	-	-	2.7.7.49	"RNA-directedDNApolymerase."	P10978	198	2e-56	0	0	0	0	0	0	0	grey
Ai02g11196	2091	XP_002518850	694	hypothetical protein RCOM_1311830 [Ricinus communis] gb|EEF43383.1| hypothetical protein RCOM_1311830 [Ricinus communis]	-	1055	0.757	GO:0010150	GO:0007275	P	"leaf senescence"	Q6YVY0	630	0	K14486	"Plant hormone signal transduction"	Q6YVY0	630	0	-	-	-	-	-	27.5678	27.4704	35.4244	26.1859	59.738	36.8098	30.2003	blue
Ai02g11197	415	-	-	-	-	-	-	-	-	-	-	-	-	-	-	-	-	-	-	-	-	-	-	-	0	0	0	0	0	0	0	grey
Ai02g11198	1377	-	-	-	-	-	-	-	-	-	-	-	-	-	-	-	-	-	-	-	-	-	-	-	0	0	1.28933	0.0311583	0	0.471297	0.309849	black
Ai02g11199	942	EOY09048	395	Glutaredoxin family protein, putative [Theobroma cacao]	6e-75	243	0.471	GO:0005886	GO:0016020	C	"plasma membrane"	Q9LH89	126	5e-32	-	-	-	-	-	-	-	-	-	-	75.0351	12.792	1.93772	25.6146	0.568175	32.5821	37.2535	pink
Ai02g112	1668	EOY06393	758	Wall associated kinase-like 6, putative [Theobroma cacao]	-	547	0.56	GO:0016020	GO:0016020	C	"membrane"	Q9S9M5	474	1e-159	K13417	"Plant-pathogen interaction"	Q9SKG5	195	2e-54	2.7.11.1	"Non-specificserine/threonineproteinkinase."	Q9LT96	237	2e-67	63.2379	14.5261	0.370032	6.1002	0.123563	4.37297	62.4125	yellow
Ai02g1120	5223	EOY28270	921	DNA mismatch repair protein MutS isoform 1 [Theobroma cacao]	-	1114	0.649	GO:0045005	GO:0006139	P	"maintenance of fidelity involved in DNA-dependent DNA replication"	P73625	380	1e-112	K08737	"Mismatch repair"	Q9VUM0	83.2	2e-15	3.5.2.5	"Allantoinase."	Q82LL4	287	1e-84	22.1104	8.8975	28.7195	15.7426	22.5584	10.4773	24.6566	grey60
Ai02g11200	636	-	-	-	-	-	-	-	-	-	-	-	-	-	-	-	-	-	-	-	-	-	-	-	0	0	0	0	0	0	0	grey
Ai02g11201	822	CAN71876	1633	hypothetical protein VITISV_002499 [Vitis vinifera]	8e-34	138	0.312	-	-	-	-	-	-	-	-	-	-	-	-	-	-	-	-	-	0	0	0	0	0	0	0	grey
Ai02g11202	1020	EOY10110	377	Myb domain protein 107 [Theobroma cacao]	1e-130	385	0.631	GO:0003677	GO:0005488	F	"DNA binding"	Q8GWP0	214	1e-65	-	-	-	-	-	-	-	-	-	-	0	1.71962	0	0.944991	0.104236	10.3955	0.854302	turquoise
Ai02g11203	1656	-	-	-	-	-	-	-	-	-	-	-	-	-	-	-	-	-	-	-	-	-	-	-	0	0.0632753	0	0.153917	0	0.47894	0	turquoise
Ai02g11204	531	-	-	-	-	-	-	-	-	-	-	-	-	-	-	-	-	-	-	-	-	-	-	-	0	0.210107	0	0.0892197	0	2.69906	0	turquoise
Ai02g11205	1269	-	-	-	-	-	-	-	-	-	-	-	-	-	-	-	-	-	-	-	-	-	-	-	0	0	0	0	0	0	0	grey
Ai02g11206	2571	CAN64786	1217	hypothetical protein VITISV_014071 [Vitis vinifera]	1e-76	164	0.4	GO:0004190	GO:0003824	F	"aspartic-type endopeptidase activity"	Q9UR07	79.7	8e-14	-	-	-	-	-	-	-	-	-	-	0	0	0	0	0	0	0	grey
Ai02g11207	582	-	-	-	-	-	-	-	-	-	-	-	-	-	-	-	-	-	-	-	-	-	-	-	0	0	0	0	0	0	0	grey
Ai02g11208	987	-	-	-	-	-	-	-	-	-	-	-	-	-	-	-	-	-	-	-	-	-	-	-	0	0	0	0	0	0.673281	0	turquoise
Ai02g11209	681	-	-	-	-	-	-	-	-	-	-	-	-	-	-	-	-	-	-	-	-	-	-	-	0	0.473784	0	0	0	1.01438	0	turquoise
Ai02g1121	390	XP_002519046	138	conserved hypothetical protein [Ricinus communis] gb|EEF43257.1| conserved hypothetical protein [Ricinus communis]	2e-32	118	0.831	-	-	-	-	-	-	-	-	-	-	-	-	-	-	-	-	-	3.74757	5.4856	3.49242	4.91763	0.628079	3.91493	6.43456	blue
Ai02g11210	474	-	-	-	-	-	-	-	-	-	-	-	-	-	-	-	-	-	-	-	-	-	-	-	0	0	0	0	0	0	0	grey
Ai02g11211	540	-	-	-	-	-	-	-	-	-	-	-	-	-	-	-	-	-	-	-	-	-	-	-	0	0	0	0	0	0	0	grey
Ai02g11212	817	XP_002519830	376	DNA binding protein, putative [Ricinus communis] gb|EEF42434.1| DNA binding protein, putative [Ricinus communis]	2e-94	290	0.652	-	-	-	-	-	-	-	-	-	-	-	-	-	-	-	-	-	5.03	11.1503	14.7273	13.1919	12.214	15.7311	18.5072	red
Ai02g11213	663	EMJ03405	379	hypothetical protein PRUPE_ppa018518mg [Prunus persica]	1e-67	219	0.644	-	-	-	-	-	-	-	-	-	-	-	-	-	-	-	-	-	1.33446	0.162779	2.36284	0.55298	0.335476	6.27323	0	turquoise
Ai02g11214	330	-	-	-	-	-	-	-	-	-	-	-	-	-	-	-	-	-	-	-	-	-	-	-	3.09088	13.196	0.576088	178.353	0	251.855	23.8816	turquoise
Ai02g11215	459	-	-	-	-	-	-	-	-	-	-	-	-	-	-	-	-	-	-	-	-	-	-	-	28.6594	15.4819	8.39399	126.925	0	745.809	43.2328	turquoise
Ai02g11216	419	EMJ18382	120	hypothetical protein PRUPE_ppa013486mg [Prunus persica]	3e-56	179	0.864	-	-	-	-	-	-	-	-	-	-	-	-	-	-	-	-	-	10.2894	23.4288	11.2935	14.9232	9.77195	19.7063	20.0224	grey60
Ai02g11217	1512	XP_002311777	598	predicted protein [Populus trichocarpa]	-	708	0.678	GO:0009926	GO:0006810	P	"auxin polar transport"	P92990	676	0	-	-	-	-	-	-	-	-	-	-	0.817414	6.84671	0.101568	0	0	2.56175	5.61398	darkred
Ai02g11218	843	XP_002311777	598	predicted protein [Populus trichocarpa]	1e-100	312	0.457	GO:0008150	NA	P	"biological_process"	P92982	300	8e-97	-	-	-	-	-	-	-	-	-	-	0	0	0	0	0	0	0	grey
Ai02g11219	1794	EEE89144	633	hypothetical protein POPTR_0008s19430g [Populus trichocarpa]	-	738	0.595	GO:0009926	GO:0006810	P	"auxin polar transport"	P92990	691	0	-	-	-	-	-	-	-	-	-	-	0	0.388888	0	0.533399	0	0.178418	0.469194	darkgrey
Ai02g1122	1052	EMJ17530	605	hypothetical protein PRUPE_ppa020070mg, partial [Prunus persica]	1e-113	349	0.515	GO:0016020	GO:0016020	C	"membrane"	Q8VZG8	281	2e-85	K13417	"Plant-pathogen interaction"	Q9SKG5	93.6	1e-20	2.7.11.1	"Non-specificserine/threonineproteinkinase."	Q8VZG8	281	1e-85	0	0	0	0	0	0	0	grey
Ai02g11220	2346	XP_002517897	797	s-receptor kinase, putative [Ricinus communis] gb|EEF44415.1| s-receptor kinase, putative [Ricinus communis]	-	1101	0.686	GO:0004672	GO:0016740	F	"protein kinase activity"	O64477	780	0	K13415	"Plant hormone signal transduction"	O22476	192	1e-50	2.7.11.1	"Non-specificserine/threonineproteinkinase."	O64477	780	0	1.89553	1.13508	0.289059	0.339184	0.259923	4.59042	4.08307	tan
Ai02g11221	2667	XP_002274917	377	PREDICTED: dihydroorotase, mitochondrial-like [Vitis vinifera]	-	605	0.851	GO:0016812	acting on carbon-nitrogen (but not peptide) bonds	F	"hydrolase activity	in cyclic amides"	GO:0003824	O04904	K04733	"Leishmaniasis"	Q9FID9	113	2e-25	3.5.2.3	"Dihydroorotase."	O04904	573	0	8.30301	14.253	11.8457	13.5905	26.6799	18.215	25.8167	cyan
Ai02g11222	1065	EEE80449	364	hypothetical protein POPTR_0002s12640g [Populus trichocarpa]	-	556	0.785	GO:0005737	GO:0005622	C	"cytoplasm"	Q9C635	336	1e-113	-	-	-	-	-	-	-	-	-	-	0.79149	8.97888	33.7084	1.43492	0	43.4089	5.70774	red
Ai02g11223	1326	EOY14426	449	WD-repeat protein, putative isoform 1 [Theobroma cacao]	-	627	0.71	GO:0007275	GO:0007275	P	"multicellular organismal development"	Q3SZD4	163	2e-44	-	-	-	-	-	2.7.11.1	"Non-specificserine/threonineproteinkinase."	P49695	75.1	2e-13	14.4002	22.5339	51.3966	27.1401	35.826	39.2433	69.388	tan
Ai02g11224	774	EOY14429	263	Basic helix-loop-helix DNA-binding superfamily protein [Theobroma cacao]	1e-100	301	0.635	GO:0003677	GO:0005488	F	"DNA binding"	Q9FHA7	136	6e-38	-	-	-	-	-	-	-	-	-	-	0	1.36856	3.24122	0.697373	1.83332	0	4.62328	yellow
Ai02g11225	2418	XP_002302355	827	predicted protein [Populus trichocarpa] gb|EEE81628.1| hypothetical protein POPTR_0002s10960g [Populus trichocarpa]	-	795	0.632	-	-	-	-	-	-	-	-	-	-	-	-	-	-	-	-	-	1.01192	597.951	0.752256	53.6468	0.294598	0	0	brown
Ai02g11226	600	EOY15543	324	CBL-interacting protein kinase 8 isoform 4 [Theobroma cacao]	1e-128	371	0.863	GO:0004672	GO:0016740	F	"protein kinase activity"	Q9STV4	355	1e-122	K07198	"Insulin signaling pathway"	Q09137	200	2e-61	2.7.11.1	"Non-specificserine/threonineproteinkinase."	Q9STV4	355	1e-122	12.7092	16.7796	12.9587	17.1162	8.64539	12.8863	6.16143	magenta
Ai02g11227	600	EOY15540	446	CBL-interacting protein kinase 8 isoform 1 [Theobroma cacao]	1e-112	334	0.891	GO:0004672	GO:0016740	F	"protein kinase activity"	Q9STV4	285	1e-94	-	-	-	-	-	2.7.11.1	"Non-specificserine/threonineproteinkinase."	Q9STV4	285	5e-95	9.71884	32.2826	24.2453	49.4898	29.3192	56.2312	26.9562	midnightblue
Ai02g11228	2292	XP_002283668	762	PREDICTED: pentatricopeptide repeat-containing protein At1g11290-like [Vitis vinifera]	-	1042	0.683	GO:0008150	NA	P	"biological_process"	Q9SHZ8	455	1e-148	-	-	-	-	-	-	-	-	-	-	22.7713	1.63646	1.05282	0.329166	0.443767	1.93625	19.8219	yellow
Ai02g11229	1557	EOY15532	514	Serine hydroxymethyltransferase 2 isoform 1 [Theobroma cacao] gb|EOY15534.1| Serine hydroxymethyltransferase 2 isoform 1 [Theobroma cacao] gb|EOY15535.1| Serine hydroxymethyltransferase 2 isoform 1 [Theobroma cacao] gb|EOY15536.1| Serine hydroxymethyltransferase 2 isoform 1 [Theobroma cacao] gb|EOY15537.1| Serine hydroxymethyltransferase 2 isoform 1 [Theobroma cacao]	-	885	0.869	GO:0005737	GO:0005622	C	"cytoplasm"	O13426	554	0	K00600	"One carbon pool by folate"	Q9SZJ5	853	0	2.1.2.1	"Glycinehydroxymethyltransferase."	P50433	862	0	42.7982	58.0066	80.1626	73.923	40.7789	49.6772	46.268	royalblue
Ai02g1123	436	EOY22409	677	Nucleic acid-binding, OB-fold-like protein isoform 1 [Theobroma cacao]	5e-61	206	0.708	-	-	-	-	-	-	-	-	-	-	-	-	-	-	-	-	-	16.3369	36.6675	61.3044	31.8179	23.6856	63.1459	276.016	yellow
Ai02g11230	2193	XP_002306519	747	oligopeptide transporter OPT family [Populus trichocarpa] gb|EEE93515.1| hypothetical protein POPTR_0005s19410g [Populus trichocarpa]	-	1148	0.748	GO:0043090	GO:0006810	P	"amino acid import"	Q9FG72	718	0	-	-	-	-	-	-	-	-	-	-	0.184781	0.811434	3.75396	0.191426	7.85054	0	0	blue
Ai02g11231	2262	XP_004136415	742	PREDICTED: oligopeptide transporter 2-like [Cucumis sativus] ref|XP_004164895.1| PREDICTED: oligopeptide transporter 2-like [Cucumis sativus]	-	1174	0.751	GO:0043090	GO:0006810	P	"amino acid import"	Q9FG72	790	0	-	-	-	-	-	-	-	-	-	-	0.357891	4.01636	0.466934	3.55932	0.359888	0	0.368699	greenyellow
Ai02g11232	321	EOY15528	98	Uncharacterized protein TCM_034555 [Theobroma cacao]	7e-37	127	0.68	-	-	-	-	-	-	-	-	-	-	-	-	-	-	-	-	-	104.159	16.8103	0.298668	15.4387	0	32.6431	62.7317	pink
Ai02g11233	1842	EOY15527	606	Pentatricopeptide repeat (PPR-like) superfamily protein [Theobroma cacao]	-	991	0.808	GO:0016020	GO:0016020	C	"membrane"	Q3EDF8	889	0	-	-	-	-	-	-	-	-	-	-	19.4944	13.1328	13.0886	14.7794	10.6926	11.1082	30.5811	yellow
Ai02g11234	139	-	-	-	-	-	-	-	-	-	-	-	-	-	-	-	-	-	-	-	-	-	-	-	0	1.53853	0	13.0664	0	9.88203	0	magenta
Ai02g11235	2268	EOY24377	230	YbaK/aminoacyl-tRNA synthetase-associated domain isoform 1 [Theobroma cacao]	4e-97	308	0.665	-	-	-	-	-	-	-	-	-	-	-	-	-	-	-	-	-	1.6061	4.65841	4.1909	4.60335	10.6773	6.7113	3.86073	blue
Ai02g11236	528	XP_002329915	183	predicted protein [Populus trichocarpa]	2e-29	114	0.406	-	-	-	-	-	-	-	-	-	-	-	-	-	-	-	-	-	5.20172	0.423009	0.161586	0.26944	0	0	0	pink
Ai02g11237	1824	EMJ28425	751	hypothetical protein PRUPE_ppa018699mg, partial [Prunus persica]	5e-53	202	0.296	-	-	-	-	-	-	-	-	-	-	-	-	-	-	-	-	-	0	0	0	0	0	0	0	grey
Ai02g11238	1278	ABK94394	421	unknown [Populus trichocarpa] gb|ABK94482.1| unknown [Populus trichocarpa] gb|EEE80213.2| hypothetical protein POPTR_0002s07270g [Populus trichocarpa]	-	662	0.765	-	-	-	-	-	-	-	-	-	-	-	-	-	-	-	-	-	4.23227	7.78358	12.0756	10.045	10.0668	30.6088	9.72631	turquoise
Ai02g11239	168	-	-	-	-	-	-	-	-	-	-	-	-	-	-	-	-	-	-	-	-	-	-	-	12.89	3.14468	3.2033	4.8963	0	0	4.42641	pink
Ai02g1124	2349	EOY22411	781	Nuclear protein X1 isoform 1 [Theobroma cacao]	-	743	0.536	GO:0009651	GO:0050896	P	"response to salt stress"	Q9FGW9	440	1e-139	-	-	-	-	-	-	-	-	-	-	15.8326	19.8586	26.5904	31.6451	16.916	25.8881	14.1832	green
Ai02g11240	2649	XP_002277923	882	PREDICTED: pentatricopeptide repeat-containing protein At5g03800-like [Vitis vinifera]	-	1175	0.699	GO:0009793	GO:0007275	P	"embryo development ending in seed dormancy"	Q9FFN1	989	0	-	-	-	-	-	-	-	-	-	-	5.16869	5.71145	8.78355	4.26791	7.98737	4.04963	15.8177	yellow
Ai02g11241	2454	XP_003595331	830	Beta-galactosidase [Medicago truncatula] gb|AES65582.1| Beta-galactosidase [Medicago truncatula]	-	907	0.539	GO:0042398	GO:0008152	P	"cellular modified amino acid biosynthetic process"	Q9SCV9	630	0	K12309	"Sphingolipid metabolism"	Q9LFA6	582	0	3.2.1.23	"Beta-galactosidase."	Q9C6W4	809	0	0	20.3458	0.0306584	0.698669	0.0413523	0	0.338917	brown
Ai02g11242	542	-	-	-	-	-	-	-	-	-	-	-	-	-	-	-	-	-	-	-	-	-	-	-	0	0	0	0	0	0	0	grey
Ai02g11243	951	-	-	-	-	-	-	-	-	-	-	-	-	-	-	-	-	-	-	-	-	-	-	-	0	0	0	0	0	0	0	grey
Ai02g11244	546	-	-	-	-	-	-	-	-	-	-	-	-	-	-	-	-	-	-	-	-	-	-	-	0	0	0	0	0	0	0	grey
Ai02g11245	102	-	-	-	-	-	-	-	-	-	-	-	-	-	-	-	-	-	-	-	-	-	-	-	0	0	0	0	0	0	0	grey
Ai02g11246	159	XP_004148521	149	PREDICTED: putative cytochrome c oxidase subunit 6b-like [Cucumis sativus] ref|XP_004163766.1| PREDICTED: putative cytochrome c oxidase subunit 6b-like [Cucumis sativus]	5e-17	76.6	0.85	-	-	-	-	-	-	-	-	-	-	-	-	-	-	-	-	-	0	0	149.305	11.8553	1249.06	0	0	blue
Ai02g11247	555	XP_004301714	163	PREDICTED: putative invertase inhibitor-like [Fragaria vesca subsp. vesca]	3e-56	182	0.608	GO:0043086	GO:0050789	P	"negative regulation of catalytic activity"	Q8GT41	138	1e-40	-	-	-	-	-	-	-	-	-	-	0	1.79602	0	0	0	0	0	brown
Ai02g11248	390	EOY23245	455	Transducin family protein / WD-40 repeat family protein [Theobroma cacao]	4e-41	149	0.565	-	-	-	-	-	-	-	-	-	-	-	-	-	-	-	-	-	0	0.304756	0	0.905879	0.314039	3.91493	0	turquoise
Ai02g11249	2114	EOY29783	712	Casein kinase I protein [Theobroma cacao]	-	1209	0.838	GO:0004672	GO:0016740	F	"protein kinase activity"	Q6QNM1	197	4e-56	K08959	"Gap junction"	Q6P647	190	2e-53	2.7.11.1	"Non-specificserine/threonineproteinkinase."	Q6QNM1	197	2e-56	31.4793	46.1457	31.4468	34.3329	53.111	35.7926	19.5375	blue
Ai02g1125	384	XP_004305144	183	PREDICTED: putative ribonuclease H protein At1g65750-like [Fragaria vesca subsp. vesca]	5e-28	108	0.417	-	-	-	-	-	-	-	-	-	-	-	-	-	-	-	-	-	0	0	0	0	0	0	0	grey
Ai02g11250	738	XP_004136226	245	PREDICTED: uncharacterized protein LOC101218909 [Cucumis sativus] ref|XP_004166779.1| PREDICTED: uncharacterized protein LOC101229999 [Cucumis sativus]	1e-102	305	0.639	-	-	-	-	-	-	-	-	-	-	-	-	-	-	-	-	-	3.54913	7.93702	34.8389	19.4256	6.24563	21.3189	20.7191	red
Ai02g11251	369	XP_002529871	326	aldo-keto reductase, putative [Ricinus communis] gb|EEF32521.1| aldo-keto reductase, putative [Ricinus communis]	2e-60	195	0.843	GO:0070401	GO:0005488	F	"NADP+ binding"	Q0PGJ6	186	1e-58	K00251	"Primary bile acid biosynthesis"	P51857	75.9	3e-17	1.1.1.21	"Aldehydereductase."	P23901	100	1e-25	47.148	15.3771	47.0177	23.8957	23.5121	10.4912	61.9794	midnightblue
Ai02g11252	1935	EOY07421	1340	NAD(P)-linked oxidoreductase superfamily protein, putative isoform 1 [Theobroma cacao]	-	845	0.642	GO:0070401	GO:0005488	F	"NADP+ binding"	Q0PGJ6	458	1e-157	K00011	"Pentose and glucuronate interconversions"	P07943	226	2e-68	1.1.1.21	"Aldehydereductase."	P23901	239	1e-72	4.62967	6.5201	11.6098	9.85393	2.80388	16.158	24.0641	tan
Ai02g11253	735	EOX94978	402	Mitochondrial transcription termination factor family protein [Theobroma cacao]	1e-66	219	0.431	-	-	-	-	-	-	-	-	-	-	-	-	-	-	-	-	-	1.78266	1.01477	1.32415	0.751707	0.448151	0.465567	7.34596	yellow
Ai02g11254	1470	EEE99342	400	hypothetical protein POPTR_0014s12770g [Populus trichocarpa]	3e-85	275	0.425	-	-	-	-	-	-	-	-	-	-	-	-	-	-	-	-	-	12.0695	14.2432	17.2117	10.7007	0.987883	14.9543	15.9039	blue
Ai02g11255	633	XP_004143736	295	PREDICTED: uncharacterized protein LOC101216242 [Cucumis sativus] ref|XP_004158150.1| PREDICTED: uncharacterized LOC101216242 [Cucumis sativus]	2e-16	84	0.4	-	-	-	-	-	-	-	-	-	-	-	-	-	-	-	-	-	18.284	20.0728	17.1702	14.789	1.23752	15.4273	20.2851	blue
Ai02g11256	1308	ERP67342	535	FAD-binding domain-containing family protein [Populus trichocarpa]	-	634	0.719	GO:0008762	GO:0016491	F	"UDP-N-acetylmuramate dehydrogenase activity"	Q9SVG4	443	1e-151	-	-	-	-	-	1.21.3.3	"Reticulineoxidase."	P30986	318	1e-103	171.835	74.0017	17.8784	12.767	0	16.9223	33.7033	pink
Ai02g11257	1632	EOY25661	575	FAD-binding Berberine family protein [Theobroma cacao]	-	783	0.717	GO:0008762	GO:0016491	F	"UDP-N-acetylmuramate dehydrogenase activity"	Q9SVG4	538	0	-	-	-	-	-	1.21.3.3	"Reticulineoxidase."	P30986	370	1e-122	0.754334	1.71761	0.18746	0.416779	0	2.36406	0.259038	turquoise
Ai02g11258	387	EOY11069	249	Indoleacetic acid-induced protein 16 [Theobroma cacao]	3e-79	241	0.983	GO:0010583	GO:0050896	P	"response to cyclopentenone"	O24407	222	8e-74	K14484	"Plant hormone signal transduction"	Q38825	209	2e-69	-	-	-	-	-	204.102	277.799	144.831	206.722	0.951236	809.475	329.053	turquoise
Ai02g11259	1494	XP_002307453	518	nramp transporter [Populus trichocarpa]	-	624	0.636	GO:0006810	GO:0006810	P	"transport"	Q8H4H5	518	1e-179	K12347	"Lysosome"	P51027	182	5e-51	-	-	-	-	-	0	0	0.102858	0	0.138736	0	0	salmon
Ai02g1126	2295	BAK61859	694	mechanosensitive ion channel domain-containing protein [Citrus unshiu]	-	683	0.725	GO:0016020	GO:0016020	C	"membrane"	Q9LYG9	551	0	-	-	-	-	-	-	-	-	-	-	0.681453	0.703812	1.40423	0.833889	0.719055	1.28276	0.466494	red
Ai02g11260	879	EOY16374	438	Pentatricopeptide repeat (PPR) superfamily protein isoform 2 [Theobroma cacao]	1e-173	493	0.85	GO:0016020	GO:0016020	C	"membrane"	Q3EDF8	127	7e-32	-	-	-	-	-	-	-	-	-	-	1.93377	4.08899	1.90528	4.07146	1.0886	7.46069	5.02249	grey60
Ai02g11261	114	-	-	-	-	-	-	-	-	-	-	-	-	-	-	-	-	-	-	-	-	-	-	-	0	0	0	1.09475	0	0	0	green
Ai02g11262	1203	EOY21497	365	Homeodomain-like superfamily protein, putative isoform 4, partial [Theobroma cacao]	1e-123	369	0.57	GO:0003677	GO:0005488	F	"DNA binding"	Q93WJ9	183	2e-52	-	-	-	-	-	-	-	-	-	-	7.29212	19.6538	27.8297	35.3976	12.134	45.1625	6.43913	red
Ai02g11263	336	-	-	-	-	-	-	-	-	-	-	-	-	-	-	-	-	-	-	-	-	-	-	-	1.50964	0	0	0.156393	0	0	0	pink
Ai02g11264	552	EOX93031	185	Uncharacterized protein TCM_001886 [Theobroma cacao]	3e-34	127	0.403	-	-	-	-	-	-	-	-	-	-	-	-	-	-	-	-	-	0	0	0	0.852753	0	0	0	green
Ai02g11265	1092	XP_004310211	351	PREDICTED: uncharacterized protein LOC101302326 [Fragaria vesca subsp. vesca]	5e-71	233	0.429	GO:0022900	GO:0008152	P	"electron transport chain"	P80728	144	1e-41	-	-	-	-	-	-	-	-	-	-	0	0	0	0	0	0	0	grey
Ai02g11266	993	EMJ13973	151	hypothetical protein PRUPE_ppa019734mg [Prunus persica]	6e-31	122	0.508	GO:0022900	GO:0008152	P	"electron transport chain"	P80728	94.7	6e-23	-	-	-	-	-	-	-	-	-	-	0	0	0	0	0	0	0	grey
Ai02g11267	2655	CAN65091	795	hypothetical protein VITISV_035036 [Vitis vinifera]	4e-76	273	0.334	-	-	-	-	-	-	-	-	-	-	-	-	-	-	-	-	-	5.30833	4.81013	12.7489	12.6482	10.9809	20.201	11.8747	turquoise
Ai02g11268	261	XP_002326060	151	type-a response regulator [Populus trichocarpa] gb|EEF00442.1| hypothetical protein POPTR_0019s15410g [Populus trichocarpa]	8e-19	82.8	0.489	-	-	-	-	-	-	-	-	-	-	-	-	-	-	-	-	-	0	0.518416	22.1794	1.1007	2.67104	0	0	black
Ai02g11269	819	ACP43315	272	20S proteasome beta subunit 5 [Citrus maxima]	1e-180	504	0.915	GO:0008233	GO:0003824	F	"peptidase activity"	O24361	468	1e-168	K02740	"Proteasome"	P28064	259	1e-86	3.4.25.1	"Proteasomeendopeptidasecomplex."	O24361	468	1e-168	165.462	447.504	276.179	350.959	351.714	268.36	236.688	lightcyan
Ai02g1127	2631	XP_002522604	1158	leucine-rich repeat containing protein, putative [Ricinus communis] gb|EEF39691.1| leucine-rich repeat containing protein, putative [Ricinus communis]	8e-55	215	0.31	GO:0052543	GO:0009987	P	"callose deposition in cell wall"	Q9SZ67	160	9e-39	-	-	-	-	-	-	-	-	-	-	0.153092	0.971066	0.142669	0.317195	0.0769729	0.239893	0	brown
Ai02g11270	6018	EOY13966	1279	Pre-mRNA-splicing factor ATP-dependent RNA helicase PRP16 isoform 1 [Theobroma cacao] gb|EOY13967.1| Pre-mRNA-splicing factor ATP-dependent RNA helicase PRP16 isoform 1 [Theobroma cacao]	-	1881	0.761	GO:0005654	GO:0005622	C	"nucleoplasm"	Q92620	1048	0	K12815	"Spliceosome"	Q92620	1048	0	3.6.4.13	"RNAhelicase."	Q92620	1048	0	17.0456	13.9366	15.7011	26.6584	52.8781	22.5851	13.1533	blue
Ai02g11271	303	XP_002514941	156	conserved hypothetical protein [Ricinus communis] gb|EEF47495.1| conserved hypothetical protein [Ricinus communis]	7e-35	124	0.67	-	-	-	-	-	-	-	-	-	-	-	-	-	-	-	-	-	0	0	0	1.43383	1.30479	0	1.78232	lightyellow
Ai02g11272	1392	EOY00482	398	Peroxin 14-like protein isoform 1 [Theobroma cacao]	7e-72	240	0.383	GO:0015031	GO:0006810	P	"protein transport"	Q9FXT6	160	2e-42	K13343	"Peroxisome"	Q9FXT6	160	2e-43	-	-	-	-	-	1.48668	3.26425	5.20932	8.37838	1.71922	23.296	5.81997	turquoise
Ai02g11273	669	EEF01864	236	mov34 family protein [Populus trichocarpa]	7e-95	284	0.594	GO:0008233	GO:0003824	F	"peptidase activity"	Q6NKP9	262	3e-88	K11866	"Endocytosis"	Q5PNU3	212	4e-66	-	-	-	-	-	52.8373	57.8454	64.135	69.7903	43.6679	44.5025	41.5051	green
Ai02g11274	774	EOY00490	288	Uncharacterized protein TCM_010371 [Theobroma cacao]	4e-59	196	0.466	-	-	-	-	-	-	-	-	-	-	-	-	-	-	-	-	-	1.68291	7.39022	3.76399	6.68316	11.7051	7.03226	1.73373	blue
Ai02g11275	1047	XP_002263085	354	PREDICTED: methyl-CpG-binding domain-containing protein 2 [Vitis vinifera] emb|CBI24099.3| unnamed protein product [Vitis vinifera]	1e-145	422	0.621	GO:0008150	NA	P	"biological_process"	Q8LA53	280	2e-92	-	-	-	-	-	-	-	-	-	-	16.5266	27.2398	46.1292	43.1783	13.6801	43.5828	15.3647	magenta
Ai02g11276	318	XP_003529088	71	PREDICTED: uncharacterized protein LOC100306283 isoform 1 [Glycine max]	2e-29	108	0.857	-	-	-	-	-	-	-	-	-	-	-	-	-	-	-	-	-	53.5389	110.429	159.358	123.534	54.6533	99.1483	81.8978	black
Ai02g11277	4902	EOY23556	1682	Transcription factor jumonji domain-containing protein, putative isoform 1 [Theobroma cacao]	-	1206	0.436	GO:0005730	GO:0005622	C	"nucleolus"	Q7LBC6	131	4e-29	-	-	-	-	-	-	-	-	-	-	21.4744	18.2474	41.2179	26.0244	5.76524	27.0471	19.368	red
Ai02g11278	390	AFK33978	130	unknown [Lotus japonicus]	3e-59	186	0.876	-	-	-	-	-	-	-	-	-	-	-	-	-	-	-	-	-	26.233	136.835	96.6235	110.388	515.025	211.406	167.299	blue
Ai02g11279	5844	EOY23564	1595	Gamma-irradiation and mitomycin c induced 1, putative isoform 1 [Theobroma cacao]	-	1550	0.535	-	-	-	-	-	-	-	-	-	-	-	-	-	-	-	-	-	22.3736	24.3006	30.9536	55.3906	2.68591	23.8672	13.4432	magenta
Ai02g1128	276	EOY04603	91	Small nuclear ribonucleoprotein family protein isoform 1 [Theobroma cacao] gb|EOY04604.1| Small nuclear ribonucleoprotein family protein isoform 1 [Theobroma cacao] gb|EOY04605.1| Small nuclear ribonucleoprotein family protein isoform 1 [Theobroma cacao]	8e-49	157	1	GO:0005737	GO:0005622	C	"cytoplasm"	P62313	137	5e-43	K11098	"Spliceosome"	P62321	75.9	2e-19	-	-	-	-	-	43.2257	132.777	110.961	137.394	41.985	141.626	115.376	magenta
Ai02g11280	420	EOY33707	145	Heavy metal transport/detoxification superfamily protein [Theobroma cacao]	2e-78	236	0.782	-	-	-	-	-	-	-	-	-	-	-	-	-	-	-	-	-	0	1.1124	0.424928	0.590463	0	0	0	brown
Ai02g11281	768	XP_004136830	261	PREDICTED: 14-3-3-like protein D-like [Cucumis sativus] ref|XP_004155472.1| PREDICTED: 14-3-3-like protein D-like [Cucumis sativus]	1e-152	432	0.861	GO:0019904	GO:0005488	F	"protein domain specific binding"	Q96453	422	1e-150	K06630	"Cell cycle"	P62260	349	1e-122	-	-	-	-	-	121.09	192.986	153.765	330.67	43.8128	245.606	136.405	magenta
Ai02g11282	849	XP_002307956	257	predicted protein [Populus trichocarpa]	1e-135	389	0.718	GO:0009534	GO:0005622	C	"chloroplast thylakoid"	Q9LXX5	355	1e-123	-	-	-	-	-	-	-	-	-	-	13.1683	5.31309	4.99291	5.77154	1.40057	2.3809	56.6306	yellow
Ai02g11283	3048	ERP47495	625	hypothetical protein POPTR_0149s00230g [Populus trichocarpa]	-	570	0.504	GO:0005575	NA	C	"cellular_component"	Q9SZL8	323	2e-95	-	-	-	-	-	-	-	-	-	-	21.0567	13.26	12.8286	26.1767	37.9811	10.7235	8.1347	blue
Ai02g11284	435	EMJ05709	106	hypothetical protein PRUPE_ppa018423mg [Prunus persica]	1e-12	67.8	0.464	-	-	-	-	-	-	-	-	-	-	-	-	-	-	-	-	-	0	0.799346	0	0.905156	0	0	0	greenyellow
Ai02g11285	1491	EOY16858	475	Mitochondrial transcription termination factor family protein isoform 1 [Theobroma cacao]	-	669	0.804	-	-	-	-	-	-	-	-	-	-	-	-	-	-	-	-	-	31.2465	16.7976	21.9038	18.3622	50.3289	12.999	28.7717	blue
Ai02g11286	1662	EOY15039	566	SKU5 similar 18 [Theobroma cacao]	-	793	0.722	GO:0005886	GO:0016020	C	"plasma membrane"	Q8VXX5	491	1e-167	-	-	-	-	-	1.10.3.3	"L-ascorbateoxidase."	P24792	183	5e-50	0	9.99022	0	0.894449	0	0	0	brown
Ai02g11287	537	EOY15038	177	Uncharacterized protein TCM_034235 [Theobroma cacao]	5e-16	79.7	0.485	-	-	-	-	-	-	-	-	-	-	-	-	-	-	-	-	-	0	2.07366	0.475272	1.49695	2.13683	1.33193	0	midnightblue
Ai02g11288	1833	XP_002510544	620	conserved hypothetical protein [Ricinus communis] gb|EEF52731.1| conserved hypothetical protein [Ricinus communis]	-	790	0.663	-	-	-	-	-	-	-	-	-	-	-	-	-	-	-	-	-	10.2425	11.0273	0.166002	19.7915	8.06058	2.79128	4.81712	green
Ai02g11289	4488	EOY07584	1500	Transducin/WD40 repeat-like superfamily protein [Theobroma cacao]	-	2147	0.728	GO:0009877	NA	P	"nodulation"	C6L7U1	1899	0	-	-	-	-	-	-	-	-	-	-	3.90021	2.7464	0.561721	11.8827	1.22562	31.5302	4.74853	turquoise
Ai02g1129	1539	EOY04606	524	Thioesterase/thiol ester dehydrase-isomerase superfamily protein isoform 1 [Theobroma cacao] gb|EOY04607.1| Thioesterase/thiol ester dehydrase-isomerase superfamily protein isoform 1 [Theobroma cacao]	-	644	0.738	GO:0047617	GO:0003824	F	"acyl-CoA hydrolase activity"	Q9R0X4	134	5e-33	-	-	-	-	-	-	-	-	-	-	14.7092	18.8559	17.9945	17.1225	2.48761	25.5635	20.1126	blue
Ai02g11290	1014	EOY15036	381	Uncharacterized protein TCM_034233 [Theobroma cacao]	-	529	0.701	GO:0005737	GO:0005622	C	"cytoplasm"	Q6DJ78	129	6e-33	-	-	-	-	-	-	-	-	-	-	17.526	32.4749	39.1208	48.6761	11.959	77.1579	46.4277	turquoise
Ai02g11291	2445	EMJ04813	691	hypothetical protein PRUPE_ppa002292mg [Prunus persica]	-	1071	0.771	GO:0008150	NA	P	"biological_process"	O23169	900	0	-	-	-	-	-	-	-	-	-	-	0.660467	1.65158	0.923249	1.02633	0.249057	0.517471	3.74226	yellow
Ai02g11292	354	CBI23300	703	unnamed protein product [Vitis vinifera]	6e-32	126	0.582	GO:0043531	GO:0005488	F	"ADP binding"	Q9FKZ1	84.7	4e-19	-	-	-	-	-	-	-	-	-	-	0	0	0	0	0	0	0	grey
Ai02g11293	2031	EOY24609	697	Major Facilitator Superfamily with SPX (SYG1/Pho81/XPR1) domain-containing protein isoform 1 [Theobroma cacao]	-	989	0.771	GO:0006817	GO:0006810	P	"phosphate ion transport"	Q2V4F9	866	0	-	-	-	-	-	-	-	-	-	-	55.2796	56.7612	23.7909	57.8067	22.4727	66.16	63.6982	salmon
Ai02g11294	720	XP_002316255	710	predicted protein [Populus trichocarpa]	3e-82	267	0.569	GO:0008233	GO:0003824	F	"peptidase activity"	Q39547	193	6e-56	-	-	-	-	-	3.4.21.25	"Cucumisin."	Q39547	193	2e-56	0	0	0	0	0	0	0	grey
Ai02g11295	1098	CAN61853	1244	hypothetical protein VITISV_027841 [Vitis vinifera]	4e-58	212	0.389	GO:0005737	GO:0005622	C	"cytoplasm"	Q40392	125	4e-30	-	-	-	-	-	-	-	-	-	-	0	0	0	0.0793453	0	0.600084	0	turquoise
Ai02g11296	153	-	-	-	-	-	-	-	-	-	-	-	-	-	-	-	-	-	-	-	-	-	-	-	0	0	0	0	0	0	0	grey
Ai02g11297	1575	EEE87949	509	hypothetical protein POPTR_0009s07600g [Populus trichocarpa]	1e-162	477	0.534	-	-	-	-	-	-	-	-	-	-	-	-	-	-	-	-	-	13.5726	19.2305	43.6375	25.769	16.273	17.9961	12.1002	black
Ai02g11298	1032	EOY32920	340	Signal peptide peptidase isoform 1 [Theobroma cacao] gb|EOY32921.1| Signal peptide peptidase isoform 1 [Theobroma cacao] gb|EOY32922.1| Signal peptide peptidase isoform 1 [Theobroma cacao]	-	611	0.899	GO:0008233	GO:0003824	F	"peptidase activity"	O81062	544	0	-	-	-	-	-	-	-	-	-	-	101.946	242.916	184.21	292.532	199.574	202.71	162.387	greenyellow
Ai02g11299	1845	EOY32917	727	Tetratricopeptide repeat (TPR)-like superfamily protein isoform 1 [Theobroma cacao] gb|EOY32918.1| Tetratricopeptide repeat (TPR)-like superfamily protein isoform 1 [Theobroma cacao] gb|EOY32919.1| Tetratricopeptide repeat (TPR)-like superfamily protein isoform 1 [Theobroma cacao]	-	986	0.783	GO:0005739	GO:0005622	C	"mitochondrion"	Q0WVK7	369	1e-117	-	-	-	-	-	-	-	-	-	-	3.31728	2.64369	4.45165	3.07001	2.16826	4.1585	2.96179	red
Ai02g113	474	-	-	-	-	-	-	-	-	-	-	-	-	-	-	-	-	-	-	-	-	-	-	-	0	0	0	0	0	0	0	grey
Ai02g1130	2142	EOY04609	933	Actin-binding FH2 family protein isoform 1 [Theobroma cacao] gb|EOY04610.1| Actin-binding FH2 family protein isoform 1 [Theobroma cacao]	-	803	0.672	GO:0051015	GO:0005488	F	"actin filament binding"	Q9SE97	608	0	K04512	"Wnt signaling pathway"	Q86T65	92	9e-19	-	-	-	-	-	39.9517	54.2768	101.108	44.9584	4.66482	159.921	62.0298	red
Ai02g11300	489	EOY32971	142	Uncharacterized protein TCM_040980 [Theobroma cacao]	2e-37	133	0.539	-	-	-	-	-	-	-	-	-	-	-	-	-	-	-	-	-	0.94902	2.54678	0.176881	5.30901	0.477157	1.4871	0	green
Ai02g11301	657	EOY32916	201	Uncharacterized protein TCM_040942 [Theobroma cacao]	1e-93	280	0.687	-	-	-	-	-	-	-	-	-	-	-	-	-	-	-	-	-	6.74132	6.08513	15.7058	8.52018	2.88104	8.45084	5.55591	black
Ai02g11302	766	EMJ00817	409	hypothetical protein PRUPE_ppa006480mg [Prunus persica]	6e-29	115	0.6	GO:0005737	GO:0005622	C	"cytoplasm"	Q5ZJK8	75.5	3e-14	-	-	-	-	-	-	-	-	-	-	0	0.138445	5.1827	0.940627	0.570649	1.77848	2.9231	black
Ai02g11303	1914	EOY04778	1659	Uncharacterized protein TCM_019956 [Theobroma cacao]	2e-55	213	0.282	GO:0032196	GO:0009987	P	"transposition"	P08770	102	4e-21	-	-	-	-	-	-	-	-	-	-	37.6736	39.9832	34.8309	54.0224	43.8766	57.3663	36.8378	midnightblue
Ai02g11304	676	AGL39660	359	NAC transcription factor 004 [Jatropha curcas]	1e-121	355	0.884	GO:0003677	GO:0005488	F	"DNA binding"	O04017	310	1e-105	-	-	-	-	-	-	-	-	-	-	0	5.89212	0.243323	0	0	0	0	brown
Ai02g11305	387	ERP48398	201	hypothetical protein POPTR_0022s00270g [Populus trichocarpa]	2e-60	191	0.72	-	-	-	-	-	-	-	-	-	-	-	-	-	-	-	-	-	7.56767	18.77	11.2839	18.6849	8.8782	15.8112	24.6879	tan
Ai02g11306	3781	XP_002525970	1446	conserved hypothetical protein [Ricinus communis] gb|EEF36394.1| conserved hypothetical protein [Ricinus communis]	-	940	0.451	GO:0010228	GO:0007275	P	"vegetative to reproductive phase transition of meristem"	Q9FWQ5	768	0	K04498	"Wnt signaling pathway"	Q9FWQ5	768	0	2.3.1.48	"Histoneacetyltransferase."	Q9FWQ5	768	0	6.12251	5.15057	6.66972	5.28193	20.1684	0.82706	6.0899	blue
Ai02g11307	1008	EEF03415	428	hypothetical protein POPTR_0018s01500g [Populus trichocarpa]	3e-80	258	0.401	-	-	-	-	-	-	-	-	-	-	-	-	-	-	-	-	-	0.419975	0	0	0	0	0	0	pink
Ai02g11308	912	EMJ27530	340	hypothetical protein PRUPE_ppa022094mg [Prunus persica]	4e-48	171	0.375	-	-	-	-	-	-	-	-	-	-	-	-	-	-	-	-	-	0	0	0	0	0	0	0	grey
Ai02g11309	1065	XP_002332979	373	predicted protein [Populus trichocarpa] gb|ERP63825.1| hypothetical protein POPTR_0003s20530g [Populus trichocarpa]	4e-78	251	0.414	-	-	-	-	-	-	-	-	-	-	-	-	-	-	-	-	-	8.22941	0.289396	0.430216	0.430385	0	1.86038	1.22309	pink
Ai02g1131	2211	XP_002270253	854	PREDICTED: putative pentatricopeptide repeat-containing protein At5g08310, mitochondrial [Vitis vinifera] emb|CBI29025.3| unnamed protein product [Vitis vinifera]	-	860	0.665	GO:0005739	GO:0005622	C	"mitochondrion"	P0C8Q6	709	0	-	-	-	-	-	-	-	-	-	-	0.366445	0.715191	1.05864	1.46155	4.42186	1.14843	1.13253	blue
Ai02g11310	2886	EOY17840	1707	LRR receptor-like serine/threonine-protein kinase, putative [Theobroma cacao]	-	758	0.451	GO:0004672	GO:0016740	F	"protein kinase activity"	C0LGP4	495	1e-158	K13416	"Plant hormone signal transduction"	Q94F62	98.2	1e-20	2.7.11.1	"Non-specificserine/threonineproteinkinase."	C0LGP4	495	1e-158	0	0.0339582	0	0.04326	0	0	0	greenyellow
Ai02g11311	639	EOY04483	216	Uncharacterized protein TCM_019726 [Theobroma cacao]	3e-72	226	0.879	-	-	-	-	-	-	-	-	-	-	-	-	-	-	-	-	-	6.26151	32.758	25.0265	33.8749	20.2885	26.1645	16.4848	greenyellow
Ai02g11312	1614	EOY21748	554	Aldehyde dehydrogenase 12A1 isoform 1 [Theobroma cacao] gb|EOY21749.1| Aldehyde dehydrogenase 12A1 isoform 1 [Theobroma cacao]	-	867	0.807	GO:0003842	GO:0016491	F	"1-pyrroline-5-carboxylate dehydrogenase activity"	Q8VZC3	832	0	K00294	"Alanine	aspartate and glutamate metabolism"	Q8VZC3	832	1.5.1.12	"1-pyrroline-5-carboxylatedehydrogenase."	Q8VZC3	832	0	20.3511	105.691	164.511	141.931	159.937	96.4671	55.8212	yellow
Ai02g11313	1194	XP_002511534	395	conserved hypothetical protein [Ricinus communis] gb|EEF52136.1| conserved hypothetical protein [Ricinus communis]	1e-180	514	0.655	-	-	-	-	-	-	-	-	-	-	-	-	-	-	-	-	-	15.4018	39.4535	24.8571	35.7916	22.6156	31.2651	25.964	greenyellow
Ai02g11314	900	EOY12599	300	TRNAse Z1 isoform 1 [Theobroma cacao]	1e-162	459	0.756	GO:0045893	DNA-dependent"	P	"positive regulation of transcription	GO:0050789	Q8LGU7	451	-	-	-	-	-	3.1.26.11	"RibonucleaseZ."	Q8LGU7	451	1e-161	5.70104	16.9219	16.4699	22.7876	7.76322	27.5448	15.6619	magenta
Ai02g11315	288	-	-	-	-	-	-	-	-	-	-	-	-	-	-	-	-	-	-	-	-	-	-	-	7.41225	1.80831	4.48993	5.56714	0.9317	5.80745	3.81804	blue
Ai02g11316	1140	EOY03259	519	Amino acid permease, putative isoform 2 [Theobroma cacao]	1e-133	399	0.589	GO:0006810	GO:0006810	P	"transport"	Q9LFR1	320	1e-104	-	-	-	-	-	-	-	-	-	-	0	0	0	0	0	0	0	grey
Ai02g11317	879	EOY02387	351	C2H2L domain class transcription factor [Theobroma cacao]	3e-99	302	0.551	-	-	-	-	-	-	-	-	-	-	-	-	-	-	-	-	-	0	0	0	0	0	0	0	grey
Ai02g11318	435	CAN70933	145	hypothetical protein VITISV_032482 [Vitis vinifera]	1e-85	254	0.903	GO:0016592	GO:0005622	C	"mediator complex"	Q84VW5	187	5e-61	-	-	-	-	-	-	-	-	-	-	21.8434	40.2337	33.3841	50.5756	33.2224	46.2081	52.882	tan
Ai02g11319	984	EOX98583	392	Hydroxyproline-rich glycoprotein family protein [Theobroma cacao]	2e-77	249	0.676	-	-	-	-	-	-	-	-	-	-	-	-	-	-	-	-	-	0	0.736185	0	0.044659	0	0	0	brown
Ai02g1132	297	XP_002514594	461	UDP-glucosyltransferase, putative [Ricinus communis] gb|EEF47700.1| UDP-glucosyltransferase, putative [Ricinus communis]	8e-22	96.3	0.559	GO:0008152	GO:0008152	P	"metabolic process"	Q9C9B0	77.4	7e-17	-	-	-	-	-	2.4.1.91	"Flavonol3-O-glucosyltransferase."	Q9C9B0	77.4	3e-17	0	11.8956	7.98399	24.4413	11.5605	2.78494	4.91693	green
Ai02g11320	2559	EOX98581	1806	Phosphatidylinositol 3- and 4-kinase family protein, ALPHA isoform 6 [Theobroma cacao]	-	1282	0.776	GO:0051015	GO:0005488	F	"actin filament binding"	Q9SXA1	1148	0	K00888	"Phosphatidylinositol signaling system"	Q9SXA1	1148	0	2.7.1.67	"1-phosphatidylinositol4-kinase."	Q9SXA1	1148	0	9.76703	4.34283	10.8931	7.34391	5.14837	2.96222	1.6229	cyan
Ai02g11321	267	EOY31113	275	Uncharacterized protein TCM_038117 [Theobroma cacao]	2e-34	126	0.721	GO:0008150	NA	P	"biological_process"	Q9SSC7	86.3	2e-21	-	-	-	-	-	-	-	-	-	-	0	0	0	1.06594	0	0	0	green
Ai02g11322	300	EOY31116	1094	Transducin family protein / WD-40 repeat family protein isoform 3 [Theobroma cacao]	3e-34	132	0.663	-	-	-	-	-	-	-	-	-	-	-	-	-	-	-	-	-	7.01339	0.855503	2.94115	4.17772	7.88823	2.74747	0	red
Ai02g11323	1218	XP_002518096	786	ankyrin repeat-containing protein, putative [Ricinus communis] gb|EEF44229.1| ankyrin repeat-containing protein, putative [Ricinus communis]	5e-74	253	0.597	-	-	-	-	-	-	-	-	-	-	-	-	-	-	-	-	-	0	0.0836009	0	0.145609	0.53341	0.536973	0	cyan
Ai02g11324	2127	XP_004298202	807	PREDICTED: uncharacterized protein LOC101298415 [Fragaria vesca subsp. vesca]	-	558	0.411	-	-	-	-	-	-	-	-	-	-	-	-	-	-	-	-	-	0.38146	5.11841	0	0.829874	0	0	0.196489	brown
Ai02g11325	942	XP_002518096	786	ankyrin repeat-containing protein, putative [Ricinus communis] gb|EEF44229.1| ankyrin repeat-containing protein, putative [Ricinus communis]	5e-53	193	0.676	-	-	-	-	-	-	-	-	-	-	-	-	-	-	-	-	-	0	0	0	0	0	0	0	grey
Ai02g11326	438	XP_002302098	360	predicted protein [Populus trichocarpa]	3e-17	84.7	0.369	-	-	-	-	-	-	-	-	-	-	-	-	-	-	-	-	-	0	0	0	0	0	0	0	grey
Ai02g11327	1056	XP_002302098	360	predicted protein [Populus trichocarpa]	1e-115	345	0.538	-	-	-	-	-	-	-	-	-	-	-	-	-	-	-	-	-	0	0	0	0	0	0	0	grey
Ai02g11328	334	-	-	-	-	-	-	-	-	-	-	-	-	-	-	-	-	-	-	-	-	-	-	-	0	0	0.594179	1.6563	0	0	0	green
Ai02g11329	4404	XP_002520828	656	pentatricopeptide repeat-containing protein, putative [Ricinus communis] gb|EEF41537.1| pentatricopeptide repeat-containing protein, putative [Ricinus communis]	-	806	0.668	GO:0000373	GO:0006139	P	"Group II intron splicing"	Q9XIR4	523	1e-171	-	-	-	-	-	-	-	-	-	-	13.6447	9.81001	10.0715	7.57318	7.36015	7.92937	26.0654	yellow
Ai02g1133	1155	XP_004289124	635	PREDICTED: ankyrin repeat-containing protein At5g02620-like [Fragaria vesca subsp. vesca]	2e-20	102	0.505	-	-	-	-	-	-	-	-	-	-	-	-	-	-	-	-	-	0	0	0.0676021	0	0	0	0	black
Ai02g11330	1218	EEF03611	540	hypothetical protein POPTR_0018s09900g [Populus trichocarpa]	-	527	0.682	GO:0010228	GO:0007275	P	"vegetative to reproductive phase transition of meristem"	Q6PQQ3	387	1e-129	-	-	-	-	-	-	-	-	-	-	7.53893	7.69128	96.8262	5.85754	243.711	41.3469	9.88474	blue
Ai02g11331	2145	EOY31866	719	Vernalization5/VIN3-like, putative isoform 2 [Theobroma cacao] gb|EOY31867.1| Vernalization5/VIN3-like, putative isoform 2 [Theobroma cacao]	-	1097	0.747	GO:0003677	GO:0005488	F	"DNA binding"	Q9FIE3	486	1e-163	-	-	-	-	-	-	-	-	-	-	37.6249	37.0392	73.5799	50.1229	28.2335	64.2905	57.4599	red
Ai02g11332	1338	EMJ27718	528	hypothetical protein PRUPE_ppa025518mg [Prunus persica]	-	633	0.724	GO:0008150	NA	P	"biological_process"	Q9FJY7	340	1e-110	-	-	-	-	-	-	-	-	-	-	1.86041	1.21032	2.08049	1.12427	1.55899	1.94349	2.87489	yellow
Ai02g11333	510	XP_002270117	169	PREDICTED: ribulose bisphosphate carboxylase small chain, chloroplastic [Vitis vinifera] emb|CBI17844.3| unnamed protein product [Vitis vinifera]	1e-103	300	0.814	GO:0009853	GO:0008152	P	"photorespiration"	O64416	202	5e-66	K01602	"Glyoxylate and dicarboxylate metabolism"	P10798	183	2e-59	4.1.1.39	"Ribulose-bisphosphatecarboxylase."	O64416	202	2e-66	5.41796	142.532	200.112	105.334	33.8242	233.471	12.0934	red
Ai02g11334	1217	AAR96002	521	retrotransposon-like protein [Musa acuminata]	2e-39	155	0.444	GO:0008233	GO:0003824	F	"peptidase activity"	P10978	115	1e-26	-	-	-	-	-	2.7.7.49	"RNA-directedDNApolymerase."	P10978	115	6e-27	0	0	0	0	0	0	0	grey
Ai02g11335	1458	EOX91167	479	UDP-glucosyl transferase 72E1, putative [Theobroma cacao]	-	610	0.653	GO:0008152	GO:0008152	P	"metabolic process"	Q94A84	513	1e-178	K13493	"Zeatin biosynthesis"	Q9FI99	159	3e-43	2.4.1.115	"Anthocyanidin3-O-glucosyltransferase."	Q40287	511	1e-178	1.41563	2.34845	1.10817	4.78091	5.6941	0	1.45838	blue
Ai02g11336	1521	EOX91167	479	UDP-glucosyl transferase 72E1, putative [Theobroma cacao]	-	564	0.612	GO:0008152	GO:0008152	P	"metabolic process"	Q40287	501	1e-174	K13493	"Zeatin biosynthesis"	Q9FI99	160	3e-43	2.4.1.115	"Anthocyanidin3-O-glucosyltransferase."	Q40287	501	1e-174	0	0	0	0	0	0	0	grey
Ai02g11337	566	XP_002338628	183	predicted protein [Populus trichocarpa]	9e-98	288	0.766	GO:0042744	GO:0008152	P	"hydrogen peroxide catabolic process"	Q02200	277	2e-93	K00430	"Methane metabolism"	Q9LE15	262	2e-88	1.11.1.7	"Peroxidase."	Q02200	277	1e-93	0	0	0	0	0	0	0	grey
Ai02g11338	2160	EMJ09350	720	hypothetical protein PRUPE_ppa022107mg [Prunus persica]	-	1142	0.768	GO:0008150	NA	P	"biological_process"	Q9M2Y7	983	0	-	-	-	-	-	-	-	-	-	-	3.37875	6.45693	7.48693	5.61986	17.7902	11.1772	15.0834	lightyellow
Ai02g11339	819	EOX91776	260	Uncharacterized protein isoform 1 [Theobroma cacao]	1e-150	426	0.843	GO:0008150	NA	P	"biological_process"	Q9M2Y6	399	1e-141	-	-	-	-	-	-	-	-	-	-	65.3417	120.457	89.1787	255.099	32.0583	165.97	95.0008	magenta
Ai02g1134	1803	CAN80506	454	hypothetical protein VITISV_025268 [Vitis vinifera]	5e-57	206	0.319	GO:0043531	GO:0005488	F	"ADP binding"	O64789	92	5e-18	-	-	-	-	-	-	-	-	-	-	0.226533	0.221063	2.46455	1.76771	0.469777	6.57622	1.93731	turquoise
Ai02g11340	1080	EOX91775	614	GTP-binding protein hflx, putative [Theobroma cacao]	1e-136	408	0.627	GO:0000166	GO:0005488	F	"nucleotide binding"	Q0WTB4	273	2e-85	-	-	-	-	-	-	-	-	-	-	11.305	20.4472	19.4721	34.9327	52.8222	28.0992	20.0799	blue
Ai02g11341	837	EOX91775	614	GTP-binding protein hflx, putative [Theobroma cacao]	5e-87	279	0.575	GO:0000166	GO:0005488	F	"nucleotide binding"	Q0WTB4	226	2e-68	-	-	-	-	-	-	-	-	-	-	3.08681	6.77761	4.21908	7.72807	19.5295	5.64316	3.18003	blue
Ai02g11342	1314	EOX91774	418	CBS domain-containing protein with a domain of Uncharacterized protein function (DUF21) [Theobroma cacao]	-	588	0.701	GO:0016021	GO:0016020	C	"integral to membrane"	Q9ZQR4	521	0	-	-	-	-	-	-	-	-	-	-	7.90211	3.31585	5.47889	3.56922	2.22493	4.953	9.76888	yellow
Ai02g11343	1899	XP_002302657	602	predicted protein [Populus trichocarpa]	-	887	0.745	GO:0007131	GO:0006139	P	"reciprocal meiotic recombination"	P0C8A0	808	0	-	-	-	-	-	-	-	-	-	-	4.29195	8.32425	8.9594	10.0931	6.25804	9.75186	12.6014	tan
Ai02g11344	1659	EOX90873	527	EG [Theobroma cacao]	-	743	0.743	GO:0009926	GO:0006810	P	"auxin polar transport"	Q8LCP6	625	0	K01179	"Starch and sucrose metabolism"	Q69NF5	350	1e-114	3.2.1.4	"Cellulase."	Q69SG5	646	0	0	0.0602962	0	0.332854	0	0	0.254617	green
Ai02g11345	1419	XP_002533335	507	Protein MLO, putative [Ricinus communis] gb|EEF29044.1| Protein MLO, putative [Ricinus communis]	-	602	0.642	GO:0009607	GO:0050896	P	"response to biotic stimulus"	O49621	503	1e-174	-	-	-	-	-	-	-	-	-	-	0.582707	7.88981	0.0543033	2.89758	0	21.4577	0.900455	turquoise
Ai02g11346	831	EMJ11131	500	hypothetical protein PRUPE_ppa004606mg [Prunus persica]	1e-57	199	0.562	GO:0004497	GO:0016491	F	"monooxygenase activity"	Q8VWZ7	175	2e-50	K09754	"Phenylpropanoid biosynthesis"	O48956	120	1e-30	1.14.13.71	"N-methylcoclaurine3{prime}-monooxygenase."	Q9FXW4	148	1e-40	0.730942	28.2559	0.193303	4.05009	35.5612	9.20285	2.67111	lightcyan
Ai02g11347	477	XP_004244787	504	PREDICTED: MLO-like protein 1-like [Solanum lycopersicum]	3e-19	91.7	0.754	-	-	-	-	-	-	-	-	-	-	-	-	-	-	-	-	-	0.977491	0	0	0	0	0	0	pink
Ai02g11348	1962	XP_002517858	895	26S proteasome regulatory subunit rpn1, putative [Ricinus communis] gb|EEF44376.1| 26S proteasome regulatory subunit rpn1, putative [Ricinus communis]	-	987	0.798	GO:0005654	GO:0005622	C	"nucleoplasm"	Q13200	580	0	K03028	"Proteasome"	Q9SIV2	919	0	-	-	-	-	-	76.9146	149.737	118.031	157.167	219.481	101.085	108.127	blue
Ai02g11349	1692	XP_002263787	619	PREDICTED: protein WAX2-like [Vitis vinifera]	-	750	0.581	GO:0005506	GO:0005488	F	"iron ion binding"	F4HVY0	667	0	-	-	-	-	-	-	-	-	-	-	0	80.1535	4.72463	289.074	0.304317	0	0.498828	green
Ai02g1135	421	EOX92238	588	Gamma-glutamyl transpeptidase 1 isoform 1 [Theobroma cacao]	1e-32	128	0.724	GO:0016020	GO:0016020	C	"membrane"	Q9US04	78.2	2e-16	-	-	-	-	-	2.3.2.2	"Gamma-glutamyltransferase."	Q9US04	78.2	7e-17	0	0	0	0.0588746	0	0	0	green
Ai02g11350	1479	CBI22583	750	unnamed protein product [Vitis vinifera]	1e-103	332	0.413	GO:0048443	GO:0007275	P	"stamen development"	Q9C9H7	145	5e-36	K13428	"Plant-pathogen interaction"	C0LGT6	108	1e-24	2.7.11.1	"Non-specificserine/threonineproteinkinase."	Q42371	140	1e-34	0	0.476262	0	0.548937	0	0	0.287306	greenyellow
Ai02g11351	2985	XP_002276171	1021	PREDICTED: receptor-like protein 12-like [Vitis vinifera]	-	842	0.494	GO:0004672	GO:0016740	F	"protein kinase activity"	C0LGQ5	276	3e-76	K04308	"Neuroactive ligand-receptor interaction"	O75473	77.4	5e-14	2.7.11.1	"Non-specificserine/threonineproteinkinase."	C0LGQ5	276	1e-76	0	0	0	0.0278582	0	0	0	green
Ai02g11352	2655	XP_002276171	1021	PREDICTED: receptor-like protein 12-like [Vitis vinifera]	-	660	0.425	GO:0048443	GO:0007275	P	"stamen development"	Q9C9H7	285	7e-82	K13428	"Plant-pathogen interaction"	C0LGT6	180	3e-46	2.7.11.1	"Non-specificserine/threonineproteinkinase."	Q9FL28	270	2e-75	0.151667	0.222006	0	0.0314242	0.41941	0	0	blue
Ai02g11353	1359	XP_002276985	452	PREDICTED: DDB1- and CUL4-associated factor 13 [Vitis vinifera] emb|CBI21898.3| unnamed protein product [Vitis vinifera]	-	791	0.838	GO:0080008	GO:0005622	C	"CUL4 RING ubiquitin ligase complex"	Q6PAC3	441	1e-152	-	-	-	-	-	2.7.11.1	"Non-specificserine/threonineproteinkinase."	P49695	77.4	3e-14	2.43991	17.783	40.9851	48.5311	16.1779	42.0564	44.6163	red
Ai02g11354	969	XP_002517864	255	20 kD nuclear cap binding protein, putative [Ricinus communis] gb|EEF44382.1| 20 kD nuclear cap binding protein, putative [Ricinus communis]	3e-99	300	0.842	GO:0005737	GO:0005622	C	"cytoplasm"	Q9XFD1	278	2e-92	K12883	"RNA transport"	Q9XFD1	278	2e-93	-	-	-	-	-	25.4235	55.2869	86.192	71.8387	76.8062	40.5252	35.6743	salmon
Ai02g11355	252	XP_002513178	514	poly-A binding protein, putative [Ricinus communis] gb|EEF49169.1| poly-A binding protein, putative [Ricinus communis]	2e-16	57.8	0.625	-	-	-	-	-	-	-	-	-	-	-	-	-	-	-	-	-	0	0	0	0	0	0	0	grey
Ai02g11356	2370	EEE94460	826	hypothetical protein POPTR_0005s20670g [Populus trichocarpa]	-	1011	0.613	GO:0005768	GO:0005622	C	"endosome"	Q6NPR7	871	0	-	-	-	-	-	-	-	-	-	-	5.41394	14.5615	3.86712	19.0796	18.0832	30.4173	23.7396	midnightblue
Ai02g11357	294	-	-	-	-	-	-	-	-	-	-	-	-	-	-	-	-	-	-	-	-	-	-	-	0	0	1.67915	0	0	0	0	black
Ai02g11358	1824	XP_002284688	745	PREDICTED: wall-associated receptor kinase 2-like [Vitis vinifera]	1e-180	536	0.473	GO:0004672	GO:0016740	F	"protein kinase activity"	Q9SA25	353	1e-111	K13417	"Plant-pathogen interaction"	Q9SKG5	165	1e-43	2.7.11.1	"Non-specificserine/threonineproteinkinase."	Q1PEM5	208	3e-59	10.7429	11.6847	1.37658	4.08072	0.112529	0.701415	14.5258	purple
Ai02g11359	375	-	-	-	-	-	-	-	-	-	-	-	-	-	-	-	-	-	-	-	-	-	-	-	0	0	0	0	0	0	0	grey
Ai02g1136	408	XP_004171797	618	PREDICTED: pentatricopeptide repeat-containing protein At3g22470, mitochondrial-like [Cucumis sativus]	1e-31	125	0.414	GO:0005739	GO:0005622	C	"mitochondrion"	Q9CAN6	96.7	5e-23	-	-	-	-	-	-	-	-	-	-	0	0	0.880666	2.56985	0.296962	0	0	green
Ai02g11360	882	XP_002283880	323	PREDICTED: SUMO-activating enzyme subunit 1B [Vitis vinifera] emb|CBI15678.3| unnamed protein product [Vitis vinifera]	1e-132	386	0.605	GO:0003824	GO:0003824	F	"catalytic activity"	P0DI13	350	1e-120	K03178	"Parkinsons disease"	P92974	86.7	1e-18	-	-	-	-	-	14.9989	34.0816	17.7685	23.4796	13.3844	16.7442	18.5139	brown
Ai02g11361	789	EOY22525	367	Uncharacterized protein TCM_014671 [Theobroma cacao]	9e-42	154	0.426	-	-	-	-	-	-	-	-	-	-	-	-	-	-	-	-	-	0	0.803836	0	0	0.138054	2.58154	0	turquoise
Ai02g11362	513	EOY22527	163	WRKY-type DNA binding protein 1 [Theobroma cacao]	5e-43	148	0.68	GO:0048527	GO:0007275	P	"lateral root development"	Q9FYA2	125	4e-36	K13424	"Plant-pathogen interaction"	Q8S8P5	100	4e-25	-	-	-	-	-	0	110.266	0.668579	43.1999	108.89	5.62097	16.6295	lightcyan
Ai02g11363	1059	XP_002283867	370	PREDICTED: UDP-arabinopyranose mutase 1 [Vitis vinifera]	-	655	0.85	GO:0052691	NA	F	"UDP-arabinopyranose mutase activity"	Q6Z4G3	624	0	-	-	-	-	-	-	-	-	-	-	0.398163	74.8927	67.3093	109.72	50.9489	13.1022	0	royalblue
Ai02g11364	1350	EOY30008	461	Uncharacterized protein TCM_037363 [Theobroma cacao]	1e-170	493	0.583	-	-	-	-	-	-	-	-	-	-	-	-	-	-	-	-	-	4.91433	3.37194	34.2335	10.8503	0	3.85034	2.21494	black
Ai02g11365	1482	BAK61856	479	serine/threonine-protein kinase [Citrus unshiu]	-	645	0.688	GO:0004672	GO:0016740	F	"protein kinase activity"	Q05609	144	2e-35	K04419	"MAPK signaling pathway"	Q16584	102	2e-22	2.7.11.1	"Non-specificserine/threonineproteinkinase."	Q05609	144	9e-36	0	0	1.03737	0.0576594	0	0	0	black
Ai02g11366	759	EOY33038	653	Uncharacterized protein TCM_041046 [Theobroma cacao]	9e-19	94	0.365	-	-	-	-	-	-	-	-	-	-	-	-	-	-	-	-	-	0	0	0	0	0	0	0	grey
Ai02g11367	669	EOY30294	222	TATA-binding related factor (TRF) of subunit 20 of Mediator complex [Theobroma cacao]	1e-137	390	0.833	GO:0016592	GO:0005622	C	"mediator complex"	Q6NPF4	339	1e-118	-	-	-	-	-	-	-	-	-	-	9.907	26.9086	31.6367	36.332	21.2528	52.7821	25.8556	turquoise
Ai02g11368	900	EOY30295	294	DNA-directed RNA polymerase III subunit RPC4, putative [Theobroma cacao]	1e-114	339	0.587	-	-	-	-	-	-	-	-	-	-	-	-	-	-	-	-	-	4.75087	5.33156	17.0898	7.23493	3.94133	26.8004	27.4082	tan
Ai02g11369	1557	EOY30296	549	Cytochrome P450, putative [Theobroma cacao]	-	732	0.69	GO:0004497	GO:0016491	F	"monooxygenase activity"	Q05047	488	1e-168	K07425	"Fatty acid metabolism"	Q9GJX5	168	7e-46	1.3.3.9	"Secologaninsynthase."	Q05047	488	1e-168	4.22699	0.515614	1.7234	3.33899	1.12906	2.48386	1.36082	pink
Ai02g1137	648	EMJ27040	202	hypothetical protein PRUPE_ppa011659mg [Prunus persica]	2e-92	276	0.771	GO:0016020	GO:0016020	C	"membrane"	P34788	270	3e-92	K02964	"Ribosome"	Q8JGS9	217	1e-72	-	-	-	-	-	161.603	638.987	1062.75	537.145	587.528	724.278	437.37	black
Ai02g11370	666	XP_002514060	222	conserved hypothetical protein [Ricinus communis] gb|EEF48014.1| conserved hypothetical protein [Ricinus communis]	3e-82	251	0.618	-	-	-	-	-	-	-	-	-	-	-	-	-	-	-	-	-	128.783	64.6181	82.5258	51.509	14.0182	50.9705	144.298	yellow
Ai02g11371	798	EOY24184	453	Ankyrin repeat family protein [Theobroma cacao]	4e-89	279	0.576	-	-	-	-	-	-	-	-	-	-	-	-	-	-	-	-	-	13.0151	6.935	0.4043	7.24287	0	0.849772	1.11735	purple
Ai02g11372	612	EOY24184	453	Ankyrin repeat family protein [Theobroma cacao]	5e-82	258	0.686	-	-	-	-	-	-	-	-	-	-	-	-	-	-	-	-	-	3.65417	2.49615	0.136215	2.95276	0	1.14521	0	purple
Ai02g11373	519	CAB63264	230	calcium-binding protein [Lotus japonicus] gb|AFK41632.1| unknown [Lotus japonicus]	1e-70	220	0.728	GO:0005509	GO:0005488	F	"calcium ion binding"	Q9SRR7	207	3e-68	K13448	"Plant-pathogen interaction"	Q9SRR7	207	3e-69	-	-	-	-	-	11.4999	28.0555	8.57354	13.1048	9.56257	73.4668	6.37924	turquoise
Ai02g11374	668	XP_002280819	1623	PREDICTED: ABC transporter C family member 2 isoform 1 [Vitis vinifera] emb|CBI30977.3| unnamed protein product [Vitis vinifera]	3e-79	266	0.58	GO:0046685	GO:0050896	P	"response to arsenic-containing substance"	Q9C8G9	233	2e-69	K05667	"ABC transporters"	O88563	130	1e-34	3.6.3.44	"Xenobiotic-transportingATPase."	Q9C8G9	233	9e-70	64.4766	19.384	4.50771	38.3167	3.32637	38.6097	77.9731	yellow
Ai02g11375	753	XP_004308354	235	PREDICTED: putative ribonuclease H protein At1g65750-like [Fragaria vesca subsp. vesca]	5e-20	93.6	0.434	-	-	-	-	-	-	-	-	-	-	-	-	-	-	-	-	-	0	0	0	0	0	0	0	grey
Ai02g11376	1725	BAD91045	602	monoterpene synthase [Citrus unshiu]	-	679	0.589	GO:0008152	GO:0008152	P	"metabolic process"	Q8L5K4	671	0	K14038	"Diterpenoid biosynthesis"	Q6Z5J6	126	4e-30	4.2.3.15	"Myrcenesynthase."	Q93X23	603	0	22.614	354.444	0	93.22	0.0596446	0	0	brown
Ai02g11377	1149	CBI34244	474	unnamed protein product [Vitis vinifera]	-	642	0.867	GO:0042254	GO:0009987	P	"ribosome biogenesis"	O04658	609	0	K14564	"Ribosome biogenesis in eukaryotes"	Q5RA29	314	1e-102	-	-	-	-	-	10.9201	54.7025	64.5105	60.4067	100.878	29.2425	42.4251	blue
Ai02g11378	708	EOY25526	237	Fatty acid hydroxylase 1 isoform 1 [Theobroma cacao] gb|EOY25527.1| Fatty acid hydroxylase 1 isoform 1 [Theobroma cacao]	1e-147	417	0.798	GO:0005506	GO:0005488	F	"iron ion binding"	O48916	362	1e-127	-	-	-	-	-	-	-	-	-	-	0	1.05819	0	0.064193	0	0	0	brown
Ai02g11379	576	EOY25698	228	Fatty acid hydroxylase 1 isoform 2 [Theobroma cacao]	1e-123	355	0.741	GO:0005506	GO:0005488	F	"iron ion binding"	O48916	332	1e-116	-	-	-	-	-	-	-	-	-	-	51.7149	34.791	64.8428	60.4745	3.15172	98.2262	79.9149	turquoise
Ai02g1138	1008	EOY16819	335	Nucleotide-sugar transporter family protein isoform 1 [Theobroma cacao] gb|EOY16820.1| Nucleotide-sugar transporter family protein isoform 1 [Theobroma cacao]	1e-177	503	0.783	GO:0016020	GO:0016020	C	"membrane"	Q9SRE4	238	4e-75	-	-	-	-	-	-	-	-	-	-	29.8182	36.4751	15.1073	42.2026	5.80686	70.4161	21.2002	turquoise
Ai02g11380	183	-	-	-	-	-	-	-	-	-	-	-	-	-	-	-	-	-	-	-	-	-	-	-	0	0	0	0	0	0	0	grey
Ai02g11381	894	XP_002526561	1224	receptor protein kinase, putative [Ricinus communis] gb|EEF35839.1| receptor protein kinase, putative [Ricinus communis]	3e-72	249	0.452	GO:0004672	GO:0016740	F	"protein kinase activity"	Q8VZG8	131	7e-33	K13428	"Plant-pathogen interaction"	C0LGT6	102	8e-24	2.7.11.1	"Non-specificserine/threonineproteinkinase."	Q8VZG8	131	3e-33	0	0.116755	0	0	0	0	0	brown
Ai02g11382	3477	XP_002526561	1224	receptor protein kinase, putative [Ricinus communis] gb|EEF35839.1| receptor protein kinase, putative [Ricinus communis]	-	1474	0.628	GO:0048443	GO:0007275	P	"stamen development"	Q9SHI2	563	0	K13417	"Plant-pathogen interaction"	Q9SKG5	209	4e-57	2.7.11.1	"Non-specificserine/threonineproteinkinase."	Q9LP24	715	0	0.919991	2.35666	0.257206	1.38868	0.0289101	4.50504	3.19873	grey60
Ai02g11383	567	ADJ67476	560	(E)-beta-farnesene synthase [Citrus reticulata]	2e-54	189	0.607	GO:0005737	GO:0005622	C	"cytoplasm"	Q94JS8	189	3e-56	K12467	"Monoterpenoid biosynthesis"	Q9ZUH4	82.8	2e-18	4.2.3.47	"Beta-farnesenesynthase."	Q94JS8	189	1e-56	0	0	0	0	0	0	0	grey
[truncated: 42,955 more rows]
