# Supplementary material for: Comprehensive analyses of genomes, transcriptomes and metabolites of neem tree
Source: PeerJ. 2015 Aug 6;3:e1066. doi: 10.7717/peerj.1066 (PMC4540028; doi:10.7717/peerj.1066)
Supplement: Table S4 [file peerj-03-1066-s004.xls]

## Sheet: Sheet1
Supplementary Table 4: Comparison of de-novo repeats prediction in A. indica with P. trichocarpa, R. communis and A. thaliana using RepeatModeler program.
	A. indica (Genotype 1)	P. trichocarpa	R. communis	A. thaliana
GC level	0.3201	0.3365	0.3384	0.3606
Bases masked (bp)	86895362 (32.44 %)	164,359,524 (39.40%)	181,422,623 (51.74%)	18.301,332 (15.29%)
Number of sequences	68604	2518	25828	7
