# Supplementary material for: Comprehensive analyses of genomes, transcriptomes and metabolites of neem tree
Source: PeerJ. 2015 Aug 6;3:e1066. doi: 10.7717/peerj.1066 (PMC4540028; doi:10.7717/peerj.1066)
Supplement: Table S6 [file peerj-03-1066-s006.xls]

## Sheet: Sheet1
Supplimentary Table 6: List of primers used in qPCR analysis
	Gene Id	Primer	Sequence	Product length (bp)
1	Ai02g22230	Forward	TGA CTT TGT GGG TGA CAG CA	107
		Reverse	AGC CCC ACT CGT TGT CAT AC
2	Ai02g10858	Forward	ACG ATC TTG TAC CCG CTT GA	159
		Reverse	CAG GTT CTT TGT CCC AAG GC
3	Ai02g19151	Forward	GCA CCG GAA CTG AAC TCT CT	93
		Reverse	GCC AGC ATA CAA GCG AAA CC
4	Ai02g12807	Forward	GTG CCT CTT CTT ACC TCC GT	192
		Reverse	AGA CTT CTT TCT CTC CGG GC
5	Ai02g11112	Forward	AGA GCA AAG CCA AAA CAG CC	90
		Reverse	CCA CGT CCG CCC ATG ATT TA
6	Ai02g25309	Forward	GTC TAC AAC CGC ACC ACT TC	117
		Reverse	GGG TTG GAT GGA GAG AAC GA
7	Ai02g23582	Forward	CTG CAT CTT TGG CTG CTC AT	103
		Reverse	TCC TCA GAA AAC GCC AAA CC
8	Ai02g16587	Forward	GTG GAA CCG GCA GTA CAT TC	204
		Reverse	TGG TGG TGG AGT TAA TGG CT
9	Ai02g14817	Forward	GAC AGG TCA GAA GCA GCA AC	155
		Reverse	GAA GCA CGG CAA CAT TAG CA
10	Ai02g12737	Forward	AAGCAGGTTCAAGGAAGCCA	128
		Reverse	TGCATTCGACACTCCGATCC
11	Elongation factor (AK061464.1)	Forward	TTTCACTCTTGGTGTGAAGCAGAT	103
		Reverse	GACTTCCTTCACGATTTCATCGTAA
