# Supplementary material for: Comprehensive analyses of genomes, transcriptomes and metabolites of neem tree
Source: PeerJ. 2015 Aug 6;3:e1066. doi: 10.7717/peerj.1066 (PMC4540028; doi:10.7717/peerj.1066)
Supplement: Table S10 [file peerj-03-1066-s010.xls]

## Sheet: Sheet1
Supplimentary Table 10: Ancestral orthogroup reconstruction wagner parsimony using equal gain-loss penalty, as implemented in the program Count
Node	Families	Multimember	Gains	Losses	Expansions	Contractions
A. indica	18327	4320	5964	1251	750	92
C. clementina	18998	6643	2938	575	1802	27
C. sinensis	21231	9442	5809	1213	2938	76
F. vesca	15253	3631	4367	1621	720	96
R. communis	16153	2569	3254	1073	469	105
T. cacao	19461	9147	6296	807	4510	38
A. thaliana	17398	8127	3290	484	2264	66
B. rapa	17516	9544	3678	754	3305	32
S. lycopersicum	17106	5209	3137	572	1147	58
S. tuberosum	19778	10343	7286	2049	3048	72
C. papaya	14392	2076	4574	2220	263	157
C. sativus	15963	5940	4247	1155	1127	93
G. max	23311	17969	8585	676	3046	21
P. tremula	23987	16632	9260	675	2071	31
B. distachyon	17078	5861	4212	265	1791	29
O. sativa	19221	8720	5739	647	2475	45
S. bicolor	19054	7922	3649	659	1782	324
Z. mays	22592	13210	8178	1650	3966	269
M. truncatula	16163	7094	8266	1881	1467	60
V. vinifera	14536	2915	5337	579	748	65
P. patens	11096	6745	4828	926	2524	9
S. moellendorffii	9909	3671	4021	1306	426	130
C. reinhardtii	5121	2080	1809	376	405	19
V. carteri	4139	1005	971	520	198	14
1 [14847]	16635	3439	3264	243	1786	30
2 [12081]	13614	911	1701	195	218	21
3 [12092]	13972	1107	1550	85	314	15
4 [10049]	12507	739	580	181	105	26
5 [7383]	12108	648	1140	66	90	5
6 [13354]	14592	4027	3205	485	1865	20
7 [11920]	14541	2738	3098	429	833	23
8 [9448]	11872	1252	444	66	521	3
9 [14051]	15402	8510	2593	62	4651	1
10 [11668]	12871	2933	1015	182	1984	5
11 [8716]	12038	792	714	170	100	15
12 [5579]	11494	699	481	21	145	1
13 [3401]	11034	547	4497	13	157	2
14 [13755]	16064	4078	2052	117	950	8
15 [13312]	14129	2748	1170	172	504	9
16 [12636]	13131	2146	5065	106	1018	3
17 [7318]	9778	711	1771	165	185	14
18 [4794]	8172	446	1559	19	72	2
19 [4962]	7194	667	668	106	243	3
20 [1743]	6632	336	102	20	44	0
21 [894]	6550	292	3778	0	124	0
22 [2792]	3688	265	916	0	17	0
