# Supplementary material for: Comprehensive analyses of genomes, transcriptomes and metabolites of neem tree
Source: PeerJ. 2015 Aug 6;3:e1066. doi: 10.7717/peerj.1066 (PMC4540028; doi:10.7717/peerj.1066)
Supplement: Table S11 [file peerj-03-1066-s011.xls]

## Sheet: Sheet1
Supplimentary Table 11: Ancestral orthogroup reconstruction using a birth-death model that allows for lineage specific gain/loss rates , as implemented in the program count
Node	Families	Multimember	Gains	Losses	Expansions	Contractions
A. indica	18327	4320	5122	2755	1128	404
C. clementina	18998	6643	1967	1344	2625	412
C. sinensis	21231	9442	5376	2519	3842	644
F. vesca	15253	3631	3927	3767	872	292
R. communis	16153	2569	2883	1995	807	211
T. cacao	19461	9147	5902	1705	4950	118
A. thaliana	17398	8127	2567	1360	3175	597
B. rapa	17516	9544	3164	1838	4148	568
S. lycopersicum	17106	5209	2129	1276	2073	316
S. tuberosum	19778	10343	7039	3514	3919	436
C. papaya	14392	2076	4002	4158	464	330
C. sativus	15963	5940	3551	2934	2543	437
G. max	23311	17969	8293	2245	7225	384
P. tremula	23987	16632	8715	1990	6502	575
B. distachyon	17078	5861	2489	1578	2267	419
O. sativa	19221	8720	4742	2476	3342	559
S. bicolor	19054	7922	2904	1517	3056	598
Z. mays	22592	13210	8036	3110	5090	651
M. truncatula	16163	7094	7809	3971	1935	168
V. vinifera	14536	2915	4040	1829	1097	110
P. patens	11096	6745	4302	3072	2758	172
S. moellendorffii	9909	3671	3301	3257	993	547
C. reinhardtii	5121	2080	2120	408	548	17
V. carteri	4139	1005	998	268	386	9.5
1 [14847]	18374	3549	3233	818	2091	142
2 [12081]	15960	1147	1235	324	302	59
3 [12092]	15264	957	243	70	74	11
4 [10049]	15092	893	76	32	15	5.4
5 [7383]	15049	883	629	91	73	40
6 [13354]	16191	4136	3330	1691	2610	114
7 [11920]	16253	2535	2994	1293	1258	142
8 [9448]	14552	1072	236	232	212	12
9 [14051]	17263	5453	2231	314	3190	141
10 [11668]	15346	2244	988	189	1368	25
11 [8716]	14547	871	0.37	0.08	0.11	0.01
12 [5579]	14547	870	52	15	24	1.6
13 [3401]	14511	848	2272	86	323	37
14 [13755]	17667	3588	1072	360	619	167
15 [13312]	16955	3096	1030	242	467	144
16 [12636]	16167	2750	5649	1806	1729	88
17 [7318]	12325	552	0.32	0.12	0.08	0.02
18 [4794]	12325	552	0.23	0.05	0.06	0.01
19 [4962]	9866	1098	1376	3835	645	146
20 [1743]	12324	551	0.08	0.12	0.03	0.02
21 [894]	12325	551	9952	610	229	3.6
22 [2792]	3409	146	494	67	99	0.82
