# Supplementary material for: Comprehensive analyses of genomes, transcriptomes and metabolites of neem tree
Source: PeerJ. 2015 Aug 6;3:e1066. doi: 10.7717/peerj.1066 (PMC4540028; doi:10.7717/peerj.1066)
Supplement: Table S12 [file peerj-03-1066-s012.xls]

## Sheet: Sheet1
Supplementary Table 12a: Genes unique to neem with expression and without repeat elements
Gene ID	Blast description	GO Description	KEGG Description	EC Description	Mature leaf	Flower and bud	Developing endosperm	Fruit coat and pulp	Mature fruit	Seedling root	Seedling shoot
Ai02g1006	-	-	-	-	0	0	0	0.320204	0	0	7.96054
Ai02g10100	-	-	-	-	0	55.1799	0	0.18164	0	0	0
Ai02g10101	-	-	-	-	0	9.60748	0	0	0	0	0
Ai02g10102	-	-	-	-	0	142.661	0	0	0	0	0
Ai02g10103	unnamed protein product [Vitis vinifera]	"ADP binding"	"Plant-pathogen interaction"	-	2.22832	0.144967	0	0.338574	0.0373459	0.232783	0
Ai02g10116	Uncharacterized protein TCM_004224 [Theobroma cacao]	-	-	-	0	0.322259	0	4.65269	1.3283	0	0
Ai02g10119	hypothetical protein PRUPE_ppa019951mg [Prunus persica]	-	-	-	1.94043	8.75776	5.78661	8.64391	2.68297	19.7641	7.9961
Ai02g10123	-	-	-	-	0	0	0.270911	0.602316	2.55785	0	4.49223
Ai02g10136	PREDICTED: uncharacterized protein LOC101295864 [Fragaria vesca subsp. vesca]	-	-	-	4.36305	1.39194	0	1.70368	0	2.10364	0.345754
Ai02g10140	hypothetical protein POPTR_0007s02960g [Populus trichocarpa]	-	-	-	0	0	0	0	0	6.12686	0
Ai02g10142	-	-	-	-	1.8708	5.70506	0	0.0969037	0	4.39727	0.963644
Ai02g10165	Unknown protein [Arabidopsis thaliana] gb|AAQ62866.1| At1g54330 [Arabidopsis thaliana]	"cytoplasm"	-	-	1.0539	1.02845	0.196429	1.03721	0.132472	0	1.08572
Ai02g10171	Uncharacterized protein isoform 1 [Theobroma cacao] gb|EOY24061.1| Uncharacterized protein isoform 1 [Theobroma cacao]	-	-	-	1.96481	29.2397	41.7475	59.6391	31.1183	40.0247	24.2896
Ai02g10198	-	-	-	-	1.29899	0	0	0	0	0	0
Ai02g10214	Uncharacterized protein isoform 1 [Theobroma cacao]	-	-	-	12.9667	6.81347	11.0614	12.3481	1.003	3.90743	10.2756
Ai02g10216	-	-	-	-	23.4598	9.53886	32.7938	17.0124	8.84649	0	4.02803
Ai02g10222	-	-	-	-	12.3148	7.51091	5.16438	12.1198	130.801	0	3.17168
Ai02g10227	PREDICTED: putative F-box/FBD/LRR-repeat protein At1g78840-like [Cucumis sativus]	"biological_process"	-	-	0.803197	3.99738	3.38327	5.50838	11.7517	5.53783	4.46824
Ai02g10228	-	-	-	-	0	0.861945	15.5847	1.03704	3.70084	0.92272	1.21326
Ai02g10232	-	-	-	-	0	5.56262	0	0	0	0	0
Ai02g10260	-	-	-	-	19.5498	397.055	5.46563	123.036	302.869	42.1221	20.1402
Ai02g10272	conserved hypothetical protein [Ricinus communis] gb|EEF39830.1| conserved hypothetical protein [Ricinus communis]	-	-	-	0	0.453691	0	3.41963	0	0.728521	0
Ai02g10298	-	-	-	-	1.50964	0	0	0	0	0	0
Ai02g1030	-	-	-	-	0	0	0	0	0	2.81049	0
Ai02g10334	-	-	-	-	2.19168	1321.11	5.22871	6.49364	1.87332	2.0606	2.70944
Ai02g10347	conserved hypothetical protein [Ricinus communis] gb|EEF31175.1| conserved hypothetical protein [Ricinus communis]	-	-	-	14.1894	29.8089	32.1767	33.9726	65.1993	38.2929	77.9619
Ai02g10359	-	-	-	-	0	69.8626	0	0	0	0	0
Ai02g10393	-	-	-	-	0	0.644517	0.492399	1.09388	1.99245	4.13977	2.72164
Ai02g10396	F-box family protein, putative [Theobroma cacao]	"biological_process"	-	-	198.252	33.2996	2.27276	11.6953	4.8455	15.4096	23.9089
Ai02g10407	hypothetical protein PRUPE_ppa015846mg [Prunus persica]	-	-	-	4.68259	10.2814	71.7842	20.4954	2.35436	16.5095	13.266
Ai02g10421	-	-	-	-	22.028	0.671751	4.10564	1.42626	2.07664	0	0
Ai02g10431	predicted protein [Populus trichocarpa]	-	-	-	0	235.843	0	0	0	0	0
Ai02g10443	-	-	-	-	2.29998	22.4444	10.0739	29.9028	3.18011	32.4363	18.9555
Ai02g10445	predicted protein [Populus trichocarpa]	-	-	-	1.99149	0.6478	9.15578	2.68204	2.33637	3.12064	0.683877
Ai02g10456	-	-	-	-	2.38412	1.74491	1.83092	0.850249	0	0	0
Ai02g10459	-	-	-	-	0	1.66375	0	0	0	0	0
Ai02g1046	-	-	-	-	3.56667	13.9518	0.498575	1.24182	0.11208	5.64345	0.918594
Ai02g10463	hypothetical protein CARUB_v10017268mg [Capsella rubella]	-	-	-	0	2.62537	0	0	0	0	0
Ai02g10515	unnamed protein product [Vitis vinifera]	"chromatin modification"	-	"Histone-lysineN-methyltransferase."	4.04606	28.2666	8.63806	16.2328	13.8703	98.56	8.33648
Ai02g1057	PREDICTED: uncharacterized protein LOC100241532 [Vitis vinifera]	-	-	-	21.2736	175.377	9.90507	145.142	3.63676	30.7446	15.8658
Ai02g10576	PREDICTED: E3 ubiquitin-protein ligase SINA-like 10-like [Fragaria vesca subsp. vesca]	"intracellular"	"Wnt signaling pathway"	-	1.25119	0	0.2332	1.68504	0.314542	0	0
Ai02g10580	Uncharacterized protein TCM_042188 [Theobroma cacao]	-	-	-	0	0	0	3.24206	0	0	0
Ai02g10589	Uncharacterized protein TCM_016199 [Theobroma cacao]	-	-	-	9.93293	18.5049	15.3156	33.9575	26.5599	18.3947	14.8842
Ai02g10626	hypothetical protein PRUPE_ppa019586mg [Prunus persica]	-	-	-	0	7.63551	0.0845419	0.751847	0.798214	0	0.467289
Ai02g10628	-	-	-	-	2.57234	0.627556	4.79441	1.59891	20.6935	0	0
Ai02g10634	-	-	-	-	0.640978	14.0737	2.86722	7.96834	0.805691	6.02642	17.1687
Ai02g10646	Clavata3/esr-related 43, putative [Theobroma cacao]	-	-	-	22.4342	26.5837	8.96005	38.6797	2.01423	0	23.1117
Ai02g10676	-	-	-	-	0	94.7791	1.39697	0	0	0	0
Ai02g10716	-	-	-	-	0	0.606283	0	0.343269	1.45776	0	0
Ai02g10717	-	-	-	-	0	0.301863	0.461235	0	0.933174	0	1.27469
Ai02g1073	conserved hypothetical protein [Ricinus communis] gb|EEF31152.1| conserved hypothetical protein [Ricinus communis]	-	-	-	9.06419	7.94067	8.13989	9.43285	27.5514	9.03857	7.21566
Ai02g10733	-	-	-	-	0	0	0	15.6796	0.792696	9.88203	0
Ai02g10765	-	-	-	-	0	0.390937	0	1.99209	0	0	0
Ai02g10770	Organ-specific protein P4, putative [Theobroma cacao]	-	-	-	12.7039	90.2231	1.31543	18.2788	7.80677	143.771	17.45
Ai02g10785	-	-	-	-	8.49992	27.9112	34.4381	63.2544	8.54733	39.9578	39.8932
Ai02g10786	Uncharacterized protein TCM_004767 [Theobroma cacao]	-	-	-	0	0.985419	0	0.0836896	0	1.26588	0
Ai02g10806	VQ motif-containing protein, putative [Theobroma cacao]	-	-	-	0	0.313778	0	0.266485	3.88004	0	0
Ai02g1084	-	-	-	-	0	12.6817	0	0	0	0	0
Ai02g10867	-	-	-	-	0	0	0	0	0	21.4039	3.51793
Ai02g10868	-	-	-	-	0	0	0	0	0	94.885	17.8232
Ai02g10870	-	-	-	-	0	0	0	0	0	0	2.26294
Ai02g10886	-	-	-	-	585.233	379.4	2.82097	190.769	0	5.92922	232.586
Ai02g10894	LRR and NB-ARC domains-containing disease resistance protein, putative [Theobroma cacao]	"ADP binding"	"Plant-pathogen interaction"	-	0	0.654342	0	0.355043	0	8.17226	0.767537
Ai02g10900	Uncharacterized protein TCM_001981 [Theobroma cacao]	-	-	-	12.4305	2.20552	2.73808	2.69258	2.2727	17.7077	38.4177
Ai02g10918	-	-	-	-	4.15954	8.11818	8.52794	12.0655	55.4213	0	12.8554
Ai02g10923	unknown protein [Jatropha curcas] gb|ADJ67178.1| hypothetical protein [Jatropha curcas] gb|ADJ67180.1| F9L1.21 protein [Jatropha curcas]	-	-	-	543.419	1582.8	1048.04	1382.69	429.83	1708.25	884.119
Ai02g10932	-	-	-	-	0	10.3123	1.9696	0	0	0	5.44329
Ai02g10935	predicted protein [Populus trichocarpa] gb|EEE94875.1| F-box family protein [Populus trichocarpa]	"biological_process"	-	-	0	6.78255	0	0	2.52799	0	0
Ai02g10967	PREDICTED: uncharacterized protein LOC100258583 [Vitis vinifera] emb|CBI22883.3| unnamed protein product [Vitis vinifera]	-	-	-	5.98009	3.66282	7.82583	4.78477	0.671715	8.17446	7.60254
Ai02g1099	-	-	-	-	0	2.30779	1.1754	0.653319	1.58539	0	0
Ai02g11034	hypothetical protein PRUPE_ppa015491mg, partial [Prunus persica]	-	-	-	0	2.35943	9.01282	6.01145	9.37791	4.32993	0
Ai02g11040	-	-	-	-	33.0419	29.557	10.7773	29.9514	24.9197	21.5734	22.6931
Ai02g11053	F-box family protein, putative [Theobroma cacao]	"biological_process"	-	-	0	0.363039	0	0.539563	1.68344	0	0
Ai02g11062	-	-	-	-	9.595	9.9485	0	8.94606	2.41213	0	4.94237
Ai02g11099	-	-	-	-	0	0	0	0	1.19871	0	0
Ai02g11111	PREDICTED: uncharacterized protein LOC100268154 isoform 1 [Vitis vinifera]	-	-	-	0.77425	2.07777	1.01015	13.395	0.389285	1.21324	0
Ai02g11124	hypothetical protein PRUPE_ppa027008mg, partial [Prunus persica]	-	-	-	5.9718	0.339461	4.60939	0.445816	5.62897	0	0
Ai02g11126	-	-	-	-	31.7024	16.5733	29.544	18.9235	135.107	68.6019	32.6597
Ai02g11131	-	-	-	-	0	0	9.71668	4.24346	2.80841	0	3.83622
Ai02g11133	-	-	-	-	0	0.833088	0.636464	1.94569	2.5754	0	3.51793
Ai02g11135	-	-	-	-	0	6.1541	18.8065	6.85985	3.96348	0	6.49683
Ai02g11149	PREDICTED: uncharacterized protein LOC101512444 [Cicer arietinum]	-	-	-	0	1.40277	0	2.38269	0	0	0
Ai02g11157	-	-	-	-	2.7535	5.374	16.4226	8.8428	8.30656	8.62938	17.0199
Ai02g11158	MICAL C-terminal-like protein, putative [Theobroma cacao]	-	-	-	5.74995	14.0277	33.8655	31.3324	6.93842	36.0403	17.7707
Ai02g11163	-	-	-	-	0	33.2499	0	0	0	0	0
Ai02g11165	Phytosulfokine receptor precursor, putative [Ricinus communis] gb|EEF32843.1| Phytosulfokine receptor precursor, putative [Ricinus communis]	"protein kinase activity"	"Plant hormone signal transduction"	"Non-specificserine/threonineproteinkinase."	3.59629	0.292453	0	0.165583	0	0	7.82142
Ai02g11182	-	-	-	-	0	0.607571	0.464173	0	0.626079	3.90246	0
Ai02g1119	-	-	-	-	0	199.319	12.3271	0.806085	0.489027	0	0
Ai02g11214	-	-	-	-	3.09088	13.196	0.576088	178.353	0	251.855	23.8816
Ai02g11215	-	-	-	-	28.6594	15.4819	8.39399	126.925	0	745.809	43.2328
Ai02g11234	-	-	-	-	0	1.53853	0	13.0664	0	9.88203	0
Ai02g11236	predicted protein [Populus trichocarpa]	-	-	-	5.20172	0.423009	0.161586	0.26944	0	0	0
Ai02g11239	-	-	-	-	12.89	3.14468	3.2033	4.8963	0	0	4.42641
Ai02g11253	Mitochondrial transcription termination factor family protein [Theobroma cacao]	-	-	-	1.78266	1.01477	1.32415	0.751707	0.448151	0.465567	7.34596
Ai02g11254	hypothetical protein POPTR_0014s12770g [Populus trichocarpa]	-	-	-	12.0695	14.2432	17.2117	10.7007	0.987883	14.9543	15.9039
Ai02g11261	-	-	-	-	0	0	0	1.09475	0	0	0
Ai02g11263	-	-	-	-	1.50964	0	0	0.156393	0	0	0
Ai02g11267	hypothetical protein VITISV_035036 [Vitis vinifera]	-	-	-	5.30833	4.81013	12.7489	12.6482	10.9809	20.201	11.8747
Ai02g11268	type-a response regulator [Populus trichocarpa] gb|EEF00442.1| hypothetical protein POPTR_0019s15410g [Populus trichocarpa]	-	-	-	0	0.518416	22.1794	1.1007	2.67104	0	0
Ai02g11272	Peroxin 14-like protein isoform 1 [Theobroma cacao]	"protein transport"	"Peroxisome"	-	1.48668	3.26425	5.20932	8.37838	1.71922	23.296	5.81997
Ai02g11274	Uncharacterized protein TCM_010371 [Theobroma cacao]	-	-	-	1.68291	7.39022	3.76399	6.68316	11.7051	7.03226	1.73373
Ai02g11287	Uncharacterized protein TCM_034235 [Theobroma cacao]	-	-	-	0	2.07366	0.475272	1.49695	2.13683	1.33193	0
Ai02g11315	-	-	-	-	7.41225	1.80831	4.48993	5.56714	0.9317	5.80745	3.81804
Ai02g11328	-	-	-	-	0	0	0.594179	1.6563	0	0	0
Ai02g11357	-	-	-	-	0	0	1.67915	0	0	0	0
Ai02g11361	Uncharacterized protein TCM_014671 [Theobroma cacao]	-	-	-	0	0.803836	0	0	0.138054	2.58154	0
Ai02g11398	phosphoglycerate mutase, putative [Ricinus communis] gb|EEF52458.1| phosphoglycerate mutase, putative [Ricinus communis]	-	-	-	0	2.59914	0.397139	1.76592	0	8.34722	2.19511
Ai02g11415	Uncharacterized protein isoform 1 [Theobroma cacao] gb|EOX97861.1| Uncharacterized protein isoform 1 [Theobroma cacao]	-	-	-	53.7488	41.5236	23.0804	26.4761	22.3878	23.1202	30.9431
Ai02g11420	Uncharacterized protein TCM_006778 [Theobroma cacao]	-	-	-	16.915	0.476149	0.121256	0.0673973	3.43458	0	1.34044
Ai02g11426	-	-	-	-	0	0.289935	0.110752	5.10939	0	0.931133	0
Ai02g11437	-	-	-	-	16.1569	63.8552	0.602274	11.7165	11.3729	0	9.98686
Ai02g11445	-	-	-	-	8.23728	4.15315	3.27529	21.3338	0.414162	2.58154	2.26294
Ai02g11446	-	-	-	-	29958.1	176.469	2.18625	25.5186	5.89766	6.12686	14388.1
Ai02g11447	-	-	-	-	1.62239	54.225	1.81432	53.1113	0.40786	2458.37	3.34277
Ai02g11460	PREDICTED: MND1-interacting protein 1-like [Cucumis sativus] ref|XP_004167590.1| PREDICTED: MND1-interacting protein 1-like [Cucumis sativus]	"autophagy"	-	-	0.458378	0.670963	5.5532	3.27655	0.806636	2.15482	2.83332
Ai02g11461	-	-	-	-	1.54544	3.7703	14.9783	9.44601	3.49664	4.84337	12.7369
Ai02g11468	conserved hypothetical protein [Ricinus communis] gb|EEF48484.1| conserved hypothetical protein [Ricinus communis]	-	-	-	6.49256	9.23967	2.55466	3.96089	0.634742	2.26083	4.83067
Ai02g11471	PREDICTED: uncharacterized protein LOC100256959 [Vitis vinifera]	"ubiquitin thiolesterase activity"	-	-	0.344997	0.50211	2.36141	1.06381	0.636022	3.42383	0.653735
Ai02g11477	unnamed protein product [Vitis vinifera]	-	-	-	31.532	39.2324	86.98	61.7386	2.37809	24.7051	9.74524
Ai02g115	conserved hypothetical protein [Ricinus communis] gb|EEF28791.1| conserved hypothetical protein [Ricinus communis]	-	-	-	0	1.34984	15.4688	1.71958	0	14.4501	2.85002
Ai02g11527	ankyrin repeat-containing protein, putative [Ricinus communis] gb|EEF44229.1| ankyrin repeat-containing protein, putative [Ricinus communis]	-	-	-	0	0.144528	1.21458	0.184117	0	0.928312	0
Ai02g11622	hypothetical protein POPTR_0002s12370g [Populus trichocarpa]	-	-	-	0	0.47934	3.29586	1.22128	0	0	0
Ai02g11625	-	-	-	-	8.88628	4.33584	1.65625	3.68234	0	6.96234	0
Ai02g11630	unnamed protein product [Vitis vinifera]	"histone H3-K9 methylation"	-	-	3.35208	8.4699	6.7386	8.68158	12.7006	4.50228	3.4533
Ai02g11635	-	-	-	-	0	3.75546	9.75493	4.14626	0.773971	9.64859	6.34336
Ai02g11639	PREDICTED: probable cinnamyl alcohol dehydrogenase 7/8 [Vitis vinifera] emb|CBI33767.3| unnamed protein product [Vitis vinifera]	"response to karrikin"	"Phenylpropanoid biosynthesis"	"Cinnamyl-alcoholdehydrogenase."	0	0	0.11773	0.327187	7.46338	0	1.30146
Ai02g11658	-	-	-	-	11.1713	51.7824	14.575	31.2473	14.042	0	11.5087
Ai02g11689	Uncharacterized protein TCM_024942 [Theobroma cacao]	-	-	-	0	1.46501	0.24872	1.52069	0	0	2.06213
Ai02g11693	predicted protein [Populus trichocarpa] gb|EEE89465.1| glucan endo-1 family protein [Populus trichocarpa]	-	-	-	35.967	65.9511	0	0.48078	0	0	7.17157
Ai02g11708	UDP-Glycosyltransferase superfamily protein [Theobroma cacao]	"metabolic process"	"Phenylpropanoid biosynthesis"	"Hydroquinoneglucosyltransferase."	0	1.03072	0	1.35284	0	0	0
Ai02g11715	-	-	-	-	1485.79	469.312	623.811	1152.39	0.982943	1200.86	894.223
Ai02g11775	-	-	-	-	5.38068	12.2517	17.0488	20.9961	23.4464	28.1049	33.259
Ai02g11795	Uncharacterized protein TCM_015254 [Theobroma cacao]	-	-	-	13.5204	10.2075	43.078	62.2539	2.89371	54.3973	29.9279
Ai02g11805	-	-	-	-	0	1.10917	0.847385	1.17749	4.57183	0	0
Ai02g11824	unknown [Populus trichocarpa]	-	-	-	0	0	0	0	1.78128	3.0281	0
Ai02g1187	-	-	-	-	0	10.3683	0	0	0	0	0
Ai02g11877	-	-	-	-	0	0	0.489095	0.271851	0	6.16798	0
Ai02g1191	-	-	-	-	1.50383	1.10064	9.52982	1.09054	7.5611	0	4.64773
Ai02g1192	-	-	-	-	18.7979	12.3822	44.8462	22.2003	5.19826	38.2929	7.74622
Ai02g11924	PREDICTED: caffeic acid 3-O-methyltransferase-like [Fragaria vesca subsp. vesca]	"O-methyltransferase activity"	"Flavone and flavonol biosynthesis"	"CaffeateO-methyltransferase."	0.933165	1.5936	0	8.11728	10.5915	5.73078	1.92269
Ai02g11928	-	-	-	-	0	5.69484	4.35075	7.25476	0	18.2891	0
Ai02g11940	-	-	-	-	0	6.75982	0.57382	4.14626	4.64383	0	0
Ai02g11978	-	-	-	-	8.49992	0	3.16848	7.92504	8.54733	0	0
Ai02g11993	-	-	-	-	0	4.43668	6.77908	3.76798	18.2873	0	9.36752
Ai02g1202	-	-	-	-	5.89442	72.8596	45.0434	2490.19	32.1062	24.6306	12.1448
Ai02g12040	-	-	-	-	0	0	0	0	0	7.12425	0
Ai02g12091	-	-	-	-	474.781	756.295	31.2322	104.158	56.1682	175.053	0
Ai02g12110	hypothetical protein POPTR_0008s02960g [Populus trichocarpa]	-	-	-	17.1239	77.2856	10.1068	54.8454	9.3272	35.7773	11.7607
Ai02g12121	-	-	-	-	1.63597	0	0	0.16948	0	0	0
Ai02g12126	Uncharacterized protein TCM_028718 [Theobroma cacao]	-	-	-	0	1.70743	0	1.88511	0	0	0
Ai02g12140	-	-	-	-	0	3.51124	0.447086	6.70954	0	0	0
Ai02g12141	-	-	-	-	1.35293	1.32026	1.00865	20.0253	2.04071	0	2.78757
Ai02g12143	-	-	-	-	3.41481	4.58198	15.9116	11.3204	2.14616	5.35097	5.2769
Ai02g12151	-	-	-	-	0	1.97697	0	3.77774	0	0	0
Ai02g12155	hypothetical protein PRUPE_ppa017173mg, partial [Prunus persica]	-	-	-	55.8566	37.1474	14.9743	12.445	0.384714	20.3829	78.0382
Ai02g12184	PREDICTED: solute carrier family 22 member 3-like [Vitis vinifera]	"cellular response to cold"	"Bile secretion"	-	0	0.580066	0.738599	1.14949	0.26566	12.0053	1.90515
Ai02g12196	-	-	-	-	37.9915	26.2608	25.9636	46.5734	1.19386	4.96102	8.15391
Ai02g12229	hypothetical protein OsI_19643 [Oryza sativa Indica Group]	-	-	-	0	0.14766	0	1.56756	0	0	0
Ai02g1225	putative a2 protein [Neofusicoccum parvum UCRNP2]	-	-	-	169.565	566.329	3856.55	730.206	4.84785	93.7784	171.945
Ai02g12261	-	-	-	-	144.251	71.3099	63.6773	18.8765	0	327.162	121.232
Ai02g12286	ubiquitin-protein ligase, putative [Ricinus communis] gb|EEF48870.1| ubiquitin-protein ligase, putative [Ricinus communis]	-	-	-	1.77242	3.37276	4.69096	8.6116	15.818	15.831	12.0512
Ai02g12322	hypothetical protein PRUPE_ppa010779mg [Prunus persica]	-	-	-	1.92293	11.1026	0.238935	8.49957	0.322277	52.229	0.660333
Ai02g1234	-	-	-	-	38.165	47.6378	134.201	83.0466	261.088	145.515	50.8646
Ai02g12349	-	-	-	-	11.1959	4.20214	1.7657	6.51304	0.433015	22.942	8.87232
Ai02g1237	PREDICTED: probable F-box protein At1g65740-like isoform 1 [Solanum lycopersicum]	"biological_process"	-	-	0	4.52605	0.130484	0	0.175997	0	0
Ai02g12377	AP2.7 isoform 2 [Theobroma cacao]	"DNA binding"	-	-	0	3.68228	0	0	0	0	0
Ai02g12400	-	-	-	-	0	3.1105	0	0	0	0	0
Ai02g12410	-	-	-	-	60.9811	2.18781	0	1.67226	0	28.1049	280.854
Ai02g12442	-	-	-	-	5.14469	35.1432	38.3553	45.3025	10.3468	56.4316	31.8003
Ai02g12470	mitochondrial phosphate carrier protein [Populus trichocarpa]	-	-	-	5.62007	5.28848	7.18276	4.32505	2.42204	5.03233	4.96267
Ai02g12493	PREDICTED: peroxidase 29-like [Glycine max]	"hydrogen peroxide catabolic process"	"Methane metabolism"	"Peroxidase."	0	2.42925	0.123727	0.412622	1.83572	0	0
Ai02g12512	predicted protein [Populus trichocarpa] gb|EEE83605.1| hypothetical protein POPTR_0001s29430g [Populus trichocarpa]	-	-	-	0	2.77158	0	0.833653	0	5.934	0
Ai02g12544	-	-	-	-	0	4.6531	0	0.493973	0	0	4.91224
Ai02g12552	-	-	-	-	2.01544	0.491694	0	0	0	0	0
Ai02g12568	-	-	-	-	0	2.81701	0	0	0	0	0
Ai02g12584	-	-	-	-	893.298	334.904	18870.9	1545.72	121.971	2495.46	1858.19
Ai02g12588	-	-	-	-	1.02088	0	0	0	0	0	0
Ai02g12591	conserved hypothetical protein [Ricinus communis] gb|EEF36137.1| conserved hypothetical protein [Ricinus communis]	"biological_process"	-	-	2.14833	3.03986	2.00206	7.12189	0	2.69312	0.885282
Ai02g12627	Nonspecific lipid-transfer protein precursor, putative [Ricinus communis] gb|EEF37792.1| Nonspecific lipid-transfer protein precursor, putative [Ricinus communis]	-	-	-	0	0	0	1.34459	0	0	0
Ai02g12630	-	-	-	-	0	0	0	0	0	5.35097	0
Ai02g12635	PREDICTED: ABC transporter C family member 12-like [Fragaria vesca subsp. vesca]	"xenobiotic-transporting ATPase activity"	-	"Xenobiotic-transportingATPase."	0	0	0	0.0426826	0	1.29122	0
Ai02g12702	-	-	-	-	0	1.71562	0.262141	1.09278	0	0	0
Ai02g12703	-	-	-	-	0	2.96964	0	0.038213	0	0	0
Ai02g12704	-	-	-	-	0	0	0	0	2.45736	0	0
Ai02g12751	hypothetical protein PRUPE_ppa002558mg [Prunus persica]	-	-	-	15.7751	16.6037	17.8512	27.6186	13.7669	22.9536	8.59004
Ai02g12762	Uncharacterized protein TCM_026922 [Theobroma cacao]	-	-	-	0	1.17745	0	12.2492	0	18.9846	0.567329
Ai02g12777	-	-	-	-	0	2.77831	2.8301	2.35956	0.954314	11.8968	3.91071
Ai02g12780	-	-	-	-	0.850917	0.207592	0.158597	0.0881518	0	1.33337	0
Ai02g12782	-	-	-	-	4.18178	164.252	100.544	105.055	2.10255	9.82918	12.9242
Ai02g12806	Uncharacterized protein TCM_014682 [Theobroma cacao]	-	-	-	0	2.32026	0	0.65685	0	11.5914	1.08866
Ai02g1284	hypothetical protein VITISV_022948 [Vitis vinifera]	"cytoplasm"	-	"Histonedeacetylase."	1.91352	3.42341	0.237765	1.25548	0.320699	1.99897	0
Ai02g12863	PREDICTED: uncharacterized protein LOC101307354 [Fragaria vesca subsp. vesca]	-	-	-	4.10854	7.35043	0.127627	4.32723	0	16.0951	2.82174
Ai02g12880	PREDICTED: F-box protein SKIP23-like [Vitis vinifera]	"biological_process"	-	-	0	9.71629	0.258193	1.93739	0	0	0.356779
Ai02g12881	PREDICTED: F-box protein SKIP23-like [Vitis vinifera]	"biological_process"	-	-	0.360698	11.5276	5.31101	4.11036	0	0	0
Ai02g12908	hypothetical protein PRUPE_ppa023414mg [Prunus persica]	-	-	-	0	0	0	0	20.7563	0	0
Ai02g12938	Cytochrome B5, n2,ATCB5-E,CB5-E isoform 1 [Theobroma cacao] gb|EOY23665.1| Cytochrome B5, n2,ATCB5-E,CB5-E isoform 1 [Theobroma cacao]	"electron transport chain"	-	"Nitratereductase(NADH)."	64.3856	5.1407	3.9274	0	0	0	0
Ai02g1298	-	-	-	-	5.58566	2.04404	1.56161	10.5604	1.4042	28.4461	5.75433
Ai02g12980	-	-	-	-	0	7.63109	5.83001	11.3416	19.6589	0	0
Ai02g12986	hypothetical protein PRUPE_ppa025519mg [Prunus persica]	-	-	-	2.00923	9.21534	26.963	15.1532	6.16234	21.4094	10.3495
Ai02g12995	Uncharacterized protein TCM_021769 [Theobroma cacao]	-	-	-	0	1.04331	0.227735	0	0	0	0
Ai02g12996	conserved hypothetical protein [Ricinus communis] gb|EEF37990.1| conserved hypothetical protein [Ricinus communis]	-	-	-	0	2.29416	0.768104	3.31127	0.551679	0	0
Ai02g12998	Uncharacterized protein TCM_021769 [Theobroma cacao]	-	-	-	0	0	0.123517	7.17432	3.58191	0	0
Ai02g12999	Uncharacterized protein TCM_021769 [Theobroma cacao]	-	-	-	0	0	0	1.85284	2.17649	0	0
Ai02g13001	Uncharacterized protein TCM_021769 [Theobroma cacao]	-	-	-	0	0	0	5.17218	2.96152	0	0
Ai02g13024	-	-	-	-	0	62.3406	0	0	0	28.9458	0
Ai02g13025	-	-	-	-	0	104.62	0	0	0	0	0
Ai02g13026	-	-	-	-	0	21.2551	0	0.44028	0	0	0
Ai02g1303	oligopeptide transporter OPT family [Populus trichocarpa]	"membrane"	-	-	0	0.0779956	0.0595872	2.08656	0.160743	0	0
Ai02g13032	U-box domain-containing protein kinase family protein isoform 1 [Theobroma cacao]	"protein kinase activity"	-	-	0	0	9.41615	0.206662	0	0	0
Ai02g13036	TBP-associated factor 4, putative isoform 1 [Theobroma cacao]	-	-	-	6.32453	2.8116	9.24691	7.44013	3.74522	27.0886	12.3071
Ai02g13043	conserved hypothetical protein [Ricinus communis] gb|EEF45521.1| conserved hypothetical protein [Ricinus communis]	"vegetative to reproductive phase transition of meristem"	-	-	2.69653	0	0.502587	3.9109	1.35578	8.45084	11.1118
Ai02g13063	-	-	-	-	0	0.662359	0	0	0	22.0424	0.991313
Ai02g13078	-	-	-	-	48.8745	23.8471	18.2188	9.11379	0	0	0
Ai02g13088	-	-	-	-	15.0383	34.8535	9.81011	28.0424	13.2319	11.7824	23.2387
Ai02g13123	MADS-box transcription factor family protein, putative [Theobroma cacao]	-	-	-	0	0	0	0.0465049	0	1.40686	0
Ai02g13142	predicted protein [Populus trichocarpa]	-	-	-	0	0.495525	0.378572	0.315629	4.85089	0	0
Ai02g13146	hypothetical protein PRUPE_ppa019021mg, partial [Prunus persica]	"cytoplasm"	"Tight junction"	"Non-specificserine/threonineproteinkinase."	0.342379	0.375874	0.926379	0.334378	1.83124	0.804754	0.352717
Ai02g13171	hypothetical protein POPTR_0017s02750g [Populus trichocarpa]	-	-	-	4.50716	15.2125	0	0	0	5.297	6.9649
Ai02g13180	-	-	-	-	4.59996	3.36666	0	2.85923	0	0	0
Ai02g13192	-	-	-	-	0	2.18031	0	0.462923	0	0	0
Ai02g13201	-	-	-	-	9.77491	39.944	3.18829	31.392	172.015	65.0979	78.0431
Ai02g13231	late embryogenesis abundant protein [Catharanthus roseus]	-	-	-	1.06538	0	722	20.4184	5340.03	0	0
Ai02g13234	Triacylglycerol lipase, putative [Theobroma cacao]	-	-	-	19.5086	1.94397	0.204849	26.8995	0.552603	6.02783	45.8567
Ai02g13265	-	-	-	-	0	1.9483	1.03597	0.595673	0.722753	0	0
Ai02g13275	-	-	-	-	4.03089	3.93355	5.25903	1.25276	0	12.6327	4.15261
Ai02g13286	-	-	-	-	19.5498	11.9236	5.46563	13.1644	2.45736	15.3171	10.0701
Ai02g13302	kinase, putative [Ricinus communis] gb|EEF52943.1| kinase, putative [Ricinus communis]	-	-	-	1.81859	1.77467	1.35582	1.78979	2.05732	4.27455	0
Ai02g13309	hypothetical protein POPTR_0017s06390g [Populus trichocarpa]	-	-	-	9.60679	6.56236	6.98312	13.3858	29.7057	6.02148	6.43298
Ai02g13311	Overexpressor of cationic peroxidase 3, putative [Theobroma cacao]	-	-	-	1.60244	0.781874	0	0.332014	0.805691	0	0
Ai02g134	Uncharacterized protein TCM_016223 [Theobroma cacao]	-	-	-	0.647881	6.08527	6.70185	5.53724	0.0814369	7.10655	2.00234
Ai02g13430	-	-	-	-	27.1816	60.1917	19.4853	33.3577	0	29.4876	36.6185
Ai02g13447	Uncharacterized protein TCM_016173 [Theobroma cacao]	-	-	-	1.39442	0.748412	0	1.04009	0	11.3622	0.574612
Ai02g13480	-	-	-	-	0	0	0	1.33903	0	0	3.32895
Ai02g13484	hypothetical protein PRUPE_ppa020870mg [Prunus persica]	"intracellular"	-	-	3.72885	4.74344	10.8221	9.68496	4.6201	9.5993	3.01828
Ai02g13492	-	-	-	-	0	0	0	0.225032	7.64512	0	0
Ai02g13493	-	-	-	-	0	0.304756	1.86262	0.129411	10.6773	1.95746	0
Ai02g13530	PREDICTED: F-box protein SKIP23-like [Vitis vinifera]	"biological_process"	-	-	0.737729	15.4781	5.43126	25.7555	0.185461	0	0
Ai02g13531	PREDICTED: F-box protein SKIP23-like [Vitis vinifera]	"biological_process"	-	-	0	3.55562	0	1.24953	0	0	0.517742
Ai02g13538	Uncharacterized protein TCM_029293 [Theobroma cacao]	-	-	-	29.7181	55.2772	28.3721	45.7245	54.0822	12.7567	30.8562
Ai02g13545	-	-	-	-	0	3.21535	0	6.37169	2.20886	6.88411	4.52588
Ai02g13546	-	-	-	-	0	0.93062	1.42195	0.197589	0	0	0
Ai02g13585	-	-	-	-	0	0.201667	0	0.81354	0.103905	3.88596	0
Ai02g13587	hypothetical protein PRUPE_ppa1027148mg [Prunus persica]	"root development"	-	-	0	0	0	0	0	1.90571	0
Ai02g136	-	-	-	-	0	0.501166	0	0.251061	1.34336	0	1.41087
Ai02g13605	-	-	-	-	0	7.39856	0.80748	7.7421	0	10.1831	4.4632
Ai02g13607	C2H2-like zinc finger protein, putative [Theobroma cacao]	-	-	-	0.5068	2.10189	0.708442	5.67028	0	2.77952	0
Ai02g1362	predicted protein [Populus trichocarpa]	-	-	-	15.8156	4.07277	0	6.73579	0	1.37682	0
Ai02g13628	-	-	-	-	75.7878	20.8006	0.160518	23.6432	0	45.884	11.534
Ai02g1363	-	-	-	-	0	0	0	2.22967	0.901783	0	0
Ai02g1367	hypothetical protein VITISV_034738 [Vitis vinifera]	-	-	-	2.3413	4.56951	6.10929	5.21481	0.294294	3.66878	4.82399
Ai02g13677	hypothetical protein POPTR_0019s01010g [Populus trichocarpa]	"ADP binding"	"Plant-pathogen interaction"	-	0	1.32178	0.673211	0.0267276	0	0	0
Ai02g13700	-	-	-	-	408.769	293.753	0.828126	428.072	0	215.832	572.164
Ai02g13701	-	-	-	-	15.0383	26.2057	0	1.89175	0	8.41601	8.85282
Ai02g13721	Uncharacterized protein TCM_018972 [Theobroma cacao]	-	-	-	7.64785	7.92961	5.8799	6.73445	2.64361	11.9841	63.0304
Ai02g13737	conserved hypothetical protein [Ricinus communis] gb|EEF44850.1| conserved hypothetical protein [Ricinus communis]	-	-	-	2.18028	3.19144	1.08364	1.20463	6.02921	1.13882	0
Ai02g13755	PREDICTED: NAC domain-containing protein 89-like [Fragaria vesca subsp. vesca]	"DNA binding"	-	-	0	1.55331	0.712061	1.56273	0.09969	0.310693	0
Ai02g13773	Uncharacterized protein isoform 1 [Theobroma cacao]	-	-	-	15.3873	15.2083	1.25013	8.33822	3.76911	25.9665	12.6003
Ai02g13784	-	-	-	-	0.970214	0	0.180832	0.100511	2.43907	0	0
Ai02g13798	predicted protein [Populus trichocarpa]	-	-	-	0	0.25302	0	4.99607	0	0	0
Ai02g13802	PREDICTED: uncharacterized protein LOC100853541 [Vitis vinifera]	-	-	-	0	2.13557	0	3.92966	0	0	4.50899
Ai02g13805	ubiquitin-protein ligase, putative [Ricinus communis] gb|EEF48870.1| ubiquitin-protein ligase, putative [Ricinus communis]	"biological_process"	-	-	6.13186	3.95986	4.1009	7.84706	3.89913	23.1735	16.7215
Ai02g13806	Ubiquitin-protein ligase, putative [Theobroma cacao]	-	-	-	10.442	18.9645	24.0034	45.4338	15.4588	49.0876	49.0057
Ai02g13815	-	-	-	-	10.5993	56.0105	70.7596	67.4541	36.9911	75.4658	85.8122
Ai02g13873	GATA transcription factor 5, putative [Theobroma cacao]	-	-	-	23.4598	27.4719	13.1175	8.4252	0.393177	9.80297	6.44485
Ai02g13882	-	-	-	-	0	5.86187	0	3.84691	1.64739	6.84565	2.2503
Ai02g13889	conserved hypothetical protein [Ricinus communis] gb|EEF33447.1| conserved hypothetical protein [Ricinus communis]	-	-	-	2.69467	4.35819	1.86871	3.56481	1.71177	0	6.16389
Ai02g13892	-	-	-	-	0	0.743288	0.94643	1.57815	6.63806	1.59139	1.04624
Ai02g13904	predicted protein [Populus trichocarpa]	-	-	-	0	0.168086	0.128414	0.178439	0	2.69906	0
Ai02g13913	-	-	-	-	0	1.85221	0	0	0	0	0
Ai02g13922	predicted protein [Populus trichocarpa]	"lipid metabolic process"	"Fatty acid biosynthesis"	"Oleoyl-[acyl-carrier-protein]hydrolase."	0.212267	33.6874	0	3.33577	1.70761	0.66524	8.05952
Ai02g13941	conserved hypothetical protein [Ricinus communis] gb|EEF46069.1| conserved hypothetical protein [Ricinus communis]	-	-	-	0	2.09317	0.456897	0.634886	0	0	0
Ai02g13968	-	-	-	-	0	0	1.82188	0.43399	0	0	0
Ai02g1397	S-locus lectin protein kinase family protein, putative [Theobroma cacao]	"membrane"	-	"Non-specificserine/threonineproteinkinase."	0.361364	4.31982	0	0.18718	0.454225	1.13251	0
Ai02g13987	LisH dimerization motif,WD40/YVTN repeat-like-containing domain isoform 1 [Theobroma cacao]	-	-	-	1.58042	2.15916	17.7917	11.0351	3.49632	10.4013	3.58192
Ai02g14037	Downstream neighbor of son, putative isoform 1 [Theobroma cacao]	-	-	-	0	0.366879	1.54159	0.155791	0.567083	2.35648	0
Ai02g14055	-	-	-	-	0	0	1.0823	0.200524	0	0	3.98815
Ai02g14064	Glucan endo-1,3-beta-glucosidase [Medicago truncatula] gb|ABN05913.1| Glycoside hydrolase, family 17 [Medicago truncatula] gb|AES80512.1| Glucan endo-1,3-beta-glucosidase [Medicago truncatula]	"metabolic process"	-	"Glucanendo-1	0	0	0.251005	0.325534	2.14419	0	0
Ai02g14067	-	-	-	-	0	4.33584	0	0.460293	5.58491	6.96234	0
Ai02g14107	hypothetical protein PRUPE_ppa006542mg [Prunus persica]	"cytoplasm"	-	-	4.71517	6.19406	5.81378	7.25196	1.91482	10.7987	2.98926
Ai02g1417	Uncharacterized protein TCM_016267 [Theobroma cacao]	-	-	-	16.8884	59.1902	23.917	37.8033	1.06141	47.9658	35.4181
Ai02g1419	hypothetical protein POPTR_0001s09490g [Populus trichocarpa]	-	-	-	12.1664	16.5286	16.4069	17.868	22.7294	16.4479	16.466
Ai02g14190	hypothetical protein OsI_14920 [Oryza sativa Indica Group]	-	-	-	2.18434	9.8586	14.2493	9.61729	10.708	22.2484	36.0048
Ai02g14197	-	-	-	-	0	1.3725	0	0	0	0	0
Ai02g14226	SHV3-like 5 [Theobroma cacao]	"root development"	-	"Glycerophosphodiesterphosphodiesterase."	1.83253	8.29112	37.7572	3.84865	0.293166	9.39782	1.88787
Ai02g14256	-	-	-	-	0	2.36501	7.22728	0	0	162.033	23.3027
Ai02g14264	-	-	-	-	0	94.8476	0	0.612563	0	0	0
Ai02g14287	Bifunctional inhibitor/lipid-transfer protein/seed storage 2S albumin superfamily protein, putative [Theobroma cacao]	-	-	-	0	71.4216	0	0	0	0	0
Ai02g1430	Exocyst subunit exo70 family protein E1 [Theobroma cacao]	-	-	-	4.36726	2.2713	0.455776	0.268736	3.68143	0.693812	0.409589
Ai02g14304	-	-	-	-	1.5766	0.884432	18.2354	0.5878	0	2.47051	0
Ai02g14344	serine acetyltransferase 3;2 [Arabidopsis thaliana] sp|Q8W2B8.1|SAT4_ARATH RecName: Full=Serine acetyltransferase 4; Short=AtSAT-4; Short=AtSERAT3;2 gb|AAL37489.1|AF331847_1 serine acetyltransferase [Arabidopsis thaliana] gb|AAO42107.1| unknown protein [Arabidopsis thaliana] gb|AAO50580.1| unknown protein [Arabidopsis thaliana] gb|AEE86543.1| serine acetyltransferase 3;2 [Arabidopsis thaliana]	-	-	-	1.50729	1.33887	0.13202	0.14676	0	4.91322	0
Ai02g14359	-	-	-	-	0	2.63841	0	0	0	0	0
Ai02g14377	-	-	-	-	0	1.64463	6.28234	0	5.08419	0	0
Ai02g14396	-	-	-	-	0	0	0	1.55791	0	9.42594	0
Ai02g14397	Calcium-binding EF-hand family protein, putative [Theobroma cacao]	-	-	-	0	0	0	0	0	25.1476	0
Ai02g14408	-	-	-	-	0	0	1.43596	0.199536	0	0	0.992126
Ai02g14436	predicted protein [Populus trichocarpa] gb|ERP53828.1| hypothetical protein POPTR_0013s08160g [Populus trichocarpa]	-	-	-	0	4.63939	0	0	0	0	0
Ai02g14440	-	-	-	-	45.9996	51.435	24.2917	38.5202	76.1299	126.141	51.3377
Ai02g14442	-	-	-	-	221.917	296.478	537.7	411.626	735.879	413.977	130.639
Ai02g14443	-	-	-	-	0	3.17962	0	5.40077	3.27648	0	0
Ai02g1445	-	-	-	-	0	12.4005	15.6681	15.1897	7.37208	9.19029	2.01402
Ai02g14486	-	-	-	-	0	3.73735	0	0	0	0	0
Ai02g14506	-	-	-	-	19.2293	20.3287	33.4509	31.8734	4.83415	40.1761	33.0167
Ai02g14534	predicted protein [Populus trichocarpa] gb|EEE83704.1| hypothetical protein POPTR_0001s38290g [Populus trichocarpa]	-	-	-	20.065	35.5888	1.31398	23.9327	46.0797	29.742	22.3469
Ai02g14543	-	-	-	-	0	2.89056	0	14.7294	0	0	0
Ai02g14545	TRAF-like family protein [Theobroma cacao]	-	-	-	0	0.914267	1.39697	2.19999	0.942118	5.87239	0
Ai02g14554	predicted protein [Populus trichocarpa]	-	-	-	0.951329	0.928356	0	0	0	2.98144	0.490028
Ai02g14597	-	-	-	-	0	2.7428	0	0	2.51232	0	0
Ai02g14606	GRF1-interacting factor 3 [Theobroma cacao]	-	-	-	0	2.65953	118.659	7.00192	17.5395	2.27764	3.74353
Ai02g14610	Uncharacterized protein isoform 1 [Theobroma cacao]	"DNA binding"	-	-	1.51353	1.84623	0.470162	1.62023	1.52198	4.74337	3.11848
Ai02g14647	hypothetical protein VITISV_023813 [Vitis vinifera]	-	-	-	0	0.763109	6.12151	1.78225	0	4.90149	1.61121
Ai02g1465	-	-	-	-	0	97.551	2295.84	32.0373	13.1224	137.353	2.02924
Ai02g14650	PREDICTED: pentatricopeptide repeat-containing protein At3g58590-like [Vitis vinifera]	-	-	-	0	0	0	0.447577	1.62919	0	0
Ai02g14680	-	-	-	-	0	0.510099	3.89706	0.216608	4.73074	0	0
Ai02g14682	-	-	-	-	0	0	0.771982	0.0858173	0	0	1.70679
Ai02g14683	-	-	-	-	41.4109	48.3991	70.5417	77.0208	128.315	66.3994	21.8268
Ai02g14684	-	-	-	-	0.38636	0	0	0.320204	0.194258	3.63252	0.796054
Ai02g14686	-	-	-	-	0	0.602454	0	0.341101	0.206935	1.28986	0
Ai02g14714	NIM1-interacting 1, putative [Theobroma cacao]	-	-	-	1.32541	8.40713	0	0.961153	0.666402	0	2.73087
Ai02g14716	Uncharacterized protein TCM_004894 [Theobroma cacao]	-	-	-	30.6423	2.99024	0.228449	3.80932	1.8488	0	0
Ai02g14720	predicted protein [Populus trichocarpa] gb|EEF02642.1| hypothetical protein POPTR_0010s25070g [Populus trichocarpa]	-	-	-	0.938255	7.93651	7.48849	8.23032	4.89062	27.7941	9.02235
Ai02g14741	predicted protein [Populus trichocarpa] gb|EEE99723.1| DC1 domain-containing family protein [Populus trichocarpa]	-	-	-	0	0.122215	0	0.18164	0	2.35497	0
Ai02g14742	Cysteine/Histidine-rich C1 domain family protein, putative [Theobroma cacao]	-	-	-	0	0	0	0	0	1.89833	0
Ai02g14753	-	-	-	-	1.58298	0	0	0.327982	0	0	0
Ai02g1478	-	-	-	-	2.45139	3.58828	4.79742	5.84095	0.924398	19.2065	13.8898
Ai02g14793	PREDICTED: alanine--glyoxylate aminotransferase 2 homolog 2, mitochondrial-like [Glycine max]	"catalytic activity"	"Alanine	"Alanine--glyoxylatetransaminase."	7.9256	23.8471	0	13.6844	0	260.805	38.103
Ai02g14799	-	-	-	-	0	0	0.781922	2.25998	0.843728	0	0.864385
Ai02g14805	-	-	-	-	6.10932	0.638763	3.74136	1.17539	0.877628	8.20561	2.69734
Ai02g14848	predicted protein [Populus trichocarpa] gb|EEE90367.1| hypothetical protein POPTR_0007s04191g [Populus trichocarpa]	-	-	-	0	0	0	1.12204	0	0	1.1158
Ai02g14849	conserved hypothetical protein [Ricinus communis] gb|EEF35752.1| conserved hypothetical protein [Ricinus communis]	-	-	-	0	0	0.920804	5.11806	0	0	0
Ai02g14861	hypothetical protein POPTR_0015s03510g [Populus trichocarpa] gb|ERP51968.1| hypothetical protein POPTR_0015s03510g [Populus trichocarpa]	-	-	-	1.15679	6.91426	0.32341	0.299599	0	2.71902	1.78759
Ai02g14898	-	-	-	-	3.07871	6.00873	3.03305	7.70019	10.0616	16.5404	15.8584
Ai02g14954	predicted protein [Populus trichocarpa] gb|EEE82718.1| hypothetical protein POPTR_0001s12270g [Populus trichocarpa]	-	-	-	0	9.61902	22.9648	2.55288	0	12.8716	0
Ai02g14956	-	-	-	-	4.76825	0	2.66616	5.4337	3.59613	0	0
Ai02g14964	-	-	-	-	0	3.04432	0	9.48007	1.04568	19.5538	0
Ai02g14993	unnamed protein product [Blastocystis hominis]	"cytoplasm"	"Amyotrophic lateral sclerosis (ALS)"	"Acireductonesynthase."	27.7754	30.5796	1.03323	54.7597	3.35342	43.7878	9.45883
Ai02g15080	-	-	-	-	0	0	0.57382	0.637886	11.6096	4.8243	0
Ai02g15085	-	-	-	-	0	0	2.35081	0	15.8539	0	0
Ai02g15087	Zinc-finger domain of monoamine-oxidase A repressor R1 protein, putative isoform 2 [Theobroma cacao]	-	-	-	1.17517	0.778181	91.8996	5.77411	4.09384	2.89375	2.94017
Ai02g15098	-	-	-	-	0	0	3.28451	5.93324	1.10754	0	0
Ai02g15104	MADS-box transcription factor family protein, putative [Theobroma cacao]	-	-	-	0	0.0905015	0.138283	1.99839	0	7.55685	0.382166
Ai02g15110	chromatin remodeling complex subunit [Populus trichocarpa] gb|EEE94860.1| MORPHEUS MOLECULE family protein [Populus trichocarpa]	"2 iron	-	-	17.9281	15.9927	59.9173	30.5955	107.962	33.2399	22.9811
Ai02g15124	Cupredoxin superfamily protein isoform 1 [Theobroma cacao] gb|EOY16742.1| Cupredoxin superfamily protein isoform 1 [Theobroma cacao]	-	-	-	0.526949	2.0569	7.56251	0.764259	0	2.47717	2.17145
Ai02g15127	-	-	-	-	22.0724	4.61558	4.70162	9.47312	1.58539	19.7641	3.24841
Ai02g15148	violaxanthin de-epoxidase [Citrus sinensis]	-	-	-	42.2699	5.41395	5.31791	3.17478	3.98491	1.65591	34.837
Ai02g15156	hypothetical protein POPTR_0002s10890g [Populus trichocarpa]	-	-	-	1.26128	3.69246	0	4.83456	0	21.7405	0
Ai02g15170	-	-	-	-	131.305	150.201	15.7715	200.715	61.6174	82.3011	57.1139
Ai02g15185	-	-	-	-	5.24124	2.55733	3.71214	4.23519	1.58114	1.64259	4.31961
Ai02g15219	f-box family protein [Populus trichocarpa] gb|EEE84947.1| F-box family protein [Populus trichocarpa]	"biological_process"	-	-	3.51961	3.66879	3.69743	3.87821	5.95236	10.0276	6.59253
Ai02g15222	-	-	-	-	0	0	0	2.76176	0	0	0
Ai02g15223	PREDICTED: pentatricopeptide repeat-containing protein At2g20710, mitochondrial-like [Vitis vinifera]	"mitochondrion"	-	-	1.97806	5.3083	4.48557	4.78145	0.828789	10.332	7.4719
Ai02g15226	-	-	-	-	0	2651.65	0.19857	0.22074	0.267832	0	0
Ai02g15231	-	-	-	-	1.56399	0	0.583001	0.162023	0.393177	0	3.22243
Ai02g15233	-	-	-	-	0	0.364079	0	5.41107	13.1309	0	1.53742
Ai02g15236	-	-	-	-	76.1232	77.2394	0.644912	16.4891	0.434931	10.844	1.78232
Ai02g15248	-	-	-	-	3.46014	8.01939	8.70632	14.3383	1.30479	37.954	23.1701
Ai02g15264	-	-	-	-	3.20489	0.781874	0	0.332014	0	0	6.60333
Ai02g15276	-	-	-	-	9.09294	6.65502	6.77908	19.7819	16.0014	14.2485	28.1026
Ai02g15314	Beta-expansin 1a precursor, putative [Ricinus communis] gb|EEF28288.1| Beta-expansin 1a precursor, putative [Ricinus communis]	"cytosol"	-	-	1.38406	0	0	0.358458	0.347945	0	0
Ai02g15351	-	-	-	-	0	0	1.13867	0	0	0	0
Ai02g15357	-	-	-	-	0	2.93127	2.61268	13.2772	2.01371	77.6644	0.515753
Ai02g15388	PREDICTED: uncharacterized LOC101215292 [Cucumis sativus]	-	-	-	7.56767	0.307705	6.1121	0.653319	1.26831	1.97641	10.3949
Ai02g15390	putative inclusion body protein [Sweet potato caulimo-like virus] gb|AEA36697.1| putative inclusion body protein [Sweet potato caulimo-like virus]	-	-	-	298.193	8.7754	0	1.04339	0.180854	0	55.2141
Ai02g15423	HXXXD-type acyl-transferase family protein, putative [Theobroma cacao]	"transferase activity	-	"Anthocyanin5-aromaticacyltransferase."	0	0.816683	0	0.762951	2.52468	0	0.344866
Ai02g15447	hypothetical protein PRUPE_ppa008605mg [Prunus persica]	-	-	-	9.62452	6.75058	12.1085	13.0865	3.32689	7.54075	14.8727
Ai02g15484	predicted protein [Populus trichocarpa] gb|EEE98693.1| hypothetical protein POPTR_0014s13080g [Populus trichocarpa]	-	-	-	0	3.59341	2.49572	8.73925	5.38599	0	0
Ai02g15489	Uncharacterized protein TCM_004520 [Theobroma cacao]	-	-	-	0	1.4745	0.346612	0.288983	0.116878	0.728521	0
Ai02g15499	RNA-binding family protein [Populus trichocarpa]	"multicellular organismal development"	-	-	0	0	0	0	0	1.20607	0.79292
Ai02g15503	-	-	-	-	0	0.554585	10.5923	4.00348	13.7155	17.8106	2.34188
Ai02g15517	hypothetical protein ARALYDRAFT_903435 [Arabidopsis lyrata subsp. lyrata] gb|EFH56176.1| hypothetical protein ARALYDRAFT_903435 [Arabidopsis lyrata subsp. lyrata]	-	-	-	3.51194	1.99916	27.0554	7.27648	113351	9.17194	6.02999
Ai02g1552	Uncharacterized protein TCM_026440 [Theobroma cacao]	-	-	-	389.379	70.4317	1.28115	71.2097	0	60.8251	219.522
Ai02g1553	PREDICTED: aspartic proteinase nepenthesin-2-like [Fragaria vesca subsp. vesca]	-	-	-	0	0	0	3.52224	0	0	0
Ai02g15551	hypothetical protein PRUPE_ppa019193mg [Prunus persica]	-	-	-	0	5.56837	15.5368	6.2712	1.99582	12.4403	23.5139
Ai02g15558	-	-	-	-	0	0	0	4.78243	0.351679	0	0
Ai02g15578	-	-	-	-	0	20.799	1.6438	0.304555	0	4.60666	0
Ai02g1560	-	-	-	-	107.755	139.703	5.16438	25.5154	2.32191	62.7159	9.51504
Ai02g15605	-	-	-	-	2.27323	1.66375	0	8.24245	0	0	0
Ai02g15607	GRAS family transcription factor, putative [Theobroma cacao]	"nuclear membrane"	"Plant hormone signal transduction"	-	0	1.16552	1.0779	1.74526	12.4527	1.57604	0
Ai02g1561	-	-	-	-	19.2293	12.51	0	6.64029	0	0	13.2067
Ai02g15622	RecName: Full=Probable phospholipid hydroperoxide glutathione peroxidase; Short=PHGPx emb|CAB96145.1| phospholipid hydroperoxide glutathione peroxidase-like protein [Mesembryanthemum crystallinum] emb|CAC83045.1| putative phospholipid hydroperoxide glutathione peroxidase [Mesembryanthemum crystallinum]	"cytoplasm"	-	"Phospholipid-hydroperoxideglutathioneperoxidase."	0	6.00873	8.60729	15.9471	12.3835	0	6.34336
Ai02g15658	Aspartic proteinase nepenthesin-1 precursor, putative [Ricinus communis] gb|EEF38361.1| Aspartic proteinase nepenthesin-1 precursor, putative [Ricinus communis]	-	-	-	0	0	0	0	0	0	1.13466
Ai02g15675	-	-	-	-	0	26.857	0	10.2248	0.954314	5.94841	0
Ai02g15692	Major facilitator superfamily protein [Theobroma cacao]	"substrate-specific transmembrane transporter activity"	-	-	7.89006	2.78038	0.816985	3.72362	0.110195	15.1111	10.3862
Ai02g15707	o-methyltransferase, putative [Ricinus communis] gb|EEF44475.1| o-methyltransferase, putative [Ricinus communis]	"O-methyltransferase activity"	"Benzoxazinoid biosynthesis"	"(RS)-norcoclaurine6-O-methyltransferase."	2.72155	0.774617	0	0	0	0	0.934579
Ai02g15716	pentatricopeptide repeat-containing protein [Arabidopsis thaliana] sp|Q9LK57.1|PP226_ARATH RecName: Full=Pentatricopeptide repeat-containing protein At3g13160, mitochondrial; Flags: Precursor dbj|BAB01407.1| unnamed protein product [Arabidopsis thaliana] gb|AAM97136.1| expressed protein [Arabidopsis thaliana] gb|AAO00957.1| expressed protein [Arabidopsis thaliana] gb|AEE75303.1| pentatricopeptide…	"mitochondrion"	-	-	0	1.40277	0.214339	0.476538	1.1564	0	2.36943
Ai02g1574	predicted protein [Populus trichocarpa]	-	-	-	66.5526	62.6622	184.514	100.833	69.7994	84.7331	76.0613
Ai02g15747	-	-	-	-	2.02589	19.2754	0	0.839497	0	15.8727	6.26119
Ai02g15767	PREDICTED: probable S-adenosylmethionine-dependent methyltransferase At5g37990 [Vitis vinifera]	-	-	-	0	0	0.72014	0	0	7.34775	0
Ai02g15775	Flavonoid 3-O-glucosyltransferase, putative [Theobroma cacao]	"metabolic process"	"Flavone and flavonol biosynthesis"	"Anthocyanidin3-O-glucosyltransferase."	4.83973	5.81523	0.133816	0	0	0	9.1108
Ai02g15788	-	-	-	-	3.32763	2.43545	2.48085	2.06838	0.836548	2.60717	10.2843
Ai02g15792	ubiquitin-protein ligase, putative [Ricinus communis] gb|EEF29668.1| ubiquitin-protein ligase, putative [Ricinus communis]	"cytoplasm"	-	-	38.2536	29.5229	36.0605	48.6221	29.6825	36.3116	32.2091
Ai02g15795	-	-	-	-	60.4633	1442.14	614.931	2517.93	3.80004	851.128	90.3193
Ai02g15835	PREDICTED: protein FAR1-RELATED SEQUENCE 5, partial [Vitis vinifera]	-	-	-	0.674132	0.986778	1.13082	2.2348	0.847365	0	0
Ai02g15840	-	-	-	-	17.2816	4.21607	14.8971	6.71366	4.88756	10.155	24.4798
Ai02g15854	Uncharacterized protein TCM_000492 [Theobroma cacao]	-	-	-	0	3.92008	1.49743	0.138718	0	0	1.37946
Ai02g15857	unnamed protein product [Arabidopsis thaliana]	-	-	-	0	0.0548841	0.0419304	3.37936	4.69415	0	0.231763
Ai02g15863	-	-	-	-	0	0	0	1.44663	0	0	0
Ai02g15894	-	-	-	-	0	0.733758	0	1.55791	0	0	0
Ai02g15895	-	-	-	-	0	0.550319	0.840866	2.25897	0.75611	1.17824	2.32387
Ai02g1596	-	-	-	-	173.776	312.663	11.4711	112.084	11.8317	141.825	115.02
Ai02g15974	-	-	-	-	0	3.64775	0.139341	3.09795	0.56383	53.8882	0
Ai02g16005	-	-	-	-	0	0	0	0.920585	0	0	4.57731
Ai02g16010	ubiquitin-protein ligase, putative [Ricinus communis] gb|EEF51957.1| ubiquitin-protein ligase, putative [Ricinus communis]	"biological_process"	-	-	6.6687	10.7034	6.86884	10.6537	2.47059	15.3996	9.76274
Ai02g16017	-	-	-	-	8.39949	5.6352	5.08795	6.1346	12.9863	9.21332	14.2777
Ai02g16031	predicted protein [Populus trichocarpa] gb|ERP67231.1| hypothetical protein POPTR_0001s44650g [Populus trichocarpa]	-	-	-	0	0	0	13.3846	0	0	0
Ai02g16045	PREDICTED: F-box protein SKIP23-like [Vitis vinifera]	"biological_process"	-	-	0	1.42121	0	0.106501	0.172295	0	0.353027
Ai02g16048	-	-	-	-	2.14833	1.57234	1.40144	0.445118	0.810118	3.36641	3.31981
Ai02g16078	-	-	-	-	0	1.0748	2.66867	2.62432	9.96788	0	1.13466
Ai02g1615	DNA-binding protein with MIZ/SP-RING zinc finge isoform 1 [Theobroma cacao] gb|EOY33072.1| DNA-binding protein with MIZ/SP-RING zinc finge isoform 1 [Theobroma cacao] gb|EOY33073.1| DNA-binding protein with MIZ/SP-RING zinc finge isoform 1 [Theobroma cacao] gb|EOY33074.1| DNA-binding protein with MIZ/SP-RING zinc finge isoform 1 [Theobroma cacao] gb|EOY33075.1| DNA-binding protein with MIZ/SP-RIN…	-	-	-	3.1532	4.61558	14.1049	16.0063	27.7444	14.823	0
Ai02g16173	unknown [Medicago truncatula]	-	-	-	10.5879	16.9744	19.1702	6.81625	8.36548	3.55524	37.3976
Ai02g16183	PREDICTED: WPP domain-associated protein-like [Vitis vinifera]	"cytoplasm"	-	-	15.8512	9.90715	11.8176	9.49305	4.36442	18.215	13.2194
Ai02g16208	-	-	-	-	0	3.70441	5.22651	7.36663	12.2716	2.9742	7.82142
Ai02g16263	hypothetical protein POPTR_0010s23300g [Populus trichocarpa]	-	-	-	4.47706	0.364079	0	0	0.750339	0	7.68709
Ai02g16267	-	-	-	-	0	0.833088	1.11381	0.221101	0	2.00661	0
Ai02g16273	hypothetical protein POPTRDRAFT_832983 [Populus trichocarpa]	"cytosol"	-	-	0	0	0.37694	0	0	1.05635	0
Ai02g16285	PREDICTED: eukaryotic translation initiation factor 3 subunit B [Vitis vinifera] emb|CBI21174.3| unnamed protein product [Vitis vinifera]	"cytoplasm"	"RNA transport"	-	0.406441	4.04953	1.28781	4.71585	6.9405	2.22911	3.14036
Ai02g16298	-	-	-	-	0	112.999	0	0	0	0	0
Ai02g163	-	-	-	-	0	0.855503	0	0.908201	0	2.74747	0
Ai02g16328	hypothetical protein PRUPE_ppa006216mg [Prunus persica]	"response to UV-C"	-	-	0.614291	2.84742	6.81236	4.13649	4.01517	23.5833	4.42989
Ai02g16374	-	-	-	-	0	2.12499	1.53326	0.751963	0	0.758274	0
Ai02g16375	-	-	-	-	0.647881	14.0672	1.50943	31.0757	0.0814369	5.58371	0
Ai02g16390	hypothetical protein PRUPE_ppb014730mg, partial [Prunus persica]	"ADP binding"	-	-	0	0.0887336	0	0.565197	0	3.98958	0
Ai02g16395	GA-stimulated transcript-like protein 1 [Gossypium hirsutum]	"extracellular region"	-	-	5.17876	416.298	1.44785	30.8488	0.650956	12.1726	8.00272
Ai02g164	-	-	-	-	1.32541	0	0.494068	0.137308	1.66601	0	0
Ai02g16400	Uncharacterized protein TCM_034230 [Theobroma cacao]	-	-	-	6.19735	7.56762	0	2.40893	5.76315	0	11.4751
Ai02g16403	PREDICTED: ergosterol biosynthetic protein 28-like isoform 1 [Cucumis sativus]	-	-	-	0	4.29084	0.252163	3.22364	21.0874	0	2.78757
Ai02g16428	PREDICTED: major allergen Pru ar 1 [Vitis vinifera] emb|CBI22941.3| unnamed protein product [Vitis vinifera]	"response to biotic stimulus"	-	-	35.9294	49.7567	0	0.4379	0	0	18.5072
Ai02g16429	PREDICTED: major allergen Pru ar 1 [Vitis vinifera] emb|CBI22941.3| unnamed protein product [Vitis vinifera]	"response to biotic stimulus"	-	-	852.394	239.132	0	40.2813	0.544567	3.39438	198.612
Ai02g16441	F-box/RNI-like superfamily protein isoform 1 [Theobroma cacao]	"biological_process"	-	-	45.4295	33.0276	33.2482	36.6779	15.0754	48.882	47.7373
Ai02g16457	PREDICTED: putative pectinesterase/pectinesterase inhibitor 28-like [Cucumis sativus]	"negative regulation of catalytic activity"	"Pentose and glucuronate interconversions"	"Pectinesterase."	0	12.3478	0.0447086	0.173951	2.77395	0	0
Ai02g16512	conserved hypothetical protein [Ricinus communis] gb|EEF45655.1| conserved hypothetical protein [Ricinus communis]	"ribonucleoprotein complex"	-	-	32.1367	3.56371	7.16953	4.46421	8.75224	9.53745	44.1428
Ai02g16515	uncharacterized protein LOC100527063 precursor [Glycine max] gb|ACU16103.1| unknown [Glycine max]	"biological_process"	-	-	11.7593	0.896509	0	1.67505	1.29335	3.455	2.27145
Ai02g1652	-	-	-	-	0	0	0	0	1.29335	0	0
Ai02g16538	Uncharacterized protein TCM_004789 [Theobroma cacao]	-	-	-	0.963045	14.0968	0	15.464	1.45263	7.54539	0
Ai02g16543	-	-	-	-	0	0	0	1.01264	2.45736	0	0
Ai02g16553	WAS/WASL-interacting protein family member 2, putative isoform 1 [Theobroma cacao]	-	-	-	0.331353	12.2065	78.9274	7.10567	5.74772	48.8072	10.2408
Ai02g16576	Phloem protein 2-A10, putative [Theobroma cacao]	"carbohydrate binding"	-	-	96.9991	30.0071	0	12.4314	0	54.844	89.6263
Ai02g16610	predicted protein [Populus trichocarpa]	-	-	-	2.95985	6.35442	28.5211	2.66768	0	9.27609	3.35415
Ai02g16670	-	-	-	-	0	13.7288	0	0	0	0	0
Ai02g16671	-	-	-	-	0	1.80831	0	0.383941	0	0	0
Ai02g16696	PREDICTED: proteasome subunit beta type-7-B-like, partial [Cucumis sativus]	"peptidase activity"	"Proteasome"	"Proteasomeendopeptidasecomplex."	0	0	0.230617	2.56366	0	0	0
Ai02g16719	Jasmonate O-methyltransferase, putative [Ricinus communis] gb|EEF28055.1| Jasmonate O-methyltransferase, putative [Ricinus communis]	"transferase activity"	"alpha-Linolenic acid metabolism"	"Caffeinesynthase."	0	0	0.204514	0	0	1.71942	0
Ai02g16757	Major latex protein, putative [Ricinus communis] gb|EEF27183.1| Major latex protein, putative [Ricinus communis]	-	-	-	0	0	0	1.19574	0	9.04333	1.48636
Ai02g16760	predicted protein [Populus trichocarpa] gb|ABK94087.1| unknown [Populus trichocarpa] gb|EEE98791.1| hypothetical protein POPTR_0014s15480g [Populus trichocarpa]	-	-	-	4.54647	11.0917	2.96585	3.29698	6.85775	21.3728	2.34188
Ai02g16772	-	-	-	-	138.581	348.953	507.358	366.09	442.947	504.109	341.618
Ai02g16783	-	-	-	-	0	10.4136	0	0	0	0	0
Ai02g16784	-	-	-	-	0	141.949	0	0	0	0	0
Ai02g16785	-	-	-	-	0	183.085	0	0	0	0	0
Ai02g16794	-	-	-	-	2.53894	21.0598	0.473215	17.0966	0	7.95696	13.078
Ai02g16799	-	-	-	-	1.87979	0	0	0	0	0	0
Ai02g16806	conserved hypothetical protein [Ricinus communis] gb|EEF32419.1| conserved hypothetical protein [Ricinus communis]	-	-	-	39.3951	17.7802	4.03842	13.5699	97.5516	9.25973	145.09
Ai02g16807	RNA-binding family protein isoform 2 [Theobroma cacao]	-	-	-	11.31	10.6733	57.1404	28.4486	21.9146	28.5023	43.0189
Ai02g16815	-	-	-	-	1.87979	5.04459	20.6713	7.20535	3.30798	2.9456	5.80966
Ai02g16840	-	-	-	-	112.66	51.7362	9.88137	27.4615	4.99802	20.769	6.82718
Ai02g1687	Disease resistance protein RPM1, putative [Ricinus communis] gb|EEF49598.1| Disease resistance protein RPM1, putative [Ricinus communis]	"response to molecule of fungal origin"	"Plant-pathogen interaction"	-	0.13875	0.676995	0.543072	1.99798	0.0697618	21.5244	0.714697
Ai02g16906	-	-	-	-	3.09496	4.78201	5.76848	5.98502	10.3741	16.1659	3.18842
Ai02g16908	-	-	-	-	0	0	3.29113	0	0	0	0
Ai02g16910	predicted protein [Populus trichocarpa] gb|EEE84791.1| hypothetical protein POPTR_0001s28400g [Populus trichocarpa]	"biological_process"	-	-	0	7.76521	0	0	0	0	0
Ai02g16911	predicted protein [Populus trichocarpa] gb|EEE84791.1| hypothetical protein POPTR_0001s28400g [Populus trichocarpa]	"biological_process"	-	-	2.34933	4.50332	0	0.139076	0	0	0
Ai02g16924	-	-	-	-	39.8799	70.008	176.29	108.045	38.5767	115.473	66.0919
Ai02g1693	hypothetical protein VITISV_040143 [Vitis vinifera]	"biological_process"	"mTOR signaling pathway"	-	0	0	0.120654	1.34125	0	0	0
Ai02g16937	hypothetical protein PRUPE_ppa001572mg [Prunus persica]	"peptidase activity"	"African trypanosomiasis"	"OligopeptidaseA."	0.787109	0.480063	1.35701	0.774644	0.0989374	0.308347	0.202719
Ai02g16951	-	-	-	-	48.3707	18.6844	19.5335	12.5276	9.12009	0	24.9157
Ai02g16973	-	-	-	-	4.72503	1.44091	0.220166	1.59086	18.7086	0	0
Ai02g16982	-	-	-	-	0	0	56.5154	60.4725	0.154308	0	0
Ai02g17031	Plasma membrane isoform 4 [Theobroma cacao]	-	-	-	6.92029	5.23371	6.19116	19.5001	1.56575	3.2532	12.1197
Ai02g17043	MLP-like protein 423, putative [Theobroma cacao]	-	-	-	0	114.6	11.6054	186.972	0	0	0
Ai02g17045	MLP-like protein 423, putative [Theobroma cacao]	-	-	-	0	3.1332	0	0.147831	12.1971	0	1.47009
Ai02g17049	Late embryogenesis abundant hydroxyproline-rich glycoprotein family, putative isoform 1 [Theobroma cacao] gb|EOX92149.1| Late embryogenesis abundant hydroxyproline-rich glycoprotein family, putative isoform 1 [Theobroma cacao]	-	-	-	0	1.82937	0	0	0	0	0
Ai02g17069	-	-	-	-	4.39322	0	0	0	0	0	0
Ai02g17070	-	-	-	-	3.2225	1.57234	0.200206	3.00455	0.270039	3.36641	2.21321
Ai02g17075	-	-	-	-	9.595	0.585206	0	0.745505	0	0	2.47119
Ai02g17076	-	-	-	-	0	0	0	2.89327	0	175.053	20.9248
Ai02g17152	Late embryogenesis abundant protein D-29, putative [Theobroma cacao]	-	-	-	6.22148	0.467019	184.551	6.7427	2100.27	0	4.93027
Ai02g17164	-	-	-	-	0	3.36971	1.38621	0.88056	1.33552	0	25.1752
Ai02g17188	-	-	-	-	0	0.958679	0	0	0	3.07882	0
Ai02g17191	-	-	-	-	0	0	0	0	2.09137	0	0
Ai02g17194	PREDICTED: cytochrome c oxidase subunit 6a, mitochondrial-like isoform 1 [Fragaria vesca subsp. vesca]	-	-	-	2.39875	29.2603	19.6718	23.8561	12.6637	15.0352	24.7119
Ai02g17195	Mads box protein, putative [Theobroma cacao]	"DNA binding"	-	-	1.95474	13.931	6.94584	40.8792	23.4919	0	15.4742
Ai02g17202	PREDICTED: histone-lysine N-methyltransferase, H3 lysine-9 specific SUVH5-like [Fragaria vesca subsp. vesca]	"histone methyltransferase activity"	-	"Histone-lysineN-methyltransferase."	0	10.4823	0	0.311583	0	0	0
Ai02g17228	-	-	-	-	3.1532	4.61558	1.76311	1.6333	0.792696	0	6.49683
Ai02g17246	SET domain protein [Populus trichocarpa]	-	-	-	4.59996	8.13608	30.0074	26.4479	8.09483	12.6141	3.55415
Ai02g17284	Membrin, putative [Theobroma cacao]	"protein transport"	"SNARE interactions in vesicular transport"	-	13.7675	42.992	16.9358	47.637	49.1472	60.4056	25.5298
Ai02g17302	hypothetical protein POPTRDRAFT_832983 [Populus trichocarpa]	"sexual reproduction"	-	-	0	0.812201	1.00656	0	0	1.6925	0
Ai02g17316	hypothetical protein PRUPE_ppa014563mg [Prunus persica]	-	-	-	0	1.26847	0.775267	25.3161	4.18274	61.9204	3.21386
Ai02g17321	-	-	-	-	0	0	1.34642	0.374187	0.908031	1.41498	0
Ai02g1733	hypothetical protein RCOM_0452240 [Ricinus communis] gb|EEF30830.1| hypothetical protein RCOM_0452240 [Ricinus communis]	-	-	-	74.7852	59.4939	244.533	91.7064	35.762	67.5101	48.5709
Ai02g17340	-	-	-	-	11.4438	86.5477	3.55488	110.255	30.2075	134.492	70.7362
Ai02g17365	-	-	-	-	0	1.90777	0	2.02529	0	0	0
Ai02g174	-	-	-	-	0	0.599928	1.375	3.31179	0.618203	0	0
Ai02g17403	-	-	-	-	0	0	62.5657	1.94636	4.46792	21.4226	9.85882
Ai02g17434	unnamed protein product [Vitis vinifera]	-	-	-	23.2877	7.65743	12.6753	9.16056	0.848462	5.28861	2.43386
Ai02g17477	-	-	-	-	0	0	0	0	1.6035	0	0
Ai02g17478	Uncharacterized protein isoform 2 [Theobroma cacao]	-	-	-	120.307	80.2753	2.34271	43.0635	0.451409	23.9166	31.4473
Ai02g1749	-	-	-	-	4.20426	5.12842	1.56721	11.3242	4.22771	0	4.33122
Ai02g17492	Uncharacterized protein isoform 4 [Theobroma cacao] gb|EOY30861.1| Uncharacterized protein isoform 4 [Theobroma cacao]	-	-	-	0.20842	3.05081	0.504998	12.156	0	0.979775	0
Ai02g17496	-	-	-	-	0	1.07987	0	1.22282	0	0	0
Ai02g17511	-	-	-	-	13.8531	11.3435	0	1.80067	0	0	32.7751
Ai02g17512	-	-	-	-	34.1138	12.8038	0	0.679627	0	0	29.7372
Ai02g1753	-	-	-	-	0	0	0.298668	159.865	0	0	0
Ai02g17534	-	-	-	-	0	21.003	18.0516	2.60129	0	5.62097	0
Ai02g17543	-	-	-	-	32.2471	63.9202	157.02	86.8577	3.04003	56.8471	45.6787
Ai02g17545	Uncharacterized protein TCM_005202 [Theobroma cacao]	-	-	-	4.98084	1.67082	0.116043	1.54799	0	0	0
Ai02g17560	PREDICTED: uncharacterized protein LOC101291331 [Fragaria vesca subsp. vesca]	-	-	-	0	0	0	0.0481638	0	5.09964	0
Ai02g17569	-	-	-	-	27.9283	17.0337	7.80805	15.913	0	0	0
Ai02g17583	-	-	-	-	0	1.23881	1.89286	3.68234	1.27655	23.8709	5.23121
Ai02g17597	hypothetical protein PRUPE_ppa007522mg [Prunus persica]	-	-	-	0.679462	2.5778	3.6915	4.13463	10.9105	2.01472	1.35446
Ai02g1760	-	-	-	-	0	3.07705	0	1.30664	6.34157	0	0
Ai02g17643	hypothetical protein POPTR_0016s08050g [Populus trichocarpa]	"carbonate dehydratase activity"	"Nitrogen metabolism"	"Monodehydroascorbatereductase(NADH)."	254.051	117.347	0.180384	3.20838	2.55468	69.003	131.11
Ai02g1766	PREDICTED: uncharacterized protein LOC100258053 [Vitis vinifera]	-	-	-	501.876	1037.88	642.824	691.621	253.805	1079.06	667.331
Ai02g17691	-	-	-	-	0	0.226576	0.1731	0.0962132	0	1.45531	0
Ai02g17700	Nudix hydrolase isoform 3 [Theobroma cacao]	"ADP-ribose diphosphatase activity"	-	"ADP-ribosediphosphatase."	1.80599	0.881188	0.504908	0.0935468	0.681023	1.41498	0
Ai02g17701	-	-	-	-	0	1.3725	0.524281	2.33127	0	0	0
Ai02g1771	Uncharacterized protein TCM_021965 [Theobroma cacao]	-	-	-	5.53297	0	0	0	0	0	4.18003
Ai02g17712	Uncharacterized protein TCM_039106 [Theobroma cacao]	-	-	-	7.26136	22.3482	1.14518	12.4411	7.16145	8.75265	2.87717
Ai02g1773	hypothetical protein VITISV_026075 [Vitis vinifera]	-	-	-	4.35824	4.86056	17.5225	11.0939	2.03476	4.87807	3.20703
Ai02g17757	PREDICTED: serine/threonine-protein phosphatase 2A regulatory subunit B'' subunit alpha-like [Cucumis sativus]	"positive regulation of canonical Wnt receptor signaling pathway"	"mRNA surveillance pathway"	-	1.33446	3.0928	1.49232	1.71356	0.670951	6.27323	5.49902
Ai02g17805	Uncharacterized protein isoform 2 [Theobroma cacao]	-	-	-	2.39875	1.17041	119.372	16.4011	0	90.2114	7.41356
Ai02g17819	Uncharacterized protein TCM_043094 [Theobroma cacao]	-	-	-	3.30233	2.7392	3.69299	9.16853	1.16226	3.10483	2.04123
Ai02g17821	SPX domain-containing protein [Theobroma cacao]	"response to salicylic acid stimulus"	-	-	0	21.5517	0	0.162456	7.49034	12.2865	2.15403
Ai02g17842	-	-	-	-	33.7551	115.976	90.7007	112.775	35.3577	110.195	57.9573
Ai02g17859	Uncharacterized protein TCM_034016 [Theobroma cacao]	-	-	-	1.19525	1.78603	9.10591	3.32776	3.23015	7.96	4.15579
Ai02g17911	predicted protein [Populus trichocarpa] gb|EEE86367.1| hypothetical protein POPTR_0004s09110g [Populus trichocarpa]	-	-	-	57.8878	54.5078	16.4679	25.9868	14.808	4.77417	70.0982
Ai02g1794	-	-	-	-	2.19661	4.28713	8.59762	4.32365	10.4921	0	0
Ai02g17954	Ubiquitin-protein ligase, putative isoform 2 [Theobroma cacao]	"intracellular"	"Wnt signaling pathway"	-	8.33015	7.62092	18.243	12.8367	7.85308	8.97409	11.7998
Ai02g17960	-	-	-	-	18.365	10.406	27.6042	16.5092	13.2548	8.35481	9.15462
Ai02g18034	-	-	-	-	0	2.63141	51.7664	15.0849	56.9429	8.45084	8.33386
Ai02g18070	RGPR-related, putative [Theobroma cacao]	-	-	-	7.48186	3.44778	11.0526	7.49256	2.92584	6.51331	2.28379
Ai02g18111	-	-	-	-	2.02589	2.47121	5.66387	4.61724	1.52789	3.17454	2.08706
Ai02g18168	-	-	-	-	7.17424	12.2517	12.0344	17.8374	15.3303	11.2419	33.259
Ai02g1821	-	-	-	-	1334.78	1198.39	1.67529	573.133	13.5578	7.04237	282.425
Ai02g18220	-	-	-	-	5.7219	3.25717	7.46525	6.52044	0.958969	8.96613	17.684
Ai02g18227	-	-	-	-	20.1084	46.8767	34.5636	12.2675	0	0	13.8104
Ai02g18229	hypothetical protein POPTR_0001s451201g, partial [Populus trichocarpa]	-	-	-	0	0	0	0.0786519	0	1.18968	0
Ai02g18233	-	-	-	-	9.77491	0	5.46563	6.07586	9.82943	0	10.0701
Ai02g18253	predicted protein [Populus trichocarpa] gb|EEE82697.1| hypothetical protein POPTR_0001s12740g [Populus trichocarpa]	-	-	-	2.43865	1.5865	0	2.52635	0	3.82133	6.69943
Ai02g18263	-	-	-	-	0	0.619406	0	0.263024	1.27655	0	0
Ai02g18269	-	-	-	-	3.39997	0.829466	0	1.4089	0	15.9831	0
Ai02g18289	-	-	-	-	0.79417	0.322913	0.14802	0.383941	0	4.14818	1.09087
Ai02g18317	-	-	-	-	0	2.84742	4.35075	1.81369	0	0	0
Ai02g18337	-	-	-	-	2.1602	14.2292	9.26037	6.26608	19.5503	16.925	0
Ai02g18340	-	-	-	-	0	5.47311	2.98668	6.9723	8.05691	5.02201	6.60333
Ai02g18354	hypothetical protein ARALYDRAFT_345606 [Arabidopsis lyrata subsp. lyrata] gb|EFH57844.1| hypothetical protein ARALYDRAFT_345606 [Arabidopsis lyrata subsp. lyrata]	-	-	-	0	0.263504	0.100656	1.34273	0.678828	0.846251	1.11272
Ai02g18389	conserved hypothetical protein [Ricinus communis] gb|EEF34878.1| conserved hypothetical protein [Ricinus communis]	"biological_process"	-	-	30.3146	17.9608	5.47716	9.70984	1.01094	14.5416	2.54939
Ai02g18409	predicted protein [Populus trichocarpa] gb|ERP51343.1| hypothetical protein POPTR_0016s00270g [Populus trichocarpa]	-	-	-	0	0	0	0	2.35989	0	0
Ai02g18415	PREDICTED: cellulose synthase-like protein E6-like [Vitis vinifera]	"cellulose biosynthetic process"	-	-	2.10969	0.686249	0	4.00686	4.24292	0	4.3468
Ai02g18458	-	-	-	-	0	0	0	0	0	13.0359	0
Ai02g1846	predicted protein [Populus trichocarpa]	-	-	-	56.1451	70.8516	43.1378	78.2079	44.5777	49.3693	41.1958
Ai02g18462	-	-	-	-	6.50353	3.93264	0.221505	1.82299	0	1.86227	2.44865
Ai02g18473	membrane associated ring finger 1,8, putative [Ricinus communis] gb|EEF47864.1| membrane associated ring finger 1,8, putative [Ricinus communis]	-	-	-	0	0.464555	115.001	83.7791	7.93627	0	0.653902
Ai02g18492	PREDICTED: F-box/kelch-repeat protein At3g06240-like [Fragaria vesca subsp. vesca]	"biological_process"	-	-	0.885609	2.7007	0.990375	1.05508	5.67725	0	0.456176
Ai02g18527	-	-	-	-	0	0.851684	0	0	9.65391	5.47041	0
Ai02g1853	-	-	-	-	1.77726	0	5.63126	1.28882	1.34038	8.35481	1.83092
Ai02g18572	-	-	-	-	0	0	0	0	0	4.31469	0
Ai02g18574	predicted protein [Populus trichocarpa]	"protein kinase activity"	-	"Non-specificserine/threonineproteinkinase."	4.25185	3.23734	0.485187	1.81615	4.58096	1.95798	2.5355
Ai02g18578	-	-	-	-	0	0	0	0	4.24292	0	0
Ai02g18579	-	-	-	-	0	36.118	0	0.39326	23.8579	5.94841	11.7321
Ai02g18593	AT4G39640 [Arabidopsis thaliana]	"cell redox homeostasis"	"Taurine and hypotaurine metabolism"	"Gamma-glutamyltransferase."	0	0	0	1.6144	0	3.67942	0
Ai02g18595	-	-	-	-	0	6.44517	7.87839	3.83163	1.99245	12.4193	10.8866
Ai02g18596	Uncharacterized protein isoform 1 [Theobroma cacao]	-	-	-	10.3302	6.55245	19.6387	63.8889	4.41481	31.5651	22.3484
Ai02g18616	-	-	-	-	0	5.11841	3.91037	0.592767	0	8.96613	0
Ai02g18630	-	-	-	-	0	3.0606	0.389706	1.08304	0	3.27639	4.30806
Ai02g18633	Nam protein 1, putative [Theobroma cacao]	"cytoplasm"	-	-	21.8127	15.892	6.27572	35.8794	2.46165	5.70936	2.58057
Ai02g18659	hypothetical protein PRUPE_ppa021670mg [Prunus persica]	-	-	-	0.565841	0.828265	0.527316	0.996524	0	1.77333	0
Ai02g18667	Uncharacterized protein TCM_034661 [Theobroma cacao]	-	-	-	9.96169	14.1477	3.77969	17.3965	1.07328	8.9199	17.9594
Ai02g18671	phytosulfokines precursor, putative [Ricinus communis] gb|EEF37131.1| phytosulfokines precursor, putative [Ricinus communis]	-	-	-	154.406	63.7949	28.7787	174.407	154.641	66.3418	115.453
Ai02g18675	Uncharacterized protein TCM_034673 [Theobroma cacao]	-	-	-	11.3882	85.896	2.8301	28.1181	3.3401	25.2807	12.7098
Ai02g18683	-	-	-	-	22.7163	25.5265	24.6338	51.4166	25.6119	31.2815	34.0397
Ai02g18690	ZCF37, putative [Theobroma cacao]	-	-	-	8.52463	48.1102	7.30869	11.0684	22.5734	21.3728	6.44017
Ai02g18779	mads box protein, putative [Ricinus communis] gb|EEF30413.1| mads box protein, putative [Ricinus communis]	"DNA binding"	-	-	3.3598	0.307375	1.80035	0.826648	0	9.21332	0.432657
Ai02g18781	-	-	-	-	0	3.89341	8.92348	4.13324	2.00601	0	0
Ai02g18790	hypothetical protein ARALYDRAFT_479214 [Arabidopsis lyrata subsp. lyrata] gb|EFH59317.1| hypothetical protein ARALYDRAFT_479214 [Arabidopsis lyrata subsp. lyrata]	-	-	-	1.51402	0.923413	0	0.235271	0	0	0.389935
Ai02g18794	-	-	-	-	0	0	0	1.17482	0	0	0
Ai02g18795	unnamed protein product [Vitis vinifera]	-	-	-	0	0.682661	7.9763	3.56253	5.03077	7.8382	1.71771
Ai02g18810	-	-	-	-	0	1.50218	0	0	6.19177	0	0
Ai02g18830	-	-	-	-	0	1.0748	0	0.342302	0	0	0
Ai02g18840	PREDICTED: putative phagocytic receptor 1b-like [Solanum lycopersicum]	"transmembrane signaling receptor activity"	-	-	0	1.1626	0	0	0	0	0
Ai02g18848	-	-	-	-	0	1.78854	0	0	0	0	0
Ai02g18881	-	-	-	-	0	0	11.6875	5.73195	6.49114	23.1202	0
Ai02g18948	Uncharacterized protein TCM_021947 [Theobroma cacao]	-	-	-	8.7276	36.6224	1.78934	18.9871	0	13.676	3.59646
Ai02g18958	Eukaryotic aspartyl protease family protein [Theobroma cacao]	"peptidase activity"	-	"Nepenthesin."	44.0896	1.41749	0.573318	0.601921	0	0	1.7605
Ai02g18985	-	-	-	-	0	0	0.120058	18.351	0	0	0
Ai02g18986	predicted protein [Populus trichocarpa] gb|EEE92815.1| hypothetical protein POPTR_0006s20920g [Populus trichocarpa]	-	-	-	0	0	0.338954	1.60139	0	0	0
Ai02g18993	Uncharacterized protein TCM_007226 [Theobroma cacao]	-	-	-	5.33177	50.7294	0	1.28882	8.48906	16.7096	10.9855
Ai02g19012	-	-	-	-	265.319	98.7953	85.8885	66.5452	35.1051	153.171	561.048
Ai02g1908	-	-	-	-	0	0	0	1.74845	0	0	5.79573
Ai02g19100	hypothetical protein PRUPE_ppa007829mg [Prunus persica]	-	-	-	29.8218	23.0388	25.6298	18.1933	11.662	12.9806	10.2408
Ai02g19102	Cysteine/Histidine-rich C1 domain family protein, putative [Theobroma cacao]	-	-	-	0	0	0	0	0	1.67629	0
Ai02g19109	-	-	-	-	0	17.3099	0	0	0	0	0
Ai02g19111	-	-	-	-	0	6.71751	0	9.12806	1.38443	25.8881	28.3664
Ai02g19128	-	-	-	-	0	130.752	0	0.197589	0.479485	0	0
Ai02g19132	hypothetical protein PRUPE_ppa017388mg, partial [Prunus persica]	-	-	-	3.97623	6.46702	10.6225	10.9846	2.33241	31.1535	24.5778
Ai02g19171	-	-	-	-	1.58298	50.2045	0.295041	0.491973	1.59181	91.7788	11.4155
Ai02g19177	-	-	-	-	3.23137	5.31463	0.602274	0.522401	0	0	0
Ai02g19229	-	-	-	-	0	0	0	0	10.1764	0	0
Ai02g19239	PREDICTED: transcription factor Pur-alpha 1-like [Vitis vinifera]	"cytoplasm"	-	-	3.74928	3.92008	26.0553	6.38104	12.5224	10.9108	0.551785
Ai02g19254	-	-	-	-	0	0.47934	0.732413	0.203546	0.493941	3.07882	0
Ai02g19269	Dynein light chain type 1 family protein isoform 1 [Theobroma cacao] gb|EOY28429.1| Dynein light chain type 1 family protein isoform 1 [Theobroma cacao]	-	-	-	37.3746	49.0971	9.10939	33.0598	1.44551	90.1009	44.4268
Ai02g19307	-	-	-	-	0	13.6269	0.306198	12.2538	4.95602	30.8917	16.9245
Ai02g19314	-	-	-	-	6.02858	0	0	0.446099	0	0	3.54893
Ai02g19317	-	-	-	-	0	0.801585	0	0	2.06501	0	0
Ai02g1939	-	-	-	-	0.492439	5.37927	0.183564	0.129304	0	0	0
Ai02g19391	-	-	-	-	0	0.259914	0.397139	0.33111	0.803496	1.66944	1.09756
Ai02g1940	-	-	-	-	17.8847	2.55774	0	0.894449	0	0.966381	1.27067
Ai02g19425	-	-	-	-	0	7.71525	3.21508	2.08485	0	81.0908	11.8472
Ai02g19428	-	-	-	-	18.4723	110.41	51.6438	90.5798	5.4178	250.863	72.9486
Ai02g19430	CCT motif family protein isoform 2, partial [Theobroma cacao]	-	-	-	1.5485	0	1.15446	2.96775	0	2.42648	197.015
Ai02g19477	MLP-like protein 423, putative [Theobroma cacao]	-	-	-	0	0	0	0	0	3.48117	0
Ai02g19480	-	-	-	-	9.18448	42.2527	42.5512	42.0009	32.6548	45.2318	32.4405
Ai02g19486	predicted protein [Populus trichocarpa] gb|EEF04356.1| hypothetical protein POPTR_0016s02810g [Populus trichocarpa]	"mediator complex"	-	-	5.50909	7.99143	7.21536	25.8058	14.4859	25.898	18.867
Ai02g19528	-	-	-	-	1.64284	3.79437	0	0	0	28.4625	0
Ai02g19536	predicted protein [Populus trichocarpa] gb|EEF04356.1| hypothetical protein POPTR_0016s02810g [Populus trichocarpa]	"mediator complex"	-	-	1.88811	1.99606	0.205282	9.42146	0.949322	0	0
Ai02g19543	-	-	-	-	0	0	0	0	8.02403	0	0
Ai02g19562	-	-	-	-	5671.54	688.478	0	505.278	0	0	3926.82
Ai02g19565	-	-	-	-	0	0.988483	0.755182	0.629623	1.01859	0	4.17413
Ai02g19579	-	-	-	-	20.5788	0.941335	0	0.133243	0	0	1.32501
Ai02g19602	-	-	-	-	0	2.01821	0	0	0	0	0
Ai02g1961	-	-	-	-	5.74995	15.7111	5.5728	10.4838	3.46921	77.4867	13.0319
Ai02g19611	-	-	-	-	0	4.14733	2.01631	2.24142	1.55406	2.42168	1.59211
Ai02g19612	-	-	-	-	3.33615	6.34839	12.436	9.74626	9.89653	34.5028	11.6854
Ai02g19624	Indeterminate(ID)-domain 2 [Theobroma cacao]	-	-	-	0	2.89056	0	2.45489	0	0	0
Ai02g19637	PREDICTED: mutS2 protein-like [Vitis vinifera]	-	-	-	0	1.85581	0	0	1.1474	1.192	0.783664
Ai02g19642	predicted protein [Populus trichocarpa]	-	-	-	0	8.21814	0.230617	5.08522	0	64.3586	8.50545
Ai02g1967	-	-	-	-	0	3.03509	1.65625	2.02529	0.446792	2.78494	0
Ai02g1969	-	-	-	-	2.29998	42.9249	2.35772	89.2318	0.289101	7.20807	2.36943
Ai02g1973	-	-	-	-	0	3.97452	6.07292	3.37548	4.0956	0	0
Ai02g19756	-	-	-	-	2.1602	0	1.6105	1.56652	3.25838	0	2.22543
Ai02g19769	-	-	-	-	18.2709	12.659	1.63458	16.7323	0	54.9699	16.5639
Ai02g1981	Cyclin-dependent kinase A [Medicago truncatula] gb|AES85273.1| Cyclin-dependent kinase A [Medicago truncatula]	"mitosis"	"Oocyte meiosis"	"Cyclin-dependentkinase."	0	0.382319	3.65106	3.4093	1.37888	8.59479	1.61444
Ai02g19860	-	-	-	-	3.07871	6.75982	5.16438	7.65463	3.09588	2.41215	1.58584
Ai02g19894	Uncharacterized protein TCM_000932 [Theobroma cacao]	-	-	-	0	8.5643	0	0.564322	0	0	0
Ai02g19896	Embryo sac development arrest 12, putative [Theobroma cacao]	-	-	-	1.76655	24.8527	4.39007	22.144	3.10871	0	0
Ai02g1991	PREDICTED: uncharacterized protein LOC100241600 [Vitis vinifera]	-	-	-	2.52256	2.46164	6.34719	7.5785	17.1222	0	3.8981
Ai02g19943	hypothetical protein PRUPE_ppa014812mg [Prunus persica]	-	-	-	0	0	0	4.14779	0.157271	0	0
Ai02g19957	o-methyltransferase, putative [Ricinus communis] gb|EEF44475.1| o-methyltransferase, putative [Ricinus communis]	-	-	-	1.43222	1.39763	0	0	0	0	2.95094
Ai02g19958	-	-	-	-	178.349	435.106	297.893	650.224	110.366	655.681	183.735
Ai02g19988	-	-	-	-	0	0.348133	0	1.62614	0	0	1.47009
Ai02g19995	Calcium-binding EF-hand family protein, putative [Theobroma cacao]	-	-	-	5.80688	0.944441	0.360768	2.00524	0	9.09929	5.98223
Ai02g19996	Calcium-binding EF-hand family protein, putative [Theobroma cacao]	-	-	-	0	0	0	0	0	3.62536	4.7669
Ai02g20005	Major facilitator superfamily protein [Theobroma cacao]	"transport"	-	-	1.4848	1.93192	0.461235	0.615277	5.10135	2.32665	0.509878
Ai02g20018	-	-	-	-	26.7806	19.6004	4.99144	4.43899	17.5045	0	11.0357
Ai02g20025	hypothetical protein VITISV_034568 [Vitis vinifera]	-	-	-	0	3.06644	0.183564	1.65424	0	0	0
Ai02g2004	-	-	-	-	7.04498	11.1716	0	0.364917	0	0	7.25772
Ai02g20041	-	-	-	-	15.0383	3.66879	4.20433	7.01061	3.78055	0	7.74622
Ai02g20042	-	-	-	-	0	1.90777	0.728751	7.69609	3.93177	6.12686	4.02803
Ai02g20053	-	-	-	-	0	9.96597	10.8769	6.6502	0	73.1565	30.06
Ai02g20057	-	-	-	-	25.1099	31.5045	14.7087	20.4387	12.625	22.4839	14.7818
Ai02g20065	-	-	-	-	0	2.48223	0	0.451737	0	0	0
Ai02g2009	Uncharacterized protein TCM_019705 [Theobroma cacao]	-	-	-	0	1.09462	5.25656	0.730432	0.483415	6.02642	5.943
Ai02g20095	-	-	-	-	6.1609	7.37672	10.7972	12.6506	10.7508	13.6786	11.7519
Ai02g20123	-	-	-	-	0	0	0	0	3.93177	0	0
Ai02g20178	-	-	-	-	12.0927	4.91694	4.50774	12.5276	38.5071	12.6327	8.30522
Ai02g20193	-	-	-	-	0	0	0	1.14101	0	4.31469	0
Ai02g20224	-	-	-	-	0	0.178296	0.817291	0.529982	0	1.14521	0
Ai02g20233	-	-	-	-	0	0	0	1.55791	0.945138	0	0
Ai02g20238	-	-	-	-	0	1.09016	0	0.462923	0	0	2.30173
Ai02g20258	Uncharacterized protein TCM_000586 [Theobroma cacao]	-	-	-	0	0	0	0	0	2.21186	0
Ai02g20260	-	-	-	-	16.8775	197.64	2.62141	67.6067	3.53577	52.8937	11.5915
Ai02g20303	-	-	-	-	5.68492	5.70174	3.8851	10.7972	4.60507	10.8878	10.4117
Ai02g2032	-	-	-	-	50.2344	42.2604	37.3233	65.9205	25.2018	60.5953	47.1159
Ai02g20345	-	-	-	-	48.8745	52.8044	76.7791	63.6519	92.151	82.0561	57.5433
Ai02g20355	-	-	-	-	0	4.95525	1.41964	13.1512	0	0	0
Ai02g20367	-	-	-	-	39.8976	8.44271	5.21058	7.55248	3.41771	0	8.22048
Ai02g20391	-	-	-	-	18.8432	121.247	1.75603	144.942	1.7764	84.8902	38.8244
Ai02g20392	-	-	-	-	0	44.135	0	178.951	0	18.2891	0
Ai02g20394	-	-	-	-	60.5208	24.09	0.148422	2.18616	0.100096	0	0
Ai02g20399	f-box family protein [Populus trichocarpa] gb|EEE98821.1| F-box family protein [Populus trichocarpa]	"biological_process"	-	-	0.337357	1.48144	0.188633	1.92219	1.01772	2.11453	0
Ai02g2042	hypothetical protein PRUPE_ppa019193mg [Prunus persica]	-	-	-	0	26.3477	0	0.207191	0	0	0
Ai02g20424	OMT3 protein [Vitis vinifera]	"O-methyltransferase activity"	"Flavone and flavonol biosynthesis"	"3{prime}-hydroxy-N-methyl-(S)-coclaurine4{prime}-O-methyltransferase."	0	0	12.4806	1.1163	0	0	0.79292
Ai02g20508	Inclusion body matrix protein [Figwort mosaic virus] sp|P09524.1|IBMP_FMVD RecName: Full=Transactivator/viroplasmin protein; Short=Tav; AltName: Full=Inclusion body matrix protein emb|CAA29528.1| unnamed protein product [Figwort mosaic virus]	"host cell cytoplasm"	-	-	0.796326	24.8671	2.89422	3.13486	0	12.4783	1.64075
Ai02g2052	-	-	-	-	0	0	0	0.497003	1.8091	3.75881	0
Ai02g20534	-	-	-	-	8.1579	12.7943	5.86476	11.2885	3.36925	5.47856	5.40273
Ai02g20540	-	-	-	-	3.00766	5.87007	19.0596	19.6297	62.7572	14.1389	9.29546
Ai02g20545	predicted protein [Populus trichocarpa] gb|EEE89730.1| hypothetical protein POPTR_0008s11160g [Populus trichocarpa]	-	-	-	0	2.62057	1.40144	4.56246	3.24047	0	0
Ai02g20554	-	-	-	-	0	0	0	3.18585	0.552215	55.0729	0
Ai02g20561	predicted protein [Populus trichocarpa] gb|ERP62179.1| hypothetical protein POPTR_0004s14520g [Populus trichocarpa]	-	-	-	0	0.396626	2.72713	1436.23	1.43048	1.27378	2.51229
Ai02g20588	-	-	-	-	0	0	0	0	0	1.62516	0
Ai02g20593	-	-	-	-	0	0.486676	3.71812	2.68661	9.02703	6.2519	2.05512
Ai02g2063	-	-	-	-	0	0	0	1.22745	0	0	0
Ai02g20641	-	-	-	-	16.757	84.487	74.9572	78.1182	37.9135	43.7633	40.2803
Ai02g2065	-	-	-	-	3.92961	1.91736	0	1.01773	0	0	2.02414
Ai02g20656	-	-	-	-	0	1.46752	1.12116	1.1217	4.53666	0	1.23939
Ai02g20677	-	-	-	-	0	0	0.857354	0.953077	1.1564	0	0
Ai02g20687	-	-	-	-	5.10156	15.8424	15.8671	9.22914	5.9634	14.6316	13.0851
Ai02g20697	predicted protein [Populus trichocarpa] gb|EEE95276.1| hypothetical protein POPTR_0013s13720g [Populus trichocarpa]	"plasma membrane"	-	-	0	1.12933	0.0887638	0.542049	0	0	0
Ai02g20708	Late embryogenesis abundant hydroxyproline-rich glycofamily protein, putative [Theobroma cacao]	-	-	-	0	0.069933	1.70968	46.9352	0	0	0
Ai02g20713	Uncharacterized protein TCM_011443 [Theobroma cacao]	-	-	-	0	1.29957	0.794279	1.76592	0	0	0
Ai02g2072	-	-	-	-	0	17.1077	0.39606	0	0	0	0
Ai02g20724	-	-	-	-	4.40559	2.1496	3.48979	5.24863	29.3499	10.3553	13.6159
Ai02g20725	predicted protein [Populus trichocarpa]	-	-	-	0	0.863245	0.164876	1.37463	11.3417	12.4755	4.5566
Ai02g20737	hypothetical protein PRUPE_ppa020923mg [Prunus persica]	-	-	-	7.64993	17.6261	0.950545	1.32084	20.941	0	2.62698
Ai02g20757	-	-	-	-	1.36712	0	1.56011	0.159006	0.343687	0	0
Ai02g20759	Uncharacterized protein TCM_014933 [Theobroma cacao]	-	-	-	0.684757	0.835276	1.14864	2.62472	0.344288	0	0
Ai02g20760	hypothetical protein VITISV_041505 [Vitis vinifera]	-	-	-	0	0	0.292085	0.162348	0	1.22783	0
Ai02g20762	PREDICTED: uncharacterized protein LOC100266051 [Vitis vinifera]	-	-	-	3.55451	26.4486	11.925	23.9352	48.2536	19.4945	9.15462
Ai02g2077	Uncharacterized protein TCM_039540 [Theobroma cacao]	-	-	-	0	0	0	158.867	0	0	0
Ai02g20799	-	-	-	-	11.4999	0	10.7169	7.14807	17.3461	0	11.8472
Ai02g20807	-	-	-	-	0	892.627	2.00574	116.686	0	73.0726	51.7362
Ai02g20871	Uncharacterized protein TCM_030151 [Theobroma cacao]	-	-	-	1.73007	1.68829	0.241842	1.97152	0	5.422	0
Ai02g20873	unnamed protein product [Vitis vinifera]	-	-	-	3.93529	3.23662	3.96778	2.77409	0	5.2208	4.91638
Ai02g20875	-	-	-	-	0	1.12886	0	0.239679	0	0	0
Ai02g20917	-	-	-	-	3.39997	1.65893	6.97066	3.17002	1.70947	21.3108	17.5132
Ai02g20947	Uncharacterized protein TCM_014746 [Theobroma cacao]	-	-	-	1.51353	0.369246	0.658227	0.418124	1.01465	0	1.55924
Ai02g20955	conserved hypothetical protein [Ricinus communis] gb|EEF30663.1| conserved hypothetical protein [Ricinus communis]	-	-	-	0	2.03879	0	0.0351612	0	0	0
Ai02g20961	-	-	-	-	0	3.5707	17.9265	5.63182	5.25638	0	0
Ai02g20980	predicted protein [Populus trichocarpa] gb|EEE87088.1| hypothetical protein POPTR_0009s10120g [Populus trichocarpa]	"metabolic process"	-	"Anthocyanin3{prime}-O-beta-glucosyltransferase."	1.56399	0	2.0405	0.972138	0.786355	0	0
Ai02g21008	-	-	-	-	5.06691	2.06023	7.24029	4.63673	0.212299	15.8795	9.56984
Ai02g21011	PREDICTED: ankyrin repeat-containing protein At3g12360-like [Solanum lycopersicum]	"biological_process"	-	-	1.80808	4.22245	0.589741	6.68544	0	12.0412	4.19102
Ai02g21028	-	-	-	-	86831	496.192	6.86268	73.3826	11.4603	41.212	49642.4
Ai02g21031	UPF0497 membrane protein, putative [Theobroma cacao]	"plasma membrane"	-	-	1.74552	0.425842	1.13867	3.43576	3.94933	1.3676	9.89026
Ai02g21054	unnamed protein product [Vitis vinifera]	-	-	-	0	0	4.22691	1.52277	2.95622	1.97428	3.46125
Ai02g21087	conserved hypothetical protein [Ricinus communis] gb|EEF45490.1| conserved hypothetical protein [Ricinus communis]	-	-	-	0.65384	6.85904	0.243729	0	0.493115	4.09823	0
Ai02g21098	-	-	-	-	9.53649	2770.92	21.9218	3538.82	18.3802	5409.57	392.979
Ai02g21100	-	-	-	-	0	31.9221	0.288614	0	0	0	0
Ai02g21105	DNA topoisomerase IV subunit A [Mycoplasma penetrans HF-2] ref|WP_011077467.1| DNA topoisomerase IV subunit A [Mycoplasma penetrans] dbj|BAC44437.1| DNA topoisomerase IV subunit A [Mycoplasma penetrans HF-2]	-	-	-	0	0	0	0	1.22698	0	0
Ai02g21148	-	-	-	-	46.2718	131.512	87.1051	88.6812	24.4282	159.516	162.075
Ai02g21161	predicted protein [Populus trichocarpa] gb|ERP66764.1| hypothetical protein POPTR_0001s40520g [Populus trichocarpa]	-	-	-	2.64187	27.0697	0	0	0	0	0
Ai02g21201	-	-	-	-	0	0.772377	1.18016	0.819954	0.795906	0	0
Ai02g21213	CAAX amino terminal protease family [Cucumis melo subsp. melo]	-	-	-	1.73519	2.53993	0.107803	2.87615	0.436218	2.71902	2.97931
Ai02g21265	-	-	-	-	0	1.12886	0	1.67775	0	0	0
Ai02g21281	-	-	-	-	0	0.686249	0	1.16563	9.90015	0	0
Ai02g21285	-	-	-	-	19.8812	194.819	1.85276	18.8798	0.833003	5.19225	109.235
Ai02g21286	-	-	-	-	1.01557	2.72539	1.70357	2.2094	4.08496	6.36557	3.13873
Ai02g21304	Uncharacterized protein isoform 1 [Theobroma cacao] gb|EOY16812.1| Uncharacterized protein isoform 1 [Theobroma cacao]	-	-	-	0	2.87315	1.31702	5.61224	0	7.38176	0
Ai02g21306	-	-	-	-	28.3331	33.1786	17.4267	36.69	94.0207	17.759	8.75659
Ai02g21316	-	-	-	-	0	1.67675	0	4.50943	0	0	1.96681
Ai02g21319	-	-	-	-	124.53	78.0749	0	9.849	0.673249	50.3577	74.491
Ai02g21320	-	-	-	-	3576.44	368.453	1.40482	136.06	0.473708	1409.92	2096.52
Ai02g21362	-	-	-	-	0	0	0.513205	0.285252	4.15328	0	0
Ai02g21402	Uncharacterized protein TCM_034524 [Theobroma cacao]	-	-	-	4.99144	2.02954	0	0.172365	0	0	0
Ai02g21405	PREDICTED: uncharacterized protein LOC100243767 [Vitis vinifera] emb|CBI19278.3| unnamed protein product [Vitis vinifera]	-	-	-	18.1247	21.0857	16.9054	18.4245	9.35363	12.2206	15.9135
Ai02g2141	-	-	-	-	0	236.166	5.1913	0.351097	0	0	0
Ai02g21417	alcohol acyl transferase [Citrus sinensis]	"transferase activity	-	"Omega-hydroxypalmitateO-feruloyltransferase."	7.57211	13.6	0.256602	84.933	0	0	0
Ai02g21427	PREDICTED: uncharacterized protein LOC100255146 [Vitis vinifera]	-	-	-	11.5565	10.5726	2.69243	16.1624	0.726313	0	5.95276
Ai02g21431	PREDICTED: putative F-box protein PP2-B12-like [Cucumis sativus]	"carbohydrate binding"	-	-	0	0	0.133962	1.04243	0	0	0.370224
Ai02g21458	-	-	-	-	6.10932	0	4.55469	0	4.60755	0	0
Ai02g21468	-	-	-	-	3.92961	18.2149	2.19724	28.9036	1.97577	18.4729	4.04827
Ai02g21483	-	-	-	-	0	19.6956	0	0.327982	0.397953	0	0
Ai02g21519	hypothetical protein OsJ_07709 [Oryza sativa Japonica Group]	-	-	-	0	0	0	0	0	1.57909	0
Ai02g21536	-	-	-	-	0	0	0	7.12479	28.1756	0	0
Ai02g21555	-	-	-	-	0	0	0.350361	0.778957	0.945138	0	1.93655
Ai02g21564	PREDICTED: probable disease resistance protein At4g27220-like [Vitis vinifera]	"ADP binding"	"Plant-pathogen interaction"	-	5.03263	0.91296	0	0.173787	0	2.62868	1.06351
Ai02g21565	hypothetical protein POPTR_0019s01010g [Populus trichocarpa]	"ADP binding"	"Plant-pathogen interaction"	-	0.548574	0	0	0	0	6.44706	0.141285
Ai02g21575	-	-	-	-	2.87497	6.54627	0	6.06704	2.16826	0	0
Ai02g21580	Gamma-glutamyl transpeptidase 1 isoform 1 [Theobroma cacao]	"cell redox homeostasis"	"Taurine and hypotaurine metabolism"	"Gamma-glutamyltransferase."	0	0.349409	0	0.0643881	0	1.23082	0
Ai02g21581	predicted protein [Populus trichocarpa]	"biological_process"	-	-	6.28611	4.72342	0.609245	20.9692	0	5.12213	9.06631
Ai02g21605	-	-	-	-	0	0	0	0.299304	0	1.50908	0
Ai02g21611	conserved hypothetical protein [Ricinus communis] gb|EEF37682.1| conserved hypothetical protein [Ricinus communis]	-	-	-	8.28967	10.786	6.43773	11.5935	3.4733	17.3197	34.16
Ai02g21648	-	-	-	-	0	1.26342	0	0.26825	0	8.11504	2.66757
Ai02g21659	Acyl-CoA N-acyltransferases superfamily protein [Theobroma cacao]	-	-	-	4.24996	1.03683	0	0.88056	0	13.3193	13.1349
Ai02g21668	vicilin [Pistacia vera]	"transport"	-	-	0	0.0588092	2.1566	0.199782	69.2119	0	0
Ai02g21675	-	-	-	-	5.00361	3.4877	7.06102	7.99748	6.82849	2.24017	1.47277
Ai02g21685	proline transporter 2 [Arabidopsis thaliana] sp|P92962.1|PROT2_ARATH RecName: Full=Proline transporter 2; Short=AtPROT2 emb|CAA65053.1| proline transporter 2 [Arabidopsis thaliana] emb|CAB81599.1| proline transporter 2 [Arabidopsis thaliana] gb|AAL91181.1| proline transporter 2 [Arabidopsis thaliana] gb|AAP49512.1| At3g55740 [Arabidopsis thaliana] gb|AEE79428.1| proline transporter 2 [Arabidopsis…	"proline transport"	-	-	38.9996	1.46376	24.2296	1.34674	1.50835	6.26789	29.8754
Ai02g217	predicted protein [Populus trichocarpa] gb|EEE88719.1| MADS-box protein 4 [Populus trichocarpa]	"stamen development"	-	-	0	60.8283	0	36.9226	0	5.89121	0
Ai02g21703	PREDICTED: F-box protein SKIP23-like [Vitis vinifera]	"biological_process"	-	-	4.39702	381.472	53.5216	1095.51	7.90776	1.06001	3.13601
Ai02g21714	-	-	-	-	0	0.427751	0	0	0	2.74747	0
Ai02g21721	-	-	-	-	0	0.7672	2.99053	0.143618	0	3.28518	1.41433
Ai02g2173	-	-	-	-	0	3.28926	9.21409	4.65583	1.12982	0	13.8898
Ai02g21734	Calcium-binding EF-hand family protein, putative [Theobroma cacao]	-	-	-	76.422	29.9173	4.30626	23.567	0.893585	41.774	62.2514
Ai02g21762	-	-	-	-	3.89697	0.633811	0.24211	4.17169	0	4.071	5.35287
Ai02g21782	Uncharacterized protein isoform 1 [Theobroma cacao]	-	-	-	1.03256	2.35113	3.59243	1.06969	0.865267	18.3374	6.38245
Ai02g21826	-	-	-	-	0	10.1871	34.6687	66.4609	18.132	118.968	23.4643
Ai02g21828	-	-	-	-	0	1.07581	0	0	0	0	0
Ai02g21829	-	-	-	-	0	44.2326	0.881554	115.882	0	1.23525	0
Ai02g21846	-	-	-	-	0	0	49.154	7.47589	8.57602	22.6159	9.46182
Ai02g21860	predicted protein [Populus trichocarpa]	"transferase activity	-	"Anthocyanin5-O-glucoside6{prime}{prime}{prime}-O-malonyltransferase."	0	5.3549	0	20.8289	0	5.96176	3.61799
Ai02g21877	-	-	-	-	0	0	0	10.155	0.276885	0	0
Ai02g21888	Jasmonate-zim-domain protein 12, putative isoform 1 [Theobroma cacao]	-	-	-	0	78.7807	0	7.95649	0	0	0
Ai02g21897	Ankyrin repeat family protein [Theobroma cacao]	-	-	-	0	2.87224	0	3.27384	0	0.970976	0
Ai02g21935	-	-	-	-	0	1.57667	1.20455	3.34758	0.81235	0	3.32895
Ai02g21944	-	-	-	-	0	10.5208	0	0	0	0	0
Ai02g21964	-	-	-	-	3.40589	3.15746	2.28528	6.42164	0	0	3.50874
Ai02g21972	hypothetical protein ARALYDRAFT_476456 [Arabidopsis lyrata subsp. lyrata] gb|EFH65175.1| hypothetical protein ARALYDRAFT_476456 [Arabidopsis lyrata subsp. lyrata]	-	-	-	10.1369	4.25896	5.65747	7.50797	15.1357	0	3.25127
Ai02g21989	-	-	-	-	2.31359	4.51544	238.461	18.2156	109.345	3.62536	0
Ai02g21996	PREDICTED: transcriptional corepressor LEUNIG-like [Glycine max]	-	-	-	0	0.110276	3.03295	2.85647	0.340905	1.41661	0
Ai02g22014	Kinase family protein isoform 2 [Theobroma cacao]	"protein kinase activity"	-	"Non-specificserine/threonineproteinkinase."	0	0.228202	6.67021	4.21405	2.83709	5.86302	4.63294
Ai02g22019	Uncharacterized protein TCM_007254 [Theobroma cacao]	-	-	-	3.07065	2.74679	7.24936	8.16477	0	8.01945	13.708
Ai02g22025	unnamed protein product [Vitis vinifera]	-	-	-	0	0.769263	1.1754	0	13.4758	14.823	3.24841
Ai02g22026	-	-	-	-	0	1.88888	0.360768	0	0	0	0
Ai02g22056	-	-	-	-	163.673	147.093	211.716	272.961	558.467	291.546	366.054
Ai02g22062	unnamed protein product [Vitis vinifera]	-	-	-	9.82952	16.2534	26.8701	26.7021	7.96239	34.2283	13.5018
Ai02g22077	-	-	-	-	0	2.01525	0.513205	2.28201	0	0	0
Ai02g22090	-	-	-	-	14.1479	0.627556	0	1.06594	0	4.03083	5.30004
Ai02g22093	predicted protein [Populus trichocarpa] gb|EEE95605.1| hypothetical protein POPTR_0013s05170g [Populus trichocarpa]	-	-	-	3.31353	3.43561	0	1.71635	0	3.89419	1.70679
Ai02g22145	hypothetical protein POPTR_0005s06720g, partial [Populus trichocarpa]	"DNA binding"	-	-	2.50639	2.44586	0	1.55791	9.45138	0	0
Ai02g22162	predicted protein [Populus trichocarpa] gb|EEE84791.1| hypothetical protein POPTR_0001s28400g [Populus trichocarpa]	"biological_process"	-	-	1.24027	40.5458	0	8.31958	0	0.971746	1.27773
Ai02g22163	predicted protein [Populus trichocarpa]	"transition metal ion transport"	-	-	244.877	118.252	2.06605	94.1654	0.253336	142.118	99.6627
Ai02g22164	hypothetical protein PRUPE_ppa011976mg [Prunus persica]	"cytoplasm"	-	-	0	14.618	0.189286	0.420839	1.27655	0	0
Ai02g22182	Uncharacterized protein TCM_036899 [Theobroma cacao]	-	-	-	39.8588	36.118	39.7983	49.649	13.3604	46.1001	55.7276
Ai02g22183	hypothetical protein PRUPE_ppa019095mg [Prunus persica]	-	-	-	0	0.627556	0	0.53297	0.323337	0	1.32501
Ai02g22222	PREDICTED: 60S ribosomal protein L10 isoform 2 [Vitis vinifera] ref|XP_002275270.1| PREDICTED: 60S ribosomal protein L10 isoform 1 [Vitis vinifera]	-	"Ribosome"	-	30.9422	29.5087	14.6799	49.8308	1.41431	0	2.89787
Ai02g2227	-	-	-	-	0	0.443668	0.847385	0.282598	5.2576	0	0
Ai02g22276	Chloroplast, high sulfur B2-like protein [Theobroma cacao]	-	-	-	0.654935	3.31292	32.3521	1.36471	0	4.27675	0.783531
Ai02g2228	-	-	-	-	30.0766	17.121	41.109	29.0811	2.52037	94.2594	20.6566
Ai02g22300	-	-	-	-	0	0	0	24.9978	0	0	0
Ai02g22301	Uncharacterized protein TCM_043120 [Theobroma cacao]	-	-	-	0	0	0	15.2903	0	0	0
Ai02g22338	-	-	-	-	0	0.472221	1.0823	0.401047	0	0	0
Ai02g22348	-	-	-	-	2.09089	1.0202	1.94853	57.6178	3.67947	0	4.30806
Ai02g22349	-	-	-	-	33.8159	21.6558	26.9835	54.9565	31.0823	56.3009	52.2556
Ai02g22379	TRNA--methyltransferase non-catalytic subunit trm6MTase subunit trm6, putative [Theobroma cacao]	-	-	-	0	28.6806	1.07601	47.7913	0	0	0.540676
Ai02g22402	UDP-glucosyltransferase, putative [Ricinus communis] gb|EEF46520.1| UDP-glucosyltransferase, putative [Ricinus communis]	"metabolic process"	-	"Flavonol3-O-glucosyltransferase."	19.0288	8.67671	12.6666	16.9674	0.911187	17.3937	32.6723
Ai02g22422	-	-	-	-	285.728	801.998	810.595	646.223	453.666	2389.47	938.842
Ai02g22439	-	-	-	-	0	4.6531	0	1.97589	0	0	0
Ai02g22441	acyl-ACP thioesterase [Jatropha curcas]	"lipid metabolic process"	"Fatty acid biosynthesis"	"Oleoyl-[acyl-carrier-protein]hydrolase."	0	21.5133	0	0	0	0	0
Ai02g22446	hypothetical protein RCOM_1581540 [Ricinus communis] gb|EEF49028.1| hypothetical protein RCOM_1581540 [Ricinus communis]	"response to heat"	-	-	5.1641	19.2577	14.9875	12.8778	0	11.5601	6.84006
Ai02g22451	-	-	-	-	10.1557	14.33	0.94643	23.5083	0	7.95696	5.23121
Ai02g2249	-	-	-	-	0	0.333526	0	0	1.03106	0	0
Ai02g22491	predicted protein [Populus trichocarpa]	-	-	-	5.43287	7.43221	8.88341	12.6067	3.19414	11.4214	9.83504
Ai02g225	PREDICTED: wall-associated receptor kinase 3-like [Vitis vinifera]	"membrane"	-	-	1.28433	0.104983	0.240031	0.692086	0	0	0
Ai02g22519	-	-	-	-	0	2.42513	0	3.77596	0	5.19225	0
Ai02g22554	-	-	-	-	0	1.8344	1.40144	0.778957	7.5611	0	0
Ai02g22564	predicted protein [Populus trichocarpa] gb|ERP60907.1| hypothetical protein POPTR_0005s11650g [Populus trichocarpa]	"biological_process"	-	-	0	0.358604	0	1.59891	0	0	0.757149
Ai02g22569	PREDICTED: cytochrome P450 94A1-like, partial [Fragaria vesca subsp. vesca]	-	-	-	6.01533	0.293503	0	0	0	0	0
Ai02g226	PREDICTED: wall-associated receptor kinase 1-like [Vitis vinifera]	"membrane"	-	-	0	0.460258	0	1.41697	0	0	0
Ai02g22627	-	-	-	-	141.37	35.4212	30.3844	32.5893	0	139.7	351.633
Ai02g22632	DC1 domain-containing family protein [Populus trichocarpa]	-	-	-	0.504511	0.246164	0.564194	0.470389	0.380494	1.58112	0
Ai02g22665	unnamed protein product [Vitis vinifera]	-	-	-	0	0	0.531935	0	0	2.23608	0
Ai02g22719	-	-	-	-	14.3047	11.6328	0	9.87945	0	7.47178	19.6489
Ai02g2273	-	-	-	-	0	0.438826	0	0.564915	3.33742	0	0.476127
Ai02g22767	unknown [Glycine max]	"metabolic process"	-	"Anthocyanin3{prime}-O-beta-glucosyltransferase."	0	0	9.20018	0	0	0	0
Ai02g22772	-	-	-	-	0	59.2223	0	0	0.46585	0	0
Ai02g22773	-	-	-	-	0	28.3699	0	0	0	0	0
Ai02g22776	-	-	-	-	6.59512	1.14926	0	4.97782	0.236854	0	2.91183
Ai02g22777	-	-	-	-	5.77827	2.81937	0	0.399071	0	4.52723	5.95276
Ai02g22778	Heat stress transcription factor B-4b, putative [Theobroma cacao]	-	-	-	10.6724	32.6641	0	3.11583	0	48.65	9.99512
Ai02g22820	PREDICTED: non-specific lipid-transfer protein-like protein At5g64080-like [Fragaria vesca subsp. vesca]	"lipid transport"	-	-	0	22.8196	0.866272	0.0601869	0	0.91038	0.598519
Ai02g22832	Ubiquitin-protein ligase 1-like protein [Theobroma cacao]	-	-	-	8.56765	15.2014	27.7274	31.7107	58.5458	34.1737	22.4671
Ai02g22863	-	-	-	-	2.66099	2.08406	0.402712	1.74268	0.431116	9.23756	4.03149
Ai02g22889	-	-	-	-	0	0	1.1754	0.326659	0	0	0
Ai02g22907	-	-	-	-	103.653	566.57	143.549	288.433	2291.11	133.64	63.5294
Ai02g22908	hypothetical protein POPTR_0009s06800g [Populus trichocarpa]	"transferase activity	-	"Anthocyanin5-O-glucoside6{prime}{prime}{prime}-O-malonyltransferase."	0.139145	1.08628	1.91913	0.245053	0.629644	0.872151	0.860078
Ai02g22912	Plant invertase/pectin methylesterase inhibitor superfamily protein, putative [Theobroma cacao]	-	-	-	0	141.062	0	0	0	0	0
Ai02g22941	-	-	-	-	24.3203	64.8095	8.54277	27.3268	35.5082	38.1096	24.0911
Ai02g2295	-	-	-	-	0	0	4.17755	0.257998	0	0	0
Ai02g22954	hypothetical protein PRUPE_ppa004804mg [Prunus persica]	"metabolic process"	-	"Anthocyanin3{prime}-O-beta-glucosyltransferase."	0	0.830911	2.66616	0.141135	1.02747	11.7414	1.4035
Ai02g22985	conserved hypothetical protein [Ricinus communis] gb|EEF52875.1| conserved hypothetical protein [Ricinus communis]	-	-	-	30.4368	39.412	37.3103	59.1821	101.826	67.8724	57.8879
Ai02g2299	conserved hypothetical protein [Ricinus communis] gb|EEF27135.1| conserved hypothetical protein [Ricinus communis]	-	-	-	1.3898	0.452079	0	0.713933	0.582312	0	0
Ai02g22999	-	-	-	-	0	0	0	0.527762	1.92106	1.99572	0
Ai02g2301	hypothetical protein RCOM_1554430 [Ricinus communis] gb|EEF41771.1| hypothetical protein RCOM_1554430 [Ricinus communis]	-	-	-	5.62007	12.1439	7.03312	8.06788	5.04591	0	0
Ai02g23018	Uncharacterized protein TCM_021940 [Theobroma cacao]	-	-	-	4.69489	2.04021	4.53931	3.19182	1.3278	0.689703	5.44125
Ai02g23019	-	-	-	-	24.6297	75.8602	115.338	9.56829	12695.9	4.8243	41.2318
Ai02g2302	Uncharacterized protein TCM_020195 [Theobroma cacao]	-	-	-	17.1836	47.1789	28.9558	35.4279	18.1292	24.4986	11.8984
Ai02g23031	-	-	-	-	0	0.37703	0.576088	0.320204	0	0	1.59211
Ai02g23048	hypothetical protein AMTR_s00069p00095150 [Amborella trichopoda]	-	-	-	0	0.207366	0.158424	0.352224	2.09866	0	1.75132
Ai02g23065	MADS-box transcription factor family protein, putative [Theobroma cacao]	-	-	-	2.03291	1.8185	1.8945	7.51147	18.3982	2.12369	3.4905
Ai02g23067	Uncharacterized protein TCM_019359 [Theobroma cacao]	-	-	-	0	2.8581	0	0.535282	0	0	6.1467
Ai02g23077	-	-	-	-	0	0.851684	1.30134	0	0.877628	5.47041	3.59646
Ai02g23096	Spliceosome protein-related, putative [Theobroma cacao]	-	-	-	8.89377	16.3133	26.9521	20.1505	48.8573	18.3238	15.4402
Ai02g231	Cytochrome P450, family 71, subfamily A, polypeptide 25, putative [Theobroma cacao]	"membrane"	-	-	11.9479	83.8663	2.54808	4.4346	3.87786	24.5478	97.6838
Ai02g23100	-	-	-	-	0	0	2.14339	0	0	0	0
Ai02g23105	predicted protein [Populus trichocarpa] gb|EEE78461.1| hypothetical protein POPTR_0003s10510g [Populus trichocarpa]	-	-	-	1.07417	55.556	0	4.45118	0	5.04961	0
Ai02g23119	hypothetical protein VITISV_036004 [Vitis vinifera]	-	-	-	1.64284	4.80951	7.19565	5.5738	1.34225	2.57431	1.69245
Ai02g23120	Uncharacterized protein TCM_014110 [Theobroma cacao]	-	-	-	2.70898	4.40594	2.35624	4.95798	4.08614	7.07489	4.65131
Ai02g23129	-	-	-	-	0	0	4.81819	1.67379	0	0	0
Ai02g23134	-	-	-	-	594.64	683.618	6.07292	660.75	434.133	216.993	713.298
Ai02g2314	-	-	-	-	11.5679	34.4302	0	26.3647	7.5611	14.5014	14.3007
Ai02g23142	-	-	-	-	42.1073	57.9669	104.267	80.3883	40.0738	65.9815	68.1667
Ai02g23160	-	-	-	-	0	2.01525	0	0.570504	12.806	0	2.83664
Ai02g23183	-	-	-	-	0	1.08747	3.43495	2.66212	3.32931	1.77077	1.16417
Ai02g23184	-	-	-	-	0	1.22069	2.39808	1.62912	1.61727	2.24017	0
Ai02g23189	-	-	-	-	66.2706	134.999	151.308	115.682	292.384	145.383	98.994
Ai02g23207	-	-	-	-	0	0.46531	0	0	0.479485	0	3.92979
Ai02g23208	predicted protein [Populus trichocarpa] gb|ERP64817.1| invertase/pectin methylesterase inhibitor family protein [Populus trichocarpa]	-	-	-	0	10.962	0	0	0	0	0
Ai02g2321	-	-	-	-	0	35.2164	0	0	0	0	0
Ai02g23222	PREDICTED: thiol protease SEN102-like [Solanum lycopersicum]	-	-	-	0	1.20238	0	0	0	0	0
Ai02g23232	-	-	-	-	11.5785	181.651	91.7994	3358.29	0.89562	1029.98	216.541
Ai02g23233	PTB domain-containing engulfment adapter protein 1 isoform 1 [Theobroma cacao]	-	-	-	2.99844	9.5096	2.12366	10.8719	0.301516	1.8794	37.0678
Ai02g23241	predicted protein [Populus trichocarpa] gb|EEE92210.1| hypothetical protein POPTR_0006s27550g [Populus trichocarpa]	-	-	-	4.44314	6.77476	3.10547	26.697	0.837736	0	2.28866
Ai02g23253	hypothetical protein POPTR_0006s26640g [Populus trichocarpa]	"cytoplasm"	"Ether lipid metabolism"	"[Myosinheavy-chain]kinase."	0	0.577238	0.330749	4.59596	0	0	0.609385
Ai02g23294	Uncharacterized protein TCM_012229 [Theobroma cacao]	-	-	-	300.671	211.304	0.92247	223.038	2.79952	445.942	279.158
Ai02g23315	-	-	-	-	501.656	262.769	8.93751	94.7682	4.63653	115.601	72.2006
Ai02g23318	-	-	-	-	0	5.78113	0	2.45489	0	0	0
Ai02g23333	Uncharacterized protein TCM_007861 [Theobroma cacao]	-	-	-	2.72282	1.19568	0	2.20017	0	0.853323	0
Ai02g23345	RNI-like superfamily protein, putative [Theobroma cacao]	-	-	-	1.35999	2.73724	7.54099	5.07202	2.82062	4.79493	6.30475
Ai02g23352	-	-	-	-	10.3282	14.7582	17.325	6.87834	18.5461	4.62404	9.12008
Ai02g23360	-	-	-	-	0	2.62537	0	0	0	0	0
Ai02g23363	hypothetical protein POPTR_0001s02890g [Populus trichocarpa]	-	-	-	13.7257	19.6388	1.72854	19.1768	6.34157	9.88203	8.78983
Ai02g23418	-	-	-	-	6.98208	0	0	0	0	0	0
Ai02g23425	-	-	-	-	0	1.86427	0	0	0	0	0
Ai02g23431	-	-	-	-	0	8.22315	26.3858	10.4756	15.2526	0	13.8898
Ai02g23457	-	-	-	-	0	0	0.14782	0	1.9938	0	0
Ai02g23492	PREDICTED: F-box protein At2g26160-like [Solanum lycopersicum]	-	-	-	0	1.2415	0.0790402	1.97696	0.21322	0.664518	1.74752
Ai02g23539	predicted protein [Populus trichocarpa] gb|ERP47393.1| hypothetical protein POPTR_0175s00200g [Populus trichocarpa]	-	-	-	4.44314	10.2202	20.9398	34.6535	124.144	8.95158	5.23121
Ai02g2355	-	-	-	-	5.32692	11.9561	4.16996	13.4651	40.9783	3.33889	1.09756
Ai02g23551	-	-	-	-	0	1.8456	0	0	0	0	0
Ai02g23599	hypothetical protein PRUPE_ppa016054mg, partial [Prunus persica]	-	-	-	0	0	0	1.03656	0	2.41215	0
Ai02g23603	PREDICTED: uncharacterized protein LOC100253416 [Vitis vinifera] emb|CAN78011.1| hypothetical protein VITISV_041419 [Vitis vinifera] emb|CBI28985.3| unnamed protein product [Vitis vinifera]	-	-	-	1.28617	21.6507	17.0202	20.5194	5.82006	42.3237	3.97503
Ai02g23604	predicted protein [Populus trichocarpa] gb|EEE90301.1| hypothetical protein POPTR_0007s02860g [Populus trichocarpa]	-	-	-	30.8083	52.9656	20.5021	43.9544	16.8935	28.1881	22.7922
Ai02g2361	-	-	-	-	0	1.00409	0	0	0	0	0
Ai02g23623	P-loop containing nucleoside triphosphate hydrolases superfamily protein [Theobroma cacao]	-	-	-	0	0.719914	3.3	5.19696	0	0	3.04003
Ai02g23627	hypothetical protein GLOINDRAFT_343298 [Rhizophagus irregularis DAOM 181602]	"cytoplasm"	"Parkinsons disease"	-	6.94824	9.40017	23.6638	8.24511	2.38193	0	9.11025
Ai02g23650	-	-	-	-	586.494	824.43	762.349	699.645	64.4658	222.795	311.257
Ai02g23651	-	-	-	-	0	0	152.644	71.1588	1.99245	0	0
Ai02g23657	-	-	-	-	5.52645	3.37062	0.257509	1.86069	14.2405	0	0
Ai02g23680	PREDICTED: F-box protein At5g49610 [Vitis vinifera] emb|CBI37503.3| unnamed protein product [Vitis vinifera]	"biological_process"	-	-	9.35398	13.327	21.3395	19.3807	1.59905	32.2466	11.5637
Ai02g23681	-	-	-	-	0	0	1.50258	0.104396	0.760008	3.15817	0
Ai02g23682	-	-	-	-	0	0	2.73808	0.117069	0.568175	0	0
Ai02g2371	-	-	-	-	0	11.2222	4.28677	2.38269	2.89101	18.0202	0
Ai02g23720	-	-	-	-	0	0.699672	4.81083	0.594216	0.240328	0	0
Ai02g23756	-	-	-	-	11.4999	39.2776	4.28677	3.57404	11.564	18.0202	0
Ai02g23779	hypothetical protein POPTR_0015s03400g [Populus trichocarpa]	-	-	-	1.02088	1.74339	0	1.00471	0	2.39955	2.10341
Ai02g23788	-	-	-	-	6.54628	4.14489	5.77333	11.3877	10.0929	18.9472	0
Ai02g23807	Uncharacterized protein TCM_001035 [Theobroma cacao]	-	-	-	2.99041	87.7283	3.06549	5.34397	3.00709	45.6878	18.4843
Ai02g23828	hypothetical protein CARUB_v10022372mg [Capsella rubella]	"ATP binding"	-	-	0	0.337858	0	1.0521	0.2321	0	0
Ai02g23834	-	-	-	-	361.914	334.254	5.42046	604.573	0.81235	1012.7	735.699
Ai02g23859	unknown [Arabidopsis thaliana]	"peptidase activity"	-	-	0	0.320096	0	0.20963	0	0	1.35169
Ai02g23897	PREDICTED: 60S ribosomal protein L6-1-like [Cucumis sativus]	"structural constituent of ribosome"	"Ribosome"	-	11.014	68.5186	101.101	72.7392	141.904	116.497	59.5695
Ai02g23900	-	-	-	-	0	4.49946	4.12501	4.58556	1.85461	5.78005	7.60006
Ai02g23908	P1 transcription factor [Eremochloa ophiuroides]	"DNA binding"	-	-	0	2.81937	0.179495	2.09513	0	0	0
Ai02g23915	-	-	-	-	5.12222	9.99706	16.8663	12.9123	12.0185	8.02645	10.5538
Ai02g23967	predicted protein [Populus trichocarpa] gb|EEE89465.1| glucan endo-1 family protein [Populus trichocarpa]	-	-	-	0	22.9361	0	0.0910242	0	0	0
Ai02g23976	Integrase-type DNA-binding superfamily protein, putative [Theobroma cacao]	"DNA binding"	-	-	8.75034	12.0474	1.933	40.8529	0	12.4474	18.1676
Ai02g24019	-	-	-	-	0	0	0.708902	1.10327	0	2.38399	0
Ai02g24065	-	-	-	-	0	15.7111	0	1.42961	0	0	0
Ai02g24088	predicted protein [Populus trichocarpa]	-	-	-	32.1955	9.86176	25.6696	32.1674	3.14758	29.1488	36.853
Ai02g24112	hypothetical protein PRUPE_ppa008977mg [Prunus persica]	-	-	-	0	4.61217	2.02869	1.94947	0	4.72367	0
Ai02g24114	-	-	-	-	8.56196	2.43693	3.19161	3.40012	0	17.8886	5.88034
Ai02g24133	-	-	-	-	0	1.57667	6.02274	5.02137	0.81235	0	0
Ai02g24150	-	-	-	-	0.900913	1.13469	1.85639	0.257089	0	0	0
Ai02g2417	-	-	-	-	0	0.683138	0	0.402364	1.21052	0	0
Ai02g24179	-	-	-	-	8.39563	0	2.90606	4.05886	3.31668	20.6734	1.23559
Ai02g24183	predicted protein [Populus trichocarpa] gb|ERP60629.1| hypothetical protein POPTR_0005s05870g [Populus trichocarpa]	-	-	-	0	75.7998	1.95201	27.1244	0	82.0561	7.19292
Ai02g24306	Uncharacterized protein isoform 1 [Theobroma cacao]	-	-	-	2.87113	3.94799	1.89728	3.56927	4.72443	5.31703	1.61336
Ai02g24313	-	-	-	-	0	0.304756	0	0	0	21.5321	0
Ai02g24314	conserved hypothetical protein [Ricinus communis] gb|EEF43111.1| conserved hypothetical protein [Ricinus communis]	-	-	-	0	0.319025	1.46238	1.01603	0	0	0
Ai02g24316	-	-	-	-	3.07871	7.51091	4.01674	3.18943	0	0	6.34336
Ai02g24320	-	-	-	-	0	246.923	0	0.0624126	0	0	0
Ai02g24321	-	-	-	-	0	177.001	0	0	0	0	0
Ai02g24349	-	-	-	-	1.05675	1.03123	0	1.64213	0	14.9032	0
Ai02g24372	Uncharacterized protein isoform 1 [Theobroma cacao] gb|EOY22003.1| Uncharacterized protein isoform 1 [Theobroma cacao]	-	-	-	41.0581	49.2325	186.186	73.0366	16.7501	88.9536	51.9141
Ai02g24373	Endonuclease or glycosyl hydrolase with C2H2-type zinc finger domain, putative [Theobroma cacao]	-	-	-	20.5218	27.1061	19.3159	20.4665	11.6371	19.8188	21.5317
Ai02g24397	PREDICTED: ALBINO3-like protein 3, mitochondrial-like [Cucumis sativus]	-	-	-	0	2.98089	4.42073	2.08485	4.15583	1.12626	2.22134
Ai02g24400	-	-	-	-	3.00766	4.40255	2.80289	0.623165	0	9.42594	6.19697
Ai02g24407	Replication factor C subunit 1 [Theobroma cacao]	-	-	-	2.27986	4.17151	11.0481	10.0379	2.57915	10.7175	11.7435
Ai02g24423	predicted protein [Populus trichocarpa] gb|EEE79273.1| hypothetical protein POPTR_0003s07770g [Populus trichocarpa]	-	-	-	42.0079	33.5043	3.46307	50.7159	0	31.647	18.3092
Ai02g24469	proteophosphoglycan ppg4 [Leishmania braziliensis MHOM/BR/75/M2904] emb|CAM43270.1| proteophosphoglycan ppg4 [Leishmania braziliensis MHOM/BR/75/M2904]	"pseudohyphal growth"	-	-	74.2817	59.3929	62.9182	97.8516	122.34	110.818	73.3799
Ai02g24485	-	-	-	-	8.62492	4.90971	30.5432	15.7853	6.50477	40.5454	47.3886
Ai02g24490	N-terminal [Theobroma cacao]	-	-	-	0	0.717207	1.6438	1.21822	0.739055	0	3.0286
Ai02g24494	-	-	-	-	24.6297	47.3187	52.7914	16.904	4.64383	106.135	9.51504
Ai02g24528	Uncharacterized protein TCM_004706 [Theobroma cacao]	-	-	-	11.0823	44.9484	2.45284	49.5828	81.9265	20.0792	6.06524
Ai02g24538	Uncharacterized protein TCM_000585 [Theobroma cacao]	-	-	-	0	0.551379	0	0.117069	0	1.77077	0
Ai02g24567	-	-	-	-	105.598	14.2735	30.3203	6.06108	5.02234	8.94432	73.5043
Ai02g24608	-	-	-	-	0	0	0.797903	1.60016	0	2.23608	0
Ai02g2464	-	-	-	-	0	1.70337	0	0.289327	0	0	0
Ai02g24664	predicted protein [Populus trichocarpa]	-	-	-	14.6624	33.9822	5.01016	66.3282	0	72.7564	37.7628
Ai02g24666	-	-	-	-	0	0	101.02	4.74895	31.183	54.9304	58.337
Ai02g24677	-	-	-	-	0	2.23131	5.11404	6.15877	5.74821	0	0
Ai02g24685	-	-	-	-	0	0	0	1.64213	0	0	0
Ai02g247	-	-	-	-	0	16.5837	0	0	0	0	0
Ai02g24744	-	-	-	-	5.35611	3.92008	3.99316	9.43285	0	0	5.51785
Ai02g24751	Pollen Ole e 1 allergen and extensin family protein, putative [Theobroma cacao]	"extracellular space"	-	-	0	95.162	1.3848	2.50154	0.933913	0	0
Ai02g24775	-	-	-	-	2.62414	6.40192	0.978189	4.75739	22.4296	34.9519	12.1652
Ai02g24792	-	-	-	-	352.294	534.321	201.609	693.018	688.06	178.83	194.245
Ai02g24798	-	-	-	-	0	0.607571	2.32086	1.03199	2.50431	0	0
Ai02g2480	-	-	-	-	0	1.25511	0	0	0	0	0
Ai02g24823	-	-	-	-	8.43877	30.8812	10.4856	23.6041	13.4359	83.7484	40.5701
Ai02g24831	hypothetical protein PRUPE_ppa016713mg [Prunus persica]	-	-	-	11.3882	45.379	20.5182	42.0788	29.5837	41.6388	27.375
Ai02g24843	conserved hypothetical protein [Ricinus communis] gb|EEF38292.1| conserved hypothetical protein [Ricinus communis]	-	-	-	5.17305	3.47059	2.65146	5.71636	11.0541	3.37754	0.88821
Ai02g24863	hypothetical protein OsJ_08182 [Oryza sativa Japonica Group]	-	-	-	3.03686	2.22265	12.9477	7.00002	2.00406	7.13809	4.69285
Ai02g24874	Ubiquitin-protein ligase, putative [Theobroma cacao]	"biological_process"	-	-	0	0	2.33824	0.51986	2.41794	0	0
Ai02g24875	Ubiquitin-protein ligase, putative [Theobroma cacao]	"biological_process"	-	-	2.19661	11.2537	32.2265	10.9879	2.05109	14.2599	2.90949
Ai02g24964	-	-	-	-	1.39145	14.9363	7.52092	11.0994	6.64624	28.3449	8.60078
Ai02g25	predicted protein [Populus trichocarpa] ref|XP_002333225.1| predicted protein [Populus trichocarpa]	-	-	-	0	0.478588	0.0685561	0.579198	2.05953	0	1.89465
Ai02g25081	hypothetical protein POPTR_0014s00800g [Populus trichocarpa]	-	-	-	4.92852	2.00396	0	1.36154	0	0	1.69245
Ai02g25123	Uncharacterized protein TCM_039540 [Theobroma cacao]	-	-	-	0	0	0	85.1799	0	0	0
Ai02g25125	Calcium-binding EF-hand family protein [Theobroma cacao]	"biological_process"	"Plant-pathogen interaction"	-	17.1681	70.774	36.6853	320.576	5.36041	0	29.2344
Ai02g25138	-	-	-	-	0	0	0	1.57304	0	0	0
Ai02g25170	PREDICTED: uncharacterized protein LOC100796265 [Glycine max]	-	-	-	1.19206	4.07146	0.22218	2.34637	0.599356	3.73589	2.45612
Ai02g25194	-	-	-	-	0	5.55662	0.707525	6.68542	0	0	0
Ai02g25246	Cyclin-dependent kinase-like 2 [Heterocephalus glaber]	"protein kinase activity"	"Oocyte meiosis"	"Cyclin-dependentkinase."	0	0.327234	0.750001	0.555825	4.88943	1.05092	0
Ai02g25249	-	-	-	-	0	0	0	3.60051	0	0	0
Ai02g25261	SKP1 [Hevea brasiliensis]	"DNA endoreduplication"	"Wnt signaling pathway"	-	0	3.08416	0.336606	0.748374	2.72409	1.41498	0.930262
Ai02g25297	-	-	-	-	5.33177	18.6441	69.8938	15.8341	6.25509	13.9247	5.49277
Ai02g25302	Uncharacterized protein isoform 1 [Theobroma cacao]	-	-	-	0.439157	2.39275	5.10208	1.65299	0.0368006	6.88153	1.50806
Ai02g25328	-	-	-	-	10.9783	6.38671	14.9528	12.6854	10.8272	14.5562	9.56984
Ai02g25334	-	-	-	-	2.3554	22.9852	0.878013	5.61224	2.36854	0	0
Ai02g2534	-	-	-	-	37.9608	50.9356	4.95268	4.71912	0	29.742	3.91071
Ai02g25369	-	-	-	-	0	29.8372	0	0	0	0	41.9985
Ai02g25382	hypothetical protein PRUPE_ppa018629mg [Prunus persica]	"peptidase activity"	-	"Cucumisin."	0.641679	0.678365	1.15611	0.686914	5.37715	2.011	1.54246
Ai02g25399	Uncharacterized protein TCM_034087 [Theobroma cacao]	-	-	-	15.2815	3.59957	0	0.873439	0	4.95433	3.80003
Ai02g25400	PREDICTED: defensin-like protein 19-like [Fragaria vesca subsp. vesca]	"killing of cells of other organism"	-	-	4.63632	2.63921	1.72826	1.92122	7.7703	0	11.1448
Ai02g25406	-	-	-	-	3.39997	2.4884	0	8.45337	0	10.6554	14.0106
Ai02g2541	-	-	-	-	6.85043	8.6703	7.47905	11.8932	6.88822	7.4536	10.3842
Ai02g25417	-	-	-	-	74.3613	42.1348	9.38882	8.44905	9.04549	3.75881	108.732
Ai02g25447	-	-	-	-	0	8.55208	4.52328	16.2023	4.74524	0	0
Ai02g25470	E3 ubiquitin-protein ligase arkadia-A, putative [Theobroma cacao]	-	-	-	0	1.32117	0	0	0	0	0
Ai02g25476	-	-	-	-	47.2049	78.9242	59.555	87.4709	20.7637	56.2048	52.7161
Ai02g25477	-	-	-	-	0	2.84388	0.181056	1.76112	0	3.0444	0
Ai02g25478	Uncharacterized protein isoform 1 [Theobroma cacao] gb|EOY32691.1| Uncharacterized protein isoform 1 [Theobroma cacao]	-	-	-	0.23554	16.3195	23.0039	4.44099	0.0592135	1.47635	0.485305
Ai02g25540	predicted protein [Populus trichocarpa] gb|EEE98847.1| hypothetical protein POPTR_0014s16790g [Populus trichocarpa]	-	-	-	0	1.47255	1	1.11165	3.54062	3.15276	2.07274
Ai02g2557	-	-	-	-	0	22.4444	3.42942	7.14807	0	115.329	0
Ai02g25586	-	-	-	-	29.0259	29.1581	0.636464	10.436	0.858466	13.3774	21.1076
Ai02g2560	-	-	-	-	3.57619	7.85211	4.4436	7.2861	3.29646	5.60383	8.59641
Ai02g2562	Uncharacterized protein TCM_037572 [Theobroma cacao]	-	-	-	0.744046	0.363039	1.10942	0.616643	0.280574	8.74433	0.766514
Ai02g25681	Vacuolar protein sorting 55 family protein [Theobroma cacao]	-	-	-	11.1008	15.9482	29.196	32.3279	12.5581	27.0587	15.2481
Ai02g25696	unnamed protein product [Vitis vinifera]	-	-	-	1.48668	1.08808	3.04801	4.85145	1.3081	3.49441	3.82893
Ai02g25709	-	-	-	-	1.00255	0.244586	2.24231	2.07722	4.53666	4.71297	1.03283
Ai02g25714	Structural constituent of ribosome, putative [Theobroma cacao]	-	-	-	0	0	1.36074	0.672295	0	0	0
Ai02g25737	-	-	-	-	7.6292	39.5514	36.9708	41.4937	32.605	128.515	25.5436
Ai02g25758	-	-	-	-	0	0	4.75272	5.28336	0	26.6385	8.75659
Ai02g25762	hypothetical protein PRUPE_ppa019663mg [Prunus persica]	-	-	-	1.61736	0.986438	67.449	3.30916	0	0	10.4137
Ai02g25765	hypothetical protein POPTR_0002s24220g [Populus trichocarpa]	-	-	-	5.11693	13.4479	24.021	14.7131	5.4095	41.7383	22.6558
Ai02g2578	predicted protein [Populus trichocarpa] ref|XP_002330142.1| predicted protein [Populus trichocarpa] gb|ERP60316.1| hypothetical protein POPTR_0005s02930g [Populus trichocarpa]	-	-	-	0	2.35851	0	0	0	0	0
Ai02g25791	-	-	-	-	48.0466	61.4375	126.285	83.3426	116.588	130.214	43.8514
Ai02g25801	PREDICTED: D-lactate dehydrogenase [cytochrome], mitochondrial [Vitis vinifera] emb|CBI39094.3| unnamed protein product [Vitis vinifera]	-	-	-	2.73942	1.36978	2.27306	1.20403	0.783074	2.79221	0.989318
Ai02g25821	-	-	-	-	17.9649	26.1854	21.7693	37.8584	8.5496	22.1355	27.9068
Ai02g2583	PREDICTED: cytochrome b5-like [Hydra magnipapillata]	"mitochondrial inner membrane"	-	"Nitratereductase(NADH)."	40.071	8.88713	628.717	26.92	1.22105	60.888	63.798
Ai02g25865	Uncharacterized protein TCM_022041 [Theobroma cacao]	-	-	-	0	1.07748	0.941649	0.226468	0	0	0
Ai02g25880	Uncharacterized protein TCM_016960 [Theobroma cacao]	-	-	-	0.625499	1.39104	2.34183	2.51185	0	1.35827	0.770885
Ai02g2589	-	-	-	-	0	0	0	0	0	9.91758	0
Ai02g2591	-	-	-	-	5.48126	1.33722	0.340538	1.32495	3.67456	2.86302	0
Ai02g25996	-	-	-	-	8.39563	21.6526	2.90606	8.11772	3.31668	20.6734	1.23559
Ai02g26011	protein SAH7 [Arabidopsis thaliana] emb|CAB40579.1| SAH7 protein [Arabidopsis thaliana] gb|AAL69502.1| unknown protein [Arabidopsis thaliana] gb|AAM45117.1| unknown protein [Arabidopsis thaliana] gb|AAM62935.1| allergen-like protein BRSn20 [Arabidopsis thaliana] dbj|BAF00475.1| hypothetical protein [Arabidopsis thaliana] gb|AEE82668.1| protein SAH7 [Arabidopsis thaliana]	-	-	-	127.192	294.211	215.113	515.35	7.10562	516.723	160.151
Ai02g26014	hypothetical protein PRUPE_ppa008681mg [Prunus persica]	-	-	-	2.3649	2.30779	2.64466	2.20495	1.98174	4.94101	0
Ai02g26025	PREDICTED: uncharacterized protein LOC100263099 [Vitis vinifera] emb|CAN75881.1| hypothetical protein VITISV_024454 [Vitis vinifera]	-	-	-	1.88583	2.45373	0.234325	1.10707	0.474088	1.97005	1.94278
Ai02g26055	-	-	-	-	2.40179	0.463544	0.465626	0.201989	1.40747	2.93381	1.95911
Ai02g26098	-	-	-	-	9.77491	4.76943	12.5296	1.90104	0	30.6343	0
Ai02g26105	Uncharacterized protein isoform 1 [Theobroma cacao] gb|EOY22003.1| Uncharacterized protein isoform 1 [Theobroma cacao]	-	-	-	5.41403	6.9203	20.632	10.7572	1.99751	0	0
Ai02g26107	-	-	-	-	0	0	0	0	1.14296	0	4.68376
Ai02g26143	-	-	-	-	3.12797	3.05243	7.57901	3.24046	5.50448	4.90149	6.44485
Ai02g26145	-	-	-	-	0	0	7.61382	0	0	0	6.01199
Ai02g26172	-	-	-	-	5.62585	9.60748	15.7284	6.41098	0.707154	4.40781	5.79573
Ai02g26182	hypothetical protein POPTR_0001s35150g [Populus trichocarpa]	-	-	-	2.49764	2.01216	7.14286	4.04788	2.15821	3.55416	3.3629
Ai02g26189	F21O3.2 protein [Theobroma cacao]	-	-	-	1.92609	1.87958	0.735763	0.615567	3.55226	3.01816	2.01607
Ai02g26201	-	-	-	-	12.6128	3.07705	2.35081	13.0664	0	0	0
Ai02g26204	-	-	-	-	0	0.851684	3.90402	1.80829	2.63288	10.9408	3.59646
Ai02g26214	hypothetical protein PRUPE_ppa003675mg [Prunus persica]	"regulation of shoot development"	-	-	47.8771	13.766	0.584276	7.1446	0	5.35877	5.87177
Ai02g26245	putative chorismate synthase / 5-enolpyruvylshikimate-3-phosphate phospholyase [Arabidopsis thaliana] sp|P57720.2|AROC_ARATH RecName: Full=Chorismate synthase, chloroplastic; AltName: Full=5-enolpyruvylshikimate-3-phosphate phospholyase; AltName: Full=Protein EMBRYO DEFECTIVE 1144; Flags: Precursor gb|AAL09759.1| At1g48850/T24P22_3 [Arabidopsis thaliana] gb|AAU90075.1| At1g48850 [Arabidopsis thal…	-	-	-	0	3.75124	12.6917	6.31458	2.20886	48.1888	24.8923
Ai02g26261	-	-	-	-	0	0	0	1.0521	1.27655	0	0
Ai02g26275	-	-	-	-	0	1.22879	1.04493	2.53314	0	0	0
Ai02g26294	-	-	-	-	0	0	0.33583	2.05329	0.452969	5.64687	0
Ai02g26297	-	-	-	-	0	1.01477	2.3258	3.01639	6.27411	6.51793	0
Ai02g26325	-	-	-	-	38.0135	14.5733	19.2309	24.1909	31.3996	17.019	39.1614
Ai02g26332	-	-	-	-	42.1663	37.4073	57.1569	74.6577	39.5105	54.0605	39.4905
Ai02g26361	-	-	-	-	0	0	2.35081	0	0	0	0
Ai02g26362	-	-	-	-	0	4.67591	1.07169	8.82478	0	0	0
Ai02g26392	-	-	-	-	0	0.156653	0.0779413	0.0433217	0	4.68156	0
Ai02g26403	-	-	-	-	117.373	168.077	414.42	1045.12	33.1595	1059.42	202.697
Ai02g26405	-	-	-	-	1.38161	0.337062	0	0.858779	0	0	0
Ai02g26414	-	-	-	-	0	1.49991	1.79001	0.772469	0	6.16146	0
Ai02g26416	-	-	-	-	0	0.607571	0	0.773995	27.5475	0	0
Ai02g26429	-	-	-	-	16.142	6.34465	1.5043	11.1484	0.225446	28.1049	3.69544
Ai02g26434	-	-	-	-	78.1993	21.1975	8.09723	27.904	19.6589	13.6152	26.8536
Ai02g26447	-	-	-	-	231.702	360.357	86.3705	201.029	18.2027	907.683	283.454
Ai02g26472	hypothetical protein PRUPE_ppa001198mg [Prunus persica]	-	-	-	1.53259	1.1825	1.42334	0.932298	0.642298	0.631202	1.53267
Ai02g26479	-	-	-	-	0	0	2.35081	11.7597	3.17079	0	0
Ai02g2649	predicted protein [Populus trichocarpa]	"ATP binding"	"Insulin signaling pathway"	-	4.94932	3.01863	5.62706	2.97384	0.248846	7.75552	13.7667
Ai02g26497	-	-	-	-	0	0	0.927715	1.7721	0.497508	0	0
Ai02g26531	-	-	-	-	2.27986	0.278101	0.424928	0	0	3.57251	0
Ai02g26570	-	-	-	-	0	1.2978	0	0.275549	0	4.16793	8.22048
Ai02g26595	-	-	-	-	0	2.11061	0	1.49678	1.30725	0	0
Ai02g2660	-	-	-	-	22.8319	3.82947	0.531935	9.60903	0	17.8886	8.82051
Ai02g26625	PREDICTED: uncharacterized protein LOC100256388 [Vitis vinifera]	-	-	-	9.5683	6.80221	19.7411	11.3847	3.49061	14.9055	11.2952
Ai02g2664	hypothetical protein POPTR_0002s07860g [Populus trichocarpa]	-	-	-	0	1.36269	0	0.812239	0	2.18816	1.43858
Ai02g26655	-	-	-	-	0	7.15414	0	3.03793	0	15.3171	0
Ai02g26657	-	-	-	-	1.68457	1.74766	3.35512	1.60044	0.715397	0	3.49491
Ai02g26676	conserved hypothetical protein [Ricinus communis] gb|EEF46916.1| conserved hypothetical protein [Ricinus communis]	-	-	-	3.33235	27.099	2.69141	68.3535	0.558491	0	0
Ai02g2671	predicted protein [Populus trichocarpa] gb|EEE87206.1| hypothetical protein POPTR_0009s07630g [Populus trichocarpa]	-	-	-	19.589	21.7922	18.1092	22.5663	30.1383	35.607	41.1683
Ai02g2678	predicted protein [Populus trichocarpa] gb|EEE83093.1| hypothetical protein POPTR_0001s22780g [Populus trichocarpa]	-	-	-	9.80652	20.6172	16.7776	23.131	8.4678	4.29053	9.20226
Ai02g26797	-	-	-	-	0	0	0.980382	0.959935	1.03931	5.49494	0
Ai02g26799	-	-	-	-	8.39296	0.534296	6.42412	1.35698	0	4.6617	139.604
Ai02g26801	PREDICTED: F-box/kelch-repeat protein SKIP11-like [Vitis vinifera]	-	-	-	0	0	0.611656	1.71619	1.94338	0	0
Ai02g26807	expressed protein, putative [Ricinus communis] gb|EEF43604.1| expressed protein, putative [Ricinus communis]	-	-	-	3.13092	1.7089	4.41597	4.52748	2.25546	8.35405	2.82367
Ai02g2686	-	-	-	-	0	0	0	0	1.47811	4.60666	0
Ai02g26862	-	-	-	-	0	2.86883	2.19173	1.52277	1.47811	0	0
Ai02g26871	-	-	-	-	4.26852	7.01482	9.54608	8.73674	7.82852	5.59622	10.6694
Ai02g26890	-	-	-	-	0	1.11589	2.60945	1.03231	1.24768	0	4.08709
Ai02g26901	-	-	-	-	7.30834	5.34889	9.53506	7.57117	1.83728	5.72604	0
Ai02g26909	-	-	-	-	0	0	1.86557	1.44026	1.0723	0	0
Ai02g26930	-	-	-	-	0	0.703975	0	2.69042	0.72542	2.26083	0
Ai02g26945	-	-	-	-	9.89864	10.8671	59.9605	24.0984	39.8154	38.7776	0
Ai02g26983	-	-	-	-	27.9283	72.4705	65.7769	59.9696	18.51	107.419	44.4653
Ai02g27009	unnamed protein product [Vitis vinifera]	"transcription	"RNA degradation"	-	0.890221	0.326234	2.49138	1.33653	0.691024	0	0.578499
Ai02g27040	-	-	-	-	0	0	1.53961	0	1.38443	4.31469	8.50993
Ai02g27049	-	-	-	-	6.07996	5.50303	0	4.40359	0	0	0
Ai02g27060	-	-	-	-	0	1.01477	1.55053	4.74003	5.22842	6.51793	4.28514
Ai02g27065	-	-	-	-	7.30834	0	0	0	0	2.86302	5.64678
Ai02g2707	hypothetical protein PRUPE_ppa010677mg [Prunus persica]	-	-	-	0	0.368296	0	0.625571	0	4.73116	1.55523
Ai02g27106	predicted protein [Populus trichocarpa] gb|EEF05775.1| hypothetical protein POPTR_0015s09800g [Populus trichocarpa]	-	-	-	0	0	1.43413	0	1.25011	0	0
Ai02g27122	predicted protein [Populus trichocarpa]	-	-	-	7.27835	10.9162	9.12389	16.3741	3.21846	16.8916	6.41917
Ai02g27129	hypothetical protein PRUPE_ppa009549mg [Prunus persica]	-	-	-	3.14474	0.255733	0	0	0	6.57036	0
Ai02g27218	PREDICTED: uncharacterized protein LOC101167698 [Oryzias latipes]	-	-	-	18.8792	6.02787	14.8258	24.8508	6.45579	44.9342	34.2119
Ai02g27225	-	-	-	-	0	0	0	0.956829	0	2.41215	1.58584
Ai02g27228	-	-	-	-	0	12.2848	0	0	0	0	0
Ai02g27251	-	-	-	-	0	5.66489	7.85217	17.8704	10.2993	11.2448	4.19587
Ai02g27260	-	-	-	-	77.4812	3.93649	0.849484	1.43198	1.20992	0	11.3267
Ai02g27279	hypothetical protein POPTR_0004s09260g, partial [Populus trichocarpa]	-	-	-	129.687	217.222	95.6035	121.116	1432.57	87.9598	83.7512
Ai02g27291	hypothetical protein POPTR_0017s04850g [Populus trichocarpa]	-	-	-	0.836091	3.1804	1.65845	2.66673	2.99904	4.85626	3.27094
Ai02g27316	-	-	-	-	0	0	0	0	1.29335	0	0
Ai02g27320	-	-	-	-	0	0.219789	0.67166	0.559987	0	2.82344	0
Ai02g27325	mitogen-activated protein kinase kinase, partial [Genlisea aurea]	-	-	-	54.7773	64.0532	23.2355	58.5083	26.5917	5.91967	31.1346
Ai02g27335	-	-	-	-	0	1.01353	0	0	0	0	0
Ai02g27355	-	-	-	-	0	0.890488	0	0.536149	1.30599	0	4.69834
Ai02g27379	-	-	-	-	0	1.19236	0.546563	0.405058	0.737208	3.06343	2.01402
Ai02g27388	-	-	-	-	0.944435	0	9.26261	0	11.6437	0	0
Ai02g27399	predicted protein [Populus trichocarpa] gb|EEE80403.1| hypothetical protein POPTR_0002s11300g [Populus trichocarpa]	"embryo development"	-	-	2.41231	6.78757	2.16149	6.79542	35.9357	0.873595	2.15394
Ai02g27416	PREDICTED: cactin-like [Cucumis sativus]	-	-	-	2.57234	1.25201	4.31339	7.94011	0.807543	0	0
Ai02g27424	predicted protein [Populus trichocarpa] gb|EEF01339.1| hypothetical protein POPTR_0010s19890g [Populus trichocarpa]	-	-	-	0.292662	0	2.23359	0.117236	0	2.21708	0
Ai02g27435	-	-	-	-	0	0	0	0.231665	3.45789	0	0
Ai02g27436	-	-	-	-	25.2256	57.8486	76.1662	88.4593	26.3175	217.405	29.8854
Ai02g27445	hypothetical protein POPTR_0005s05130g [Populus trichocarpa]	-	-	-	0	5.92067	1.07697	3.39211	0.290525	1.81089	0.793701
Ai02g27481	-	-	-	-	0	1.04091	0.981372	2.04557	0	2.05267	0
Ai02g27491	unnamed protein product [Vitis vinifera]	-	-	-	0	0	4.25105	0.675096	0	0	0
Ai02g275	conserved hypothetical protein [Ricinus communis] gb|EEF33128.1| conserved hypothetical protein [Ricinus communis]	-	-	-	4.7108	1.72389	0	0.488021	0.592135	11.0726	0
Ai02g27511	-	-	-	-	0	1.35939	3.05472	0.940747	0	0	2.12561
Ai02g27525	-	-	-	-	10.7122	8.00891	14.2172	16.9959	4.03949	8.39296	0
Ai02g27527	Uncharacterized protein isoform 2 [Theobroma cacao]	-	-	-	4.81968	4.10892	1.93821	0.359324	0.554317	4.52148	0
Ai02g27538	-	-	-	-	0	0	49.2709	0.658403	3.86986	10.8547	8.72212
Ai02g27551	-	-	-	-	4.15954	2.02954	1.55053	1.29274	0	0	0
Ai02g27568	hypothetical protein ARALYDRAFT_488852 [Arabidopsis lyrata subsp. lyrata] gb|EFH50212.1| hypothetical protein ARALYDRAFT_488852 [Arabidopsis lyrata subsp. lyrata]	-	-	-	0	96.489	0	0	0	0	0
Ai02g27582	-	-	-	-	0	0	0	0	0	8.18278	0
Ai02g27605	-	-	-	-	0	1.12888	0	0.925527	0.429233	0	0
Ai02g27612	-	-	-	-	1.85306	0	1.03614	0	0	0	0
Ai02g27626	-	-	-	-	3.35619	2.04697	1.25107	3.30304	0.421864	10.5182	3.45754
Ai02g27636	-	-	-	-	0	2.13557	10.8769	12.6958	9.53602	13.7168	12.024
Ai02g27642	hypothetical protein PRUPE_ppa003764mg [Prunus persica]	-	-	-	24.2247	10.2233	26.6194	7.67948	4.8898	18.7284	32.5355
Ai02g27647	hypothetical protein PRUPE_ppa020850mg, partial [Prunus persica]	-	-	-	1.37675	1.00763	5.90186	0.855755	0.692214	8.62938	2.83664
Ai02g27660	-	-	-	-	0	0	0	0	0	0	1.65083
Ai02g27666	PREDICTED: protein EARLY RESPONSIVE TO DEHYDRATION 15-like isoform 1 [Cucumis sativus] ref|XP_004138407.1| PREDICTED: protein EARLY RESPONSIVE TO DEHYDRATION 15-like isoform 2 [Cucumis sativus] ref|XP_004167178.1| PREDICTED: protein EARLY RESPONSIVE TO DEHYDRATION 15-like [Cucumis sativus]	-	-	-	14.218	44.6592	34.45	49.1593	7.14868	103.043	43.9422
Ai02g27671	-	-	-	-	2.3413	2.28476	1.30913	2.42549	0	0	2.412
Ai02g27673	-	-	-	-	0	5.80472	0.32033	0.80451	0.342671	4.53637	0
Ai02g27688	RNA-binding (RRM/RBD/RNP motifs) family protein isoform 3, partial [Theobroma cacao]	-	-	-	1.73722	0.906866	3.31574	2.24527	2.31774	1.00046	2.08528
Ai02g27698	-	-	-	-	0	3.43124	1.04856	3.20549	1.41431	0	0
Ai02g27707	-	-	-	-	3.361	3.55316	4.17622	5.91918	2.25317	3.51109	3.46249
Ai02g27716	-	-	-	-	3.00456	2.88881	14.5394	13.0947	16.5177	4.2054	7.95563
Ai02g27721	-	-	-	-	18.0498	21.1892	57.3889	35.2097	83.0325	27.5753	12.4921
Ai02g27725	-	-	-	-	1.5766	3.46168	4.40777	3.59325	6.73792	4.94101	1.62421
Ai02g27734	-	-	-	-	0.751916	0	0.840866	0.54527	0.75611	2.35648	3.87311
Ai02g27745	-	-	-	-	0	2.47763	0.473215	1.0521	0.638275	0	0
Ai02g27760	-	-	-	-	18.0862	17.0221	24.8922	26.9714	8.2043	46.5189	8.44399
Ai02g27761	PREDICTED: leukotriene A-4 hydrolase-like [Cicer arietinum]	-	-	-	6.65526	6.11716	6.52946	3.70585	6.73832	3.91076	5.14217
Ai02g27774	-	-	-	-	76.0999	66.5799	0.489095	8.15552	0.659694	49.3438	18.9236
Ai02g2778	-	-	-	-	6.82963	5.41507	7.0011	0.530643	0	139.125	26.3845
Ai02g27792	-	-	-	-	0	0.428713	0.163764	1.82048	2.65063	1.37682	0.905176
Ai02g27795	-	-	-	-	2.96209	0.722641	0	0.613724	5.95723	0	0
Ai02g27797	-	-	-	-	0	0	0	0	1.01334	0	0
Ai02g27799	multidrug resistance pump, putative [Ricinus communis] gb|EEF45564.1| multidrug resistance pump, putative [Ricinus communis]	-	-	-	0	1.91771	0	0	0	0	0
Ai02g27819	zinc finger protein, putative [Ricinus communis] gb|EEF51734.1| zinc finger protein, putative [Ricinus communis]	-	-	-	0	4.43258	1.46913	0.688693	4.693	0	0
Ai02g27826	-	-	-	-	0	0	31.6508	0.108595	0	0	0
Ai02g27833	-	-	-	-	0	0	0	1.48918	0.240918	0	0
Ai02g27834	-	-	-	-	3.75958	1.8344	0	0	0	0	0
Ai02g27838	-	-	-	-	52.1328	15.8981	4.85834	12.1517	0	0	40.2803
Ai02g27839	-	-	-	-	8.31907	8.11818	4.6516	15.5128	2.09137	0	0
Ai02g27849	-	-	-	-	2.24711	4.38568	2.51293	3.49188	9.60347	10.5635	2.31496
Ai02g27868	unnamed protein product [Vitis vinifera]	-	-	-	0	0.191922	0	0.089169	1.89556	1.17732	1.81619
Ai02g27875	-	-	-	-	136.659	151.881	2.8301	57.4159	1.90863	29.742	7.82142
Ai02g27879	-	-	-	-	5.65059	16.0996	16.4367	22.0594	8.95389	39.3644	16.8704
Ai02g27880	-	-	-	-	119.59	76.4095	0	5.83252	0	0	130.915
Ai02g279	-	-	-	-	1.71993	1.95812	0.85484	0.772104	20.3219	0	2.9531
Ai02g27911	-	-	-	-	1.21051	0	0.225619	0.501619	0	46.2644	9.59701
Ai02g27914	hypothetical protein POPTR_0005s15300g, partial [Populus trichocarpa]	"protein kinase activity"	-	"Non-specificserine/threonineproteinkinase."	3.17514	1.32792	2.6208	4.37011	0.114031	4.26463	1.86916
Ai02g27921	-	-	-	-	40.0864	42.5498	30.8092	83.8113	4.74764	65.3233	58.3502
Ai02g27934	-	-	-	-	0	5.22677	0.998289	0.554873	1.3465	0	0
Ai02g27936	-	-	-	-	0	0	0	4.19025	0	0	0
Ai02g27951	-	-	-	-	1.76339	3.66544	3.02505	4.3938	2.28496	2.31712	3.47109
Ai02g27952	-	-	-	-	42.9504	42.2745	37.8178	44.9552	24.2013	67.3026	45.7731
Ai02g27956	-	-	-	-	0	0	55.545	3.82829	59.0365	0	0
Ai02g27965	-	-	-	-	0	1.13201	2.47981	1.3313	0.701864	2.2857	2.7666
Ai02g27972	hypothetical protein POPTR_0008s03970g [Populus trichocarpa]	-	-	-	19.5498	37.6785	16.3969	35.0375	0.491472	33.6977	36.2523
Ai02g27975	-	-	-	-	4.15954	0	0	0	1.04568	6.51793	0
Ai02g27992	-	-	-	-	18.9804	36.3495	18.3957	35.9833	18.8477	25.2807	27.375
Ai02g28001	-	-	-	-	0	0	0	0	0	0	2.89787
Ai02g28005	-	-	-	-	0	8.81743	0	0	0	0	0
Ai02g28007	-	-	-	-	0	0.953886	2.915	2.02529	2.94883	0	0
Ai02g28014	-	-	-	-	0	2.02954	9.92342	3.79203	3.76446	2.60717	0
Ai02g28016	-	-	-	-	4.76825	8.14293	1.77744	5.92767	0.599356	39.2268	17.1928
Ai02g28025	-	-	-	-	101.766	120.216	135.019	225.001	244.053	218.217	95.183
Ai02g28037	-	-	-	-	294.073	12.8976	20.9388	3.99352	0	409.032	236.009
Ai02g2804	hypothetical protein PRUPE_ppa019954mg, partial [Prunus persica]	-	-	-	0	11.9236	0	0	0	0	0
Ai02g28054	-	-	-	-	20.7982	5.79383	1.95452	2.24068	0.642593	0	6.5041
Ai02g28062	-	-	-	-	0	0	3.52621	2.28662	3.17079	0	0
Ai02g28066	Cysteine/Histidine-rich C1 domain family protein, putative [Theobroma cacao]	-	-	-	1.23929	0	0	0	0	0	0.638357
Ai02g28076	White-brown-complex ABC transporter family isoform 1 [Theobroma cacao]	-	-	-	13.2791	8.27901	0.939836	0.611408	0	0	1.52001
Ai02g28080	Transcription factor, putative [Theobroma cacao]	-	-	-	29.6008	0	0	0	0	0	4.29963
Ai02g28082	Bud27p [Saccharomyces cerevisiae CEN.PK113-7D]	-	-	-	0.538743	0.429412	0	2.16629	0	2.88154	0
Ai02g28083	-	-	-	-	0	0.590641	2.64114	0.343213	0	0	0
Ai02g28085	-	-	-	-	0	28.845	2.40008	45.3567	19.4234	0	1.206
Ai02g28109	-	-	-	-	0	1.08808	0	0.308029	0	0	0
Ai02g28116	-	-	-	-	0	4.81567	0	1.17283	0	0	0
Ai02g28120	-	-	-	-	0	2.67316	2.61682	2.74071	0.871284	5.71103	8.88237
Ai02g28137	-	-	-	-	4.07288	2.98089	2.27735	3.37548	4.0956	6.38214	4.19587
Ai02g28139	-	-	-	-	24.4373	19.3758	13.6641	19.62	21.5019	47.8661	6.2938
Ai02g28168	-	-	-	-	5.11178	4.05092	14.354	10.1311	28.3115	4.15383	9.15857
Ai02g28177	Uncharacterized protein TCM_001312 [Theobroma cacao]	-	-	-	20.7057	7.2216	820.01	35.62	1.94002	157.007	50.666
Ai02g28183	-	-	-	-	0.869547	0.630373	1.29811	1.0878	0.661925	2.72752	0.891075
Ai02g28202	-	-	-	-	0	0	1.9696	0	0	0	0
Ai02g28214	-	-	-	-	50.8295	108.743	22.5913	13.772	3.93177	557.544	334.327
Ai02g28215	-	-	-	-	64.8663	87.6257	149.477	189.036	361.721	169.24	111.745
Ai02g28233	aldose-1-epimerase, putative [Ricinus communis] gb|EEF31192.1| aldose-1-epimerase, putative [Ricinus communis]	-	-	-	0	0	0	0	0	0	1.19471
Ai02g28250	-	-	-	-	10.8361	12.9443	3.09366	18.4576	0.715986	37.5783	9.82596
Ai02g28253	-	-	-	-	3.44187	207.067	76.4675	180.208	7.09519	1.07867	2.12748
Ai02g28255	SPOC domain / Transcription elongation factor S-II protein, putative isoform 2 [Theobroma cacao]	-	-	-	0	0.152805	2.04067	1.72231	1.36682	0	1.12748
Ai02g28276	-	-	-	-	1.94526	4.27113	11.2394	14.1065	10.2696	6.09638	0
Ai02g28292	ATP binding protein, putative [Ricinus communis] gb|EEF35528.1| ATP binding protein, putative [Ricinus communis]	-	-	-	9.1047	10.7358	22.3433	15.2486	2.28887	11.0965	11.9851
Ai02g28302	-	-	-	-	13.3511	0	9.59818	1.18553	0.958969	0	0
Ai02g2831	-	-	-	-	0	1.26622	0	0	0	0	0
Ai02g28310	-	-	-	-	16.521	11.4198	32.8451	33.0892	9.69099	43.1469	28.3664
Ai02g28316	-	-	-	-	0	29.5884	3.99224	0.601886	0.360053	0	0
Ai02g28327	-	-	-	-	0	1.05987	5.66806	4.9507	2.18432	0	0
Ai02g28332	predicted protein [Populus trichocarpa] gb|EEE93871.1| isoflavone reductase family protein [Populus trichocarpa]	-	-	-	3.00022	0.61933	0.951688	0.54146	0.954314	0	0.621446
Ai02g28333	ATP binding protein, putative [Ricinus communis] gb|EEF28741.1| ATP binding protein, putative [Ricinus communis]	-	-	-	18.7979	10.0892	14.0144	7.78957	1.41771	2.9456	13.5559
Ai02g28338	-	-	-	-	0	6.79738	4.01632	7.61426	8.14322	6.33197	1.45414
Ai02g28360	Pectin lyase-like superfamily protein [Theobroma cacao]	-	-	-	3.41979	2.22481	2.12464	0.47237	0	73.2365	1.17435
Ai02g28364	Serine-threonine protein kinase, plant-type, putative isoform 1 [Theobroma cacao]	-	-	-	1.52139	1.37193	0	3.13083	0	0	0
Ai02g28370	-	-	-	-	0	0	0	1.29754	5.14258	0	0
Ai02g28373	-	-	-	-	1.85636	0	1.71633	0.566472	1.36371	0	0
Ai02g28379	-	-	-	-	0	0.565641	1.63725	0.22014	1.60263	0	2.18915
Ai02g2838	NADP-specific glutamate dehydrogenase, putative [Theobroma cacao]	-	-	-	0	2.46341	13.5922	3.42875	1.6923	12.3065	0
Ai02g28399	-	-	-	-	0	0	0	1.61754	0	0	0
Ai02g284	hypothetical protein (mitochondrion) [Vicia faba]	-	-	-	1.11236	3.35704	0.621978	3.78319	17.945	1.74306	1.14596
Ai02g28402	-	-	-	-	0	0	0	0.987945	0	7.47178	0
Ai02g28406	-	-	-	-	4.7108	1.14926	0.878013	0.244011	2.96067	7.38176	0
Ai02g28409	PLAC8 family protein [Theobroma cacao]	"integral to membrane"	-	-	1.37834	1.63493	0	0.694256	0.460755	1.21081	0
Ai02g2841	-	-	-	-	1.26536	4.01311	12.0279	12.8465	14.6328	35.6904	6.51785
Ai02g28417	-	-	-	-	7.48693	6.71344	8.96692	9.27543	7.33044	18.2652	7.72625
Ai02g28435	-	-	-	-	0	0.404189	4.01431	0.514904	0.416501	0	1.70679
Ai02g28439	-	-	-	-	0	9.76418	19.5099	1.27577	2163.6	4.8243	6.34336
Ai02g28469	hypothetical protein POPTR_0013s03350g [Populus trichocarpa]	"peptidase activity"	-	-	0	0.407252	0.238541	0	0.671953	6.5064	0
Ai02g28478	-	-	-	-	0	21.8124	0	0	14.8688	0	0
Ai02g28490	-	-	-	-	2.3554	0	0	0	0	0	0
Ai02g285	nucleocapsid protein [Rice yellow stunt virus]	"virion"	-	-	0	5.66744	0.243933	7.42323	0	9.22874	0.674148
Ai02g28511	tuftelin interacting protein, putative [Ricinus communis] gb|EEF38396.1| tuftelin interacting protein, putative [Ricinus communis]	-	-	-	9.53649	6.97965	25.9506	14.0288	10.0692	23.9097	27.5085
Ai02g28523	-	-	-	-	0	3.54618	3.85325	4.52871	14.2838	0	0
Ai02g28543	-	-	-	-	4.67761	1.81768	3.17073	3.1269	0.795729	0	4.19151
Ai02g2855	predicted protein [Populus trichocarpa] gb|EEE95342.1| hypothetical protein POPTR_0013s15210g [Populus trichocarpa]	-	-	-	0	0	0	0	0	5.79098	0
Ai02g28556	hypothetical protein POPTR_0001s03850g, partial [Populus trichocarpa]	-	-	-	7.98033	9.82714	14.2917	17.1898	12.4661	27.3178	7.48228
Ai02g28565	Bromodomain transcription factor, putative [Theobroma cacao]	-	-	-	0.645208	2.51851	1.0823	1.26998	0.486606	1.01103	1.99408
Ai02g28573	-	-	-	-	0	1.18771	2.94832	1.70158	10.4082	2.17647	1.4056
Ai02g28595	-	-	-	-	17.9511	51.5086	47.3766	46.7385	3.81476	39.8311	29.6514
Ai02g28600	-	-	-	-	0	0.781874	2.09068	0.830036	2.81992	0	0
Ai02g28601	-	-	-	-	0	0.743288	0.567858	1.0521	0.76593	1.59139	0
Ai02g28604	-	-	-	-	0	1.38244	1.40821	42.8539	0	5.91967	1.94591
Ai02g28608	-	-	-	-	0	0	7.28751	1.62023	1.96589	0	0
Ai02g28613	-	-	-	-	39.1018	9.65091	3.48489	3.59994	0	51.1623	19.2992
Ai02g28615	-	-	-	-	0	1.94345	0	0.856693	0	0	0
Ai02g28618	hypothetical protein POPTR_0001s37630g, partial [Populus trichocarpa]	-	-	-	0	3.89994	7.87387	1.52427	0	30.7362	0
Ai02g28620	-	-	-	-	2.38199	2.27116	4.59893	3.12494	0	5.8351	1.91811
Ai02g28623	-	-	-	-	0	4.71121	0.865843	3.98856	4.53706	12.1324	10.5521
Ai02g28624	PREDICTED: uncharacterized protein LOC101217268 [Cucumis sativus]	-	-	-	0	0.840428	2.56829	3.21191	0.216507	4.04858	14.1957
Ai02g28635	-	-	-	-	0	0	0	0.0813369	0	0	1.61768
Ai02g28644	-	-	-	-	40.1814	6.78654	2.88044	7.52478	1.94258	0	11.1448
Ai02g28645	-	-	-	-	0	13.8467	24.6835	8.16648	1.58539	19.7641	6.49683
Ai02g28651	-	-	-	-	2.7441	0.229358	0	0.528232	0	0	0
Ai02g28658	-	-	-	-	0	1.41015	0.660583	2.42471	9.91341	0	2.7693
Ai02g28659	-	-	-	-	0	0	92.5728	80.9605	3.17949	0	0
Ai02g28692	-	-	-	-	13.2992	7.78682	8.92348	7.43983	19.3914	4.16793	10.9606
Ai02g28695	-	-	-	-	1.54544	0.37703	0.288044	0.800509	0.388515	12.1084	9.55265
Ai02g28700	hypothetical protein PRUPE_ppa003162mg [Prunus persica]	-	-	-	1.29899	0.633811	0.48422	0.538282	0	0	0
Ai02g28708	hypothetical protein POPTR_0014s16620g [Populus trichocarpa]	-	-	-	0	1.20238	14.6975	6.12692	50.3862	2.57431	0
Ai02g28709	PREDICTED: uncharacterized protein LOC100248935 [Vitis vinifera] emb|CBI25836.3| unnamed protein product [Vitis vinifera]	-	-	-	0	4.07861	0.779095	1.32052	15.2121	6.4849	3.4858
Ai02g28741	-	-	-	-	5.4305	14.5733	20.2431	9.56386	9.55639	0	0
Ai02g28742	Uncharacterized protein TCM_019359 [Theobroma cacao]	-	-	-	0.999991	3.20254	0	0.505698	0	0	9.20443
Ai02g28743	PREDICTED: uncharacterized protein LOC100255085 [Vitis vinifera]	-	-	-	0	0.369723	0	0.052333	5.7828	0	0
Ai02g28752	vitamin-b12 independent methionine synthase [Populus trichocarpa]	"cytoplasm"	"Selenocompound metabolism"	"5-methyltetrahydropteroyltriglutamate--homocysteineS-methyltransferase."	28.4704	25.1153	33.6104	61.8895	58.6866	204.485	74.2642
Ai02g28762	-	-	-	-	5.01277	3.66879	7.47437	7.27026	1.26018	0	5.16415
Ai02g28784	RNA-binding KH domain-containing protein, putative isoform 5, partial [Theobroma cacao]	-	-	-	0	6.08736	11.7416	14.6736	12.8071	10.1127	2.05483
Ai02g28786	-	-	-	-	2.01544	0.491694	0.939112	0.939566	0	0	2.07631
Ai02g28809	-	-	-	-	0	3.96707	5.75887	4.11964	2.54862	10.7792	3.41272
Ai02g2881	-	-	-	-	0	0.93062	7.82074	4.34696	5.75382	14.9436	3.92979
Ai02g28819	hypothetical protein VITISV_042142 [Vitis vinifera]	-	-	-	0	2.11698	1.04651	2.11518	1.41154	1.5997	1.05171
Ai02g28823	-	-	-	-	0	1.18988	0.151507	1.17896	3.52262	0	0
Ai02g28825	-	-	-	-	0	0.535891	0	0	2.76108	0	0
Ai02g28826	hypothetical protein POPTR_1595s00200g, partial [Populus trichocarpa]	-	-	-	0	0.744329	0.0437426	0.607829	1.53401	0	0
Ai02g28827	-	-	-	-	2.9847	1.09224	0	0.463806	0.750339	0	0
Ai02g28829	-	-	-	-	2.72471	9.82079	3.57587	3.31892	185.793	6.40438	7.03928
Ai02g28837	-	-	-	-	0.977491	0.238471	0	0.101264	3.68604	0	0
Ai02g28838	-	-	-	-	0	0.563318	0	0.239207	1.74144	0	0
Ai02g28839	-	-	-	-	0	0.228202	0	0.290711	1.88123	1.46576	0
Ai02g28842	-	-	-	-	0.405598	0.791606	0.0755966	0.420184	1.63144	0	0.417846
Ai02g28859	-	-	-	-	0	4.09644	0	2.23651	2.41213	0	0
Ai02g28871	-	-	-	-	0	0.304756	0	1.1647	0	0	0
Ai02g28877	hypothetical protein NitaMp092 [Nicotiana tabacum] dbj|BAD83496.1| hypothetical protein (mitochondrion) [Nicotiana tabacum]	-	-	-	0	0	0.158424	0.44028	2.5642	5.3277	0
Ai02g28879	-	-	-	-	0	0.344363	0	1.31607	0.354853	0	0
Ai02g28882	-	-	-	-	0	0.692895	0.352906	0.490384	2.97501	0	0
Ai02g28883	conserved hypothetical protein [Ricinus communis] ref|XP_002539833.1| conserved hypothetical protein [Ricinus communis] gb|EEF22550.1| conserved hypothetical protein [Ricinus communis] gb|EEF24130.1| conserved hypothetical protein [Ricinus communis]	-	-	-	0	2.06963	2.40841	3.30518	2.03859	0	0
Ai02g28887	-	-	-	-	0	0.386189	0	0.655964	0.795906	2.48051	0
Ai02g28902	-	-	-	-	0	0.376782	0.0959514	0.346659	2.45898	0	0.265177
Ai02g28904	-	-	-	-	0	1.3157	0	0.83805	2.03368	0	0
Ai02g28905	-	-	-	-	0.582707	1.43077	0.32582	1.05467	4.73237	0	0.600303
Ai02g28906	predicted protein [Populus trichocarpa] ref|XP_002333225.1| predicted protein [Populus trichocarpa]	-	-	-	0	0.239294	0.0685561	0.144799	1.17688	0	0
Ai02g28914	-	-	-	-	0	0.660129	0.252163	0.700792	2.38083	0	0
Ai02g28918	-	-	-	-	0	0	0	0.0691224	0.335476	1.04554	0
Ai02g28922	-	-	-	-	0.486919	0.542971	0.0907535	0.479209	1.9583	0	0
Ai02g28923	-	-	-	-	0	0.571189	0.0436378	0.751903	5.12072	0	0.2412
Ai02g28948	-	-	-	-	0	0	0	0	1.41771	0	0
Ai02g28968	-	-	-	-	0	1.94671	2.04734	3.21849	2.23128	1.84758	7.39843
Ai02g28970	Ankyrin repeat family protein, putative [Theobroma cacao]	-	-	-	4.94237	0.803836	0	0	0	0	0.565735
Ai02g28973	-	-	-	-	0.970184	1.15794	1.26825	1.72473	0.946566	4.43796	2.72803
Ai02g28997	PREDICTED: zinc finger protein NUTCRACKER-like [Vitis vinifera]	-	-	-	44.1934	14.8255	23.7578	8.10106	18.9647	23.3195	41.7498
Ai02g29018	-	-	-	-	2.9847	5.0971	16.689	4.63806	35.2659	0	0
Ai02g29036	-	-	-	-	0	0	0.469153	0.0869222	0	1.31478	0
Ai02g29055	-	-	-	-	2.71525	3.97452	0.253039	7.03225	0.3413	0	4.19587
Ai02g29056	PREDICTED: uncharacterized protein LOC101489881 [Cicer arietinum] ref|XP_004517197.1| PREDICTED: uncharacterized protein LOC101512408 [Cicer arietinum]	-	-	-	0	10.5752	0	0	0	0	0
Ai02g29072	-	-	-	-	0	0.794905	0	0	0	25.5286	0
Ai02g29094	predicted protein [Populus trichocarpa]	"lipid metabolic process"	"Fatty acid biosynthesis"	"Oleoyl-[acyl-carrier-protein]hydrolase."	0.431563	10.0527	0	0.55018	0	0	5.84386
Ai02g29098	hypothetical protein PRUPE_ppa021264mg [Prunus persica]	-	-	-	3.72377	0.908463	0	0.385769	0	0	0
Ai02g29118	-	-	-	-	26.7457	1.24285	0	0.263881	1.60089	0	0
Ai02g29127	-	-	-	-	0	0	0	0	0	0	4.02803
Ai02g2918	-	-	-	-	6.40978	26.5837	31.0615	31.8734	37.0618	10.044	26.4133
Ai02g29205	-	-	-	-	64.1234	16.0253	0.2915	0	0	0	257.794
Ai02g29210	-	-	-	-	1.43749	0	0	0.0496394	0	0	0
Ai02g29223	hypothetical protein PRUPE_ppa013918mg [Prunus persica]	-	-	-	228.386	41.4539	0	5.4891	0	123.11	359.511
Ai02g29252	-	-	-	-	6.23068	3.52161	3.42559	2.02974	0.479244	5.05391	0
Ai02g29253	-	-	-	-	0	0	0	2.50617	5.88593	0	1.78232
Ai02g29259	-	-	-	-	4.62686	6.81535	1.59968	3.80918	5.21463	6.45221	4.99343
Ai02g29265	-	-	-	-	0	8.12453	0	1.58294	0.534208	0	0
Ai02g29280	hypothetical protein PRUPE_ppa000990mg [Prunus persica]	-	-	-	7.59216	7.40882	75.7052	17.3034	2.86294	11.8968	23.4643
Ai02g29284	-	-	-	-	0	0	0	0	3.46921	0	0
Ai02g29286	-	-	-	-	0	0	1.41964	0.526049	0	51.7202	0
Ai02g29295	-	-	-	-	6.40978	3.12749	4.77869	7.96834	3.22277	0	0
Ai02g29296	PREDICTED: uncharacterized protein LOC101305037 [Fragaria vesca subsp. vesca]	-	-	-	0	0	2.33498	5.51261	1.43845	8.96613	6.08616
Ai02g29303	-	-	-	-	3.58712	1.33749	2.19118	4.19307	1.28381	0	0
Ai02g2931	hypothetical protein PRUPE_ppa018374mg, partial [Prunus persica]	"cell surface receptor signaling pathway"	-	-	23.8473	1.21205	0	0.72056	0	0	0
Ai02g29327	-	-	-	-	0	0.494241	0	0.839497	1.01859	3.17454	0
Ai02g29359	Nine-cis-epoxycarotenoid dioxygenase 4, putative [Theobroma cacao]	-	-	-	2.22157	1.08396	0	2.76176	0	6.96234	16.0206
Ai02g29367	-	-	-	-	0	1.12222	33.1948	3.19799	36.6299	0.901009	1.18472
Ai02g29408	-	-	-	-	0	0.899384	1.89695	0.705767	0	0	28.1932
Ai02g29409	conserved hypothetical protein [Ricinus communis] gb|EEF50602.1| conserved hypothetical protein [Ricinus communis]	-	-	-	0	2.57228	0.818821	0	0.220886	0	0
Ai02g2941	-	-	-	-	0	0	0	0	10.4383	16.266	0
Ai02g2943	unnamed protein product [Vitis vinifera]	-	-	-	7.43467	21.6417	16.1875	24.6991	16.0142	23.5648	12.1851
Ai02g29441	-	-	-	-	66.5889	43.5288	15.5934	16.0962	34.124	5.35097	1.75897
Ai02g29449	hypothetical protein VITISV_038350 [Vitis vinifera]	-	-	-	51.0623	0.867922	2.4987	0.200325	6.8796	0	24.2616
Ai02g29477	predicted protein [Populus trichocarpa] gb|EEE92160.1| hypothetical protein POPTR_0006s26370g [Populus trichocarpa]	-	-	-	4.85046	3.28954	9.61125	3.68321	0	0	0
Ai02g29478	-	-	-	-	0	0.463131	4.14699	2.82466	2.30896	5.30683	0
Ai02g29484	-	-	-	-	2.3554	0	0	0.732032	0	0	0
Ai02g29489	Nbs-lrr resistance protein isoform 1 [Theobroma cacao] gb|EOY13023.1| Nbs-lrr resistance protein isoform 1 [Theobroma cacao]	"ADP binding"	"Plant-pathogen interaction"	-	0	0.031956	0	0	0	0.865557	1.0251
Ai02g29495	Calcium-dependent lipid-binding family protein, putative [Theobroma cacao]	-	-	-	0	0	0	1.7412	0	0	1.82264
Ai02g295	-	-	-	-	0	9.42575	0	0	0.388515	2.42168	0
Ai02g29538	PREDICTED: uncharacterized protein LOC100255461 [Vitis vinifera]	-	-	-	5.59642	11.3387	17.5213	9.96285	19.5783	26.677	2.6731
Ai02g29564	-	-	-	-	0	25.6815	0	0	0	0	0
Ai02g2967	-	-	-	-	3.68864	5.39935	1.375	11.4639	15.7642	5.78005	19.0002
Ai02g29684	-	-	-	-	0	19.7484	0	0	0	0	0
Ai02g29783	-	-	-	-	0	26.148	0	0	0	0	0
Ai02g29797	-	-	-	-	2.64187	0	0.492399	0.821063	0	0	0
Ai02g29799	-	-	-	-	104.465	145.855	78.0851	217.344	218.234	160.509	36.4623
Ai02g29801	-	-	-	-	0	412.232	0	0	0	0	0
Ai02g29822	PREDICTED: uncharacterized protein LOC100265450 [Vitis vinifera]	-	-	-	0	187.576	0	0.135925	0	0	0
Ai02g29830	-	-	-	-	1.41665	4.83855	12.1458	4.69632	16.3824	2.21988	4.3783
Ai02g29870	-	-	-	-	0	2.57807	9.35559	4.65269	0	4.13977	2.72164
Ai02g29894	Plastid movement impaired 2 [Theobroma cacao]	"plasma membrane"	-	-	4.64416	4.72515	1.41704	15.0638	5.77095	0	2.05778
Ai02g29903	PREDICTED: protein SMG9 [Vitis vinifera] emb|CBI26528.3| unnamed protein product [Vitis vinifera]	-	-	-	1.24521	0.911356	1.39252	1.16099	2.19128	1.95123	0
Ai02g29918	PREDICTED: cysteine-rich receptor-like protein kinase 25-like [Vitis vinifera]	"protein kinase activity"	-	-	0	0	0	0.0526733	0	2.39019	0
Ai02g29928	Uncharacterized protein TCM_021769 [Theobroma cacao]	-	-	-	0	0	0	0.3426	1.29762	0	0
Ai02g29958	hypothetical protein PRUPE_ppa023415mg [Prunus persica]	-	-	-	1.77361	1.83602	2.87379	2.68468	2.8118	4.61166	4.88456
Ai02g29959	-	-	-	-	0	25.2098	1.56161	0.144663	0	0	0
Ai02g29979	-	-	-	-	9.18448	12.1636	28.1229	16.0392	11.8745	24.6719	27.0338
Ai02g300	hypothetical protein VITISV_041158 [Vitis vinifera]	-	-	-	5.7948	4.16674	6.19609	4.77096	1.6868	5.73497	4.08459
Ai02g3000	-	-	-	-	14.6624	5.36561	0.455469	5.56954	0	0	7.55256
Ai02g3002	predicted protein [Populus trichocarpa] gb|EEE92520.1| hypothetical protein POPTR_0006s07160g [Populus trichocarpa]	-	-	-	1.29899	3.16906	0.24211	4.17169	0	2.0355	5.35287
Ai02g30082	-	-	-	-	0	4.78905	0	0	0	0	0
Ai02g30094	-	-	-	-	0	0	1.13867	1.2658	1.53585	9.57322	6.2938
Ai02g30134	-	-	-	-	0	5.0337	5.96076	4.16814	7.26185	9.69951	8.50245
Ai02g30147	-	-	-	-	0	0.350693	1.07169	0	0	2.25252	0
Ai02g30149	-	-	-	-	0	0	0.513205	0	0.173053	0	2.83664
Ai02g30200	-	-	-	-	11.4999	4.20832	6.43016	5.95673	10.1185	0	11.8472
Ai02g30243	-	-	-	-	0	3.28926	5.02587	4.88863	15.2526	0	0
Ai02g30246	MSF1-like family protein isoform 2 [Theobroma cacao]	-	-	-	0	11.0397	7.36451	9.17681	24.0375	22.9148	10.2198
Ai02g30252	UDP-glucosyltransferase, putative [Ricinus communis] gb|EEF47699.1| UDP-glucosyltransferase, putative [Ricinus communis]	"metabolic process"	-	"Flavonol3-O-glucosyltransferase."	0	0.145631	0.667558	0.556568	2.25102	2.80619	0
Ai02g30262	Uncharacterized protein isoform 1 [Theobroma cacao]	-	-	-	1.54748	0	0	0	0	0	0
Ai02g30265	unknown protein [Arabidopsis thaliana]	"metabolic process"	-	"Alpha-L-fucosidase."	0	0.439579	0.67166	1.23132	0	4.44478	0
Ai02g3035	-	-	-	-	0	0	0.314117	0	19.9131	0	0
Ai02g30407	-	-	-	-	0	3.8967	0	0	0	0	0
Ai02g30408	-	-	-	-	0	0.808921	0.561976	1.20678	0.812501	0	2.75182
Ai02g3041	-	-	-	-	0	0.564429	0.431214	0	0	0	4.7669
Ai02g30422	-	-	-	-	4.91476	6.26893	6.68066	3.0052	6.18572	18.0613	5.21596
Ai02g30423	-	-	-	-	47.1479	2.90766	0	0.747586	0	0	17.7701
Ai02g30445	-	-	-	-	0	0	0	1.11997	0	2.82344	0
Ai02g30458	-	-	-	-	0	0	1.1925	0.368234	0	0	0
Ai02g3048	-	-	-	-	0	0.577413	0.176453	1.12788	0	0	0
Ai02g30545	-	-	-	-	0	0.765993	0.589626	0.665181	0	5.02175	0
Ai02g30574	-	-	-	-	0	0.958679	0.732413	27.4788	26.6728	6.15765	2.02414
Ai02g30579	Uncharacterized protein TCM_016223 [Theobroma cacao]	-	-	-	0	1.71292	0	0	0	0	0
Ai02g30593	-	-	-	-	1009.4	250.218	995.815	1027.19	1.1667	447.242	611.974
Ai02g30641	-	-	-	-	1.83854	0	0	0	0	0	0
Ai02g30648	-	-	-	-	0	1.63057	0	0	0	0	0
Ai02g30661	-	-	-	-	3.00766	0	0	0	0	0	0
Ai02g30680	-	-	-	-	9.76892	4.52683	9.80786	8.61601	4.89179	6.52766	4.81121
Ai02g3070	-	-	-	-	0	477.854	0	52.226	1.19871	0	29.4734
Ai02g30701	-	-	-	-	1.01955	0.856622	0.164526	0.418234	0.128154	0	0
Ai02g30703	poplyprotein [Citrus yellow mosaic virus] gb|AAL18495.1|AF347695_3 unknown [citrus yellow mosaic virus]	"peptidase activity"	-	"RNA-directedDNApolymerase."	0	0.75018	0	0.639362	1.96749	0	0.173772
Ai02g30737	-	-	-	-	12.8617	17.8882	16.7093	18.8482	5.9773	22.4557	36.0303
Ai02g30745	-	-	-	-	2.43554	4.4851	13.4176	5.69586	18.53	1.92819	4.25043
Ai02g30782	-	-	-	-	0	0.607571	0	1.03199	0.626079	7.80491	0
Ai02g30788	-	-	-	-	9.77491	16.693	9.10939	36.4552	31.9457	0	20.1402
Ai02g30856	-	-	-	-	0	0.532897	0.814247	0.565723	0.274565	1.71141	2.2503
Ai02g30867	Basic-leucine zipper transcription factor family protein, putative isoform 2, partial [Theobroma cacao]	-	-	-	10.1369	40.9818	24.5616	53.4076	25.8478	15.8844	25.3617
Ai02g30887	-	-	-	-	0	0.564429	0.710286	1.08913	0	0	0
Ai02g30928	hypothetical protein POPTR_0005s04470g [Populus trichocarpa]	-	-	-	0	1.1108	1.03874	0.541226	1.15552	0	0
Ai02g30989	-	-	-	-	0	0	0	0	0	5.8351	0
Ai02g30998	-	-	-	-	3.93148	1.42914	1.5654	1.51932	1.87885	2.79765	1.97233
Ai02g3100	predicted protein [Populus trichocarpa] gb|EEF01791.1| hypothetical protein POPTR_0010s06790g [Populus trichocarpa]	-	-	-	0	1.93138	0	0.13669	0	0.689185	0
Ai02g31010	-	-	-	-	0	1.90777	2.915	0.810115	0	12.2537	0
Ai02g3103	-	-	-	-	0	0	0.149641	0.166348	0	1.25808	0
Ai02g31065	-	-	-	-	0	7.42454	9.69922	0.35401	0	0	2.64277
Ai02g31067	-	-	-	-	0	0	5.44933	0.491883	0.386986	0	0
Ai02g31079	-	-	-	-	1.57085	0.325959	0.497669	2.79326	3.99191	0	0
Ai02g3110	-	-	-	-	0.960679	2.46293	5.70086	6.22572	3.24111	8.49689	3.95876
Ai02g31102	-	-	-	-	9.12652	6.12652	0.988137	9.68027	0	11.423	12.2889
Ai02g31110	-	-	-	-	0	2.12665	0	0.31071	0	211.082	284.559
Ai02g31153	-	-	-	-	6.17363	3.51432	9.20528	3.6242	32.5923	3.22466	8.48007
Ai02g31180	-	-	-	-	1.05746	1.20684	2.70613	1.81806	0	0	0
Ai02g31183	-	-	-	-	18.7304	5.52149	43.0559	22.1528	23.1512	25.6814	29.748
Ai02g31200	-	-	-	-	8.1246	1.23881	0	0.946888	0	3.18278	8.36994
Ai02g31207	-	-	-	-	0	0	0	0.216608	2.62819	0	0
Ai02g31225	-	-	-	-	0	4.76943	0	1.01264	0	0	0
Ai02g31233	-	-	-	-	0	0	0	0.688991	0	4.50504	0
Ai02g31278	-	-	-	-	2.09089	1.5303	0	0	0	0	0
Ai02g31318	-	-	-	-	0	1.63804	1.25991	1.06036	0.876487	0	0
Ai02g31319	-	-	-	-	0	0	0	0	8.52553	0	0
Ai02g31362	-	-	-	-	25.0132	122.046	38.5232	81.4207	45.0102	109.334	14.9186
Ai02g31367	-	-	-	-	0	2.21834	2.71163	4.80417	0.457183	0	1.8735
Ai02g31412	-	-	-	-	7.34955	1.47625	1.80509	1.90081	0	17.0924	5.96589
Ai02g31426	Transducin family protein / WD-40 repeat family protein isoform 3 [Theobroma cacao]	-	-	-	1.73007	0	0	0.179229	0.915099	0	0
Ai02g31484	-	-	-	-	1.49807	3.65473	7.81802	5.12142	5.6491	0	4.62992
Ai02g31563	-	-	-	-	7.49514	4.57134	6.05352	3.75293	4.08251	1.95746	5.14765
Ai02g31564	hypothetical protein PRUPE_ppa001251mg [Prunus persica]	-	-	-	1.46574	1.3069	0.266747	2.22322	1.34	2.01045	1.71357
Ai02g3157	-	-	-	-	0	1.04923	0.936416	4.27137	0	4.22724	0
Ai02g31584	-	-	-	-	3.76128	8.09014	16.1917	8.14462	4.21388	9.10082	15.89
Ai02g31592	-	-	-	-	0	5.61109	1.71471	5.71846	2.54409	0	0
Ai02g31689	-	-	-	-	0	2.05875	1.04856	0.875106	5.66246	0	0
Ai02g31694	-	-	-	-	19.8418	13.1299	8.00741	11.3251	4.31069	9.98793	3.59608
Ai02g31696	-	-	-	-	0	22.325	0.775267	0	0	0	0
Ai02g31729	hypothetical protein ARALYDRAFT_919345 [Arabidopsis lyrata subsp. lyrata] gb|EFH42671.1| hypothetical protein ARALYDRAFT_919345 [Arabidopsis lyrata subsp. lyrata]	"cytoplasm"	-	"Histonedeacetylase."	1.13332	0.96771	0.316848	30.5848	1.56701	7.1036	1.75132
Ai02g31755	chitinase CHI1 [Citrus sinensis]	"metabolic process"	"Amino sugar and nucleotide sugar metabolism"	"Chitinase."	0	8.96509	0	0.152277	1043.92	0	0
Ai02g31763	-	-	-	-	311.097	202.804	0.950545	86.8232	0.427367	114.546	395.798
Ai02g31766	-	-	-	-	0.526949	0.693288	0.550699	0.59524	5.83056	0	0
Ai02g31835	-	-	-	-	2.57234	1.82357	1.1986	2.64871	0.97001	0	1.32501
Ai02g3184	-	-	-	-	74.3613	277.973	0.894173	146.367	0	11.2764	19.7695
Ai02g3185	-	-	-	-	18.046	9.53886	23.5443	26.7961	93.0016	14.1389	18.5909
Ai02g31855	-	-	-	-	2.60664	0	0	5.94084	0	0	0
Ai02g3186	conserved hypothetical protein [Ricinus communis] gb|EEF34163.1| conserved hypothetical protein [Ricinus communis]	-	-	-	2.12498	4.66575	17.8227	18.0515	61.434	19.9789	2.18915
Ai02g31873	conserved hypothetical protein [Ricinus communis] gb|EEF31495.1| conserved hypothetical protein [Ricinus communis]	-	-	-	1.61442	0.424071	0.870809	0.824344	8.90941	2.07584	0
Ai02g31876	-	-	-	-	0	0	0	0.170192	0	2.57431	1.69245
Ai02g31889	-	-	-	-	20.9266	2928.56	25.0444	3276.17	22.7046	5272.55	394.861
Ai02g31945	-	-	-	-	0	0	1.53961	1.14101	0	0	0
Ai02g31960	-	-	-	-	0	0.867169	2.31875	1.47294	13.8506	8.35481	0
Ai02g31962	-	-	-	-	0	0	0	0.515997	1.25216	0	0
Ai02g31994	-	-	-	-	8.59333	22.0127	36.0371	12.0182	17.2825	0	8.85282
Ai02g320	hypothetical protein LOTGIDRAFT_161652 [Lottia gigantea]	-	-	-	0.57052	4.54673	4.67875	4.59039	6.93224	3.57599	1.1755
Ai02g3200	-	-	-	-	0	1.59646	0	0	0	0	0
Ai02g32003	-	-	-	-	6.04832	2.91573	2.30318	3.39128	1.94275	0	0
Ai02g32023	-	-	-	-	0	0	0	0.307168	0	1.95123	2.97786
Ai02g32029	-	-	-	-	20.5223	2.79384	3.26429	5.39649	0	3.16748	0
Ai02g32031	-	-	-	-	9.728	7.9613	4.19517	6.57833	0	14.8455	6.10308
Ai02g32035	-	-	-	-	0	57.3666	0.509616	0	2.06212	85.6903	11.2672
Ai02g32058	-	-	-	-	576.8	467.759	6779.38	812.647	8.88444	442.012	612.556
Ai02g32074	PREDICTED: uncharacterized protein LOC100250065 isoform 1 [Vitis vinifera] emb|CBI15240.3| unnamed protein product [Vitis vinifera]	-	-	-	2.79283	2.04404	0	2.02529	0	0	8.6315
Ai02g32090	-	-	-	-	0	5.96179	17.3078	9.11379	4.91472	15.3171	10.0701
Ai02g32101	-	-	-	-	16.2915	43.7198	66.8022	91.1379	57.3384	102.114	50.3504
Ai02g32106	-	-	-	-	1.06538	0	0	0	0	0	0
Ai02g32133	-	-	-	-	0	0	3.27529	0.455121	0	0	0
Ai02g32189	-	-	-	-	0	0	0.495749	2.47994	8.6927	0	2.74016
Ai02g32193	-	-	-	-	0	0.85542	0	0.768435	0	0	1.57345
Ai02g32197	-	-	-	-	7.51916	12.8408	1.40144	7.78957	9.45138	47.1297	46.4773
Ai02g3220	-	-	-	-	19.7973	2.20288	0	2.49967	0	1206.51	628.752
Ai02g32208	PREDICTED: uncharacterized protein LOC100256578 [Vitis vinifera]	-	-	-	1.66342	3.83752	2.40826	4.48748	0.752208	10.7703	6.68535
Ai02g3221	-	-	-	-	46.4904	25.5921	5.11014	37.5419	0.299678	179.323	109.297
Ai02g32228	-	-	-	-	0	2.38451	1.52676	1.06423	0	6.27064	0
Ai02g32240	Uncharacterized protein TCM_016791 [Theobroma cacao]	-	-	-	13.75	8.63509	9.51953	22.1213	14.0276	21.9811	12.3569
Ai02g32286	hypothetical protein MTR_8g104890 [Medicago truncatula] gb|AET05387.1| hypothetical protein MTR_8g104890 [Medicago truncatula]	-	-	-	0	0	23.6757	0.569581	0.502434	0	3.96814
Ai02g32292	-	-	-	-	0	2.28671	23.076	0.98294	0	4.19648	2.75893
Ai02g32322	conserved hypothetical protein [Ricinus communis] gb|EEF45471.1| conserved hypothetical protein [Ricinus communis]	-	-	-	6.38533	6.40169	7.48914	10.2417	14.2986	3.1012	1.30165
Ai02g32346	talisin [Talisia esculenta]	"negative regulation of endopeptidase activity"	-	-	2.3554	181.05	0.146336	19.5431	0	0	5.66189
Ai02g32368	unnamed protein product [Vitis vinifera]	"ADP binding"	-	-	7.87241	4.90814	1.46728	3.08097	0.219898	0	1.80225
Ai02g32393	-	-	-	-	9.19991	28.0555	44.5824	50.9896	27.7537	21.6242	14.2166
Ai02g32394	-	-	-	-	13.827	66.0062	48.923	59.8742	66.6374	25.3217	25.6929
Ai02g32396	-	-	-	-	2.01544	1.47508	2.25387	2.29672	0	0	2.07631
Ai02g32400	-	-	-	-	0	0.722641	1.65625	1.53431	0.744654	0	0
Ai02g32406	-	-	-	-	15.0383	7.33758	1.68173	4.98532	0	4.71297	0
Ai02g32413	conserved hypothetical protein [Ricinus communis] gb|EEF30663.1| conserved hypothetical protein [Ricinus communis]	-	-	-	0	4.27509	0	0.121639	0	0	0
Ai02g32422	-	-	-	-	0	220.151	0	1.54308	3.12046	134.207	7.67244
Ai02g32427	Uncharacterized protein TCM_029860 [Theobroma cacao]	-	-	-	44.1812	39.3948	81.9309	105.612	78.2126	85.3063	27.3087
Ai02g32450	-	-	-	-	0	0	0	0	0	1.27378	0
Ai02g32481	-	-	-	-	0	1.90896	0	0.0769308	0	5.14608	0
Ai02g32512	-	-	-	-	2.47466	3.32049	0	0.769097	0.933174	7.75552	2.54939
Ai02g32553	-	-	-	-	61.3961	104.849	623.955	209.559	2.43705	96.2069	133.158
Ai02g32571	-	-	-	-	7.81993	1.90777	8.74501	7.29104	23.5906	0	0
Ai02g32609	hypothetical protein PRUPE_ppa009311mg [Prunus persica]	-	-	-	19.1344	10.5106	4.35659	7.48542	2.78365	11.6999	14.7725
Ai02g32610	-	-	-	-	2.65984	6.21942	28.008	25.4916	19.2535	15.6297	14.3858
Ai02g32649	-	-	-	-	30.1659	5.9441	150.191	10.4467	1.45837	36.3612	22.71
Ai02g32653	-	-	-	-	7.9848	5.94346	4.2856	7.81211	3.42908	0	16.1199
Ai02g32666	hypothetical protein POPTR_0005s02820g [Populus trichocarpa]	"transferase activity	"Phenylpropanoid biosynthesis"	"AnthranilateN-benzoyltransferase."	248.683	8.72768	0.808849	4.40557	3.8366	11.143	162.643
Ai02g3268	-	-	-	-	0	24.6614	0	0	0	0	0
Ai02g32680	-	-	-	-	36.6559	29.8089	9.10939	8.86063	0	57.4393	0
Ai02g32688	-	-	-	-	10.112	11.5124	8.79527	10.1264	4.23683	15.8453	0
Ai02g32703	-	-	-	-	0	0	0	1.43383	0	0	0
Ai02g32720	hypothetical protein AMTR_s00140p00087970 [Amborella trichopoda]	-	-	-	1.42842	1.70731	0.249943	2.45302	0.592135	0	0
Ai02g32723	-	-	-	-	0	0.631712	0.241308	2.01188	6.83504	0	0
Ai02g32763	-	-	-	-	52.7725	86.6105	127.867	95.9216	110.355	169.146	96.3763
Ai02g32796	-	-	-	-	0	0	2.67432	0	0	0	0
Ai02g32811	-	-	-	-	0	0	0.958883	2.66485	1.29335	0	0
Ai02g32823	-	-	-	-	5.01277	6.11465	9.34296	10.9054	8.82129	39.2747	5.16415
Ai02g32862	-	-	-	-	6.70827	0	0	0.518358	0	0	0
Ai02g32874	conserved hypothetical protein [Ricinus communis] gb|EEF49384.1| conserved hypothetical protein [Ricinus communis]	-	-	-	0	3.95393	0	30.6417	0	0	0
Ai02g32882	Uncharacterized protein TCM_017094 [Theobroma cacao]	-	-	-	0.442804	7.56195	30.7842	5.22951	7.12439	14.5712	6.84264
Ai02g32900	-	-	-	-	1.24821	2.78719	0	0.878753	0.526034	27.9692	0
Ai02g32929	predicted protein [Populus trichocarpa] gb|EEE89488.1| type 1 protein phosphatase-1 [Populus trichocarpa]	-	-	-	6.13371	19.3184	6.73362	11.5036	13.587	17.759	0
Ai02g32959	-	-	-	-	4.91819	5.39935	6.87501	5.34982	3.09102	0	0
Ai02g32972	-	-	-	-	0	0	4.50576	1.07629	0	4.73116	0
Ai02g33017	-	-	-	-	3.68864	3.64946	5.28781	7.74202	6.75142	5.78005	0
Ai02g33020	PREDICTED: dof zinc finger protein DOF3.4 [Vitis vinifera]	"DNA binding"	-	-	0	8.29466	28.5163	51.0725	11.7526	0	0
Ai02g33038	-	-	-	-	4.42637	0	0.577868	4.53665	0	0	0
Ai02g33062	unnamed protein product [Vitis vinifera]	-	-	-	10.2045	0	0.798521	0.231042	1.97112	0	2.13893
Ai02g33077	Early nodulin 16 precursor, putative [Ricinus communis] gb|EEF35206.1| Early nodulin 16 precursor, putative [Ricinus communis]	-	-	-	0	0	4.47636	0.497614	0	0	0
Ai02g33084	-	-	-	-	0	0	0	0	0	1.84174	0
Ai02g33089	-	-	-	-	0	0.554585	1.69477	0	2.85739	0	0
Ai02g33090	conserved hypothetical protein [Ricinus communis] gb|EEF36137.1| conserved hypothetical protein [Ricinus communis]	-	-	-	0	1.86124	0.710977	2.76625	0	2.98871	3.92979
Ai02g33091	-	-	-	-	0	2.85595	0	0.242549	2.06006	7.33755	1.206
Ai02g33095	-	-	-	-	1292.69	130.742	0.163032	94.207	0.219898	0	635.658
Ai02g33099	unknown [Populus trichocarpa]	-	-	-	2.79283	5.1101	5.7259	10.1264	68.1039	4.37633	2.87717
Ai02g33111	-	-	-	-	5.39305	11.1835	5.02587	10.6153	3.38946	4.22542	5.55591
Ai02g33172	-	-	-	-	2.1078	3.5789	0	1.27602	0	3.30289	2.89791
Ai02g33182	-	-	-	-	1.53332	1.12222	0.285785	10.8015	0.770936	12.0134	3.15924
Ai02g33187	-	-	-	-	4.76825	0	0	0	8.39098	7.47178	0
Ai02g33190	Delay of germination 1, putative [Theobroma cacao]	-	-	-	5.6175	0	0.474207	0.194953	0.995002	0	0
Ai02g33191	-	-	-	-	0	0	1.13867	0.632902	3.0717	0	0
Ai02g33200	predicted protein [Populus trichocarpa] gb|EEE83093.1| hypothetical protein POPTR_0001s22780g [Populus trichocarpa]	-	-	-	3.90176	3.47259	4.33381	5.82378	1.76477	4.91114	3.3544
Ai02g33202	-	-	-	-	0	4.52079	0	1.34379	0	0	0
Ai02g33205	-	-	-	-	2.08868	3.13792	1.74946	2.89227	2.73522	3.48507	2.28157
Ai02g33243	Chloroplast, high sulfur B2-like protein [Theobroma cacao]	-	-	-	0	5.19581	64.2378	3.16749	0	10.4954	4.09731
Ai02g33256	-	-	-	-	0	1519.89	0.371812	33.8926	1.50451	0	0
Ai02g33264	-	-	-	-	0	8.83228	10.7963	11.2516	16.3824	0	0
Ai02g3327	-	-	-	-	0.884607	0.431623	21.1667	0.366568	41.5769	0	0
Ai02g33270	-	-	-	-	0	8.49997	15.8738	19.6513	35.0356	12.1324	7.9763
Ai02g33273	-	-	-	-	40.9915	1.53853	0	1.30664	0	0	0
Ai02g33292	-	-	-	-	0	0.545078	0	1.15731	0	0	0
Ai02g333	Uncharacterized protein TCM_022041 [Theobroma cacao]	-	-	-	1.54544	0	0	0.640407	0	4.84337	0
Ai02g3333	JHL10I11.10 protein, putative isoform 2 [Theobroma cacao]	"intracellular"	"Circadian rhythm - plant"	-	27.0804	11.1317	6.77586	19.907	5.40899	8.71944	17.5797
Ai02g33335	-	-	-	-	0	3.27671	6.11928	5.10187	10.5047	9.35398	3.07483
Ai02g3335	unnamed protein product [Vitis vinifera]	-	-	-	1.60244	0	0	0	0	0	3.30167
Ai02g33354	PREDICTED: pentatricopeptide repeat-containing protein At3g61360 [Vitis vinifera] emb|CBI18524.3| unnamed protein product [Vitis vinifera]	-	-	-	0	3.0606	0.779413	1.73287	4.20511	0	8.61611
Ai02g3336	-	-	-	-	1.44279	0	0	0	0	0	0
Ai02g33365	NAD(P)-binding Rossmann-fold superfamily protein, putative [Theobroma cacao]	-	-	-	0	0	1.78953	0.860743	2.02283	4.06027	0
Ai02g33388	-	-	-	-	0	0	0.543903	1.36042	2.33744	0	5.14258
Ai02g33406	-	-	-	-	0	0	0	0	1.24111	0	0
Ai02g3341	-	-	-	-	12.8496	12.5753	0	12.2302	5.07623	17.2588	11.9723
Ai02g3342	-	-	-	-	0	9.62074	0	0.173844	0	11.833	32.8466
Ai02g33422	-	-	-	-	1.73007	0	0	0	0	0	0
Ai02g33434	-	-	-	-	0	0	0	0	7.1982	0	0
Ai02g33478	-	-	-	-	0	0.808378	0	1.02981	0	5.19225	0
Ai02g33493	-	-	-	-	38.5865	20.6504	11.622	15.2941	0	177.319	52.1811
Ai02g335	Uncharacterized protein isoform 1 [Theobroma cacao]	-	-	-	11.1783	8.06268	8.42434	6.92298	1.2829	6.09259	17.2737
Ai02g33512	-	-	-	-	11.8484	3.6132	18.2188	2.76176	1.48931	4.64156	9.15462
Ai02g33515	-	-	-	-	0	0	3.32257	0.861825	0	5.5868	0
Ai02g33545	-	-	-	-	0	0.472835	1.07315	0.316451	0.383962	0	0
Ai02g33554	Uncharacterized protein TCM_021769 [Theobroma cacao]	-	-	-	0	0.429034	0.401347	1.24001	0.230794	0	0
Ai02g33588	-	-	-	-	10.6249	3.62891	1.18818	1.54098	1.06842	3.32981	0
Ai02g33590	-	-	-	-	2.69653	0	0.502587	1.6761	2.03368	4.22542	0
Ai02g33618	-	-	-	-	102.317	38.3337	21.7944	22.7135	27.5592	5.72604	90.3484
Ai02g33630	-	-	-	-	0	1.01477	1.55053	0.430912	0	0	0
Ai02g3364	predicted protein [Populus trichocarpa] gb|EEE98213.1| cucumber protein kinase CsPK3 [Populus trichocarpa]	"stamen development"	-	"Non-specificserine/threonineproteinkinase."	0	2.24864	1.32025	0.996729	26.3714	2.59613	0
Ai02g33683	-	-	-	-	0	0	0	0	2.52037	0	0
Ai02g33709	-	-	-	-	0	0	2.65	0	0	0	0
Ai02g33737	hypothetical protein PRUPE_ppa009523mg [Prunus persica]	-	-	-	0	1.79978	0	0	0	0	0
Ai02g33744	-	-	-	-	15.959	5.84012	11.898	6.61318	0	0	8.22048
Ai02g33751	-	-	-	-	2.38412	0.581638	3.55488	1.23493	0	7.47178	0
Ai02g33789	-	-	-	-	2.14833	4.71702	3.40351	6.56549	18.3627	8.41601	6.63962
Ai02g33793	-	-	-	-	2.58938	6.31712	0	1.87775	0	0	2.66757
Ai02g33812	-	-	-	-	0	0	0	0	0	0	1.59211
Ai02g33814	-	-	-	-	177.938	28.5595	33.1647	18.1912	12.3604	25.6814	243.612
Ai02g33818	-	-	-	-	0	0	0	0.547375	0	8.27954	0
Ai02g33825	-	-	-	-	44.0559	16.122	0	13.6921	0	34.5175	51.0596
Ai02g33849	-	-	-	-	10.2894	4.39289	9.58883	15.4561	21.3402	40.3083	10.6001
Ai02g33851	-	-	-	-	12.2071	4.45399	0	0	0	0	0
Ai02g33852	Ankyrin repeat family protein [Theobroma cacao]	-	-	-	0.703231	0.171562	0	1.6756	0	5.50976	0
Ai02g33853	-	-	-	-	37.5958	22.0127	28.0289	24.1477	5.67083	0	54.2235
Ai02g33870	conserved hypothetical protein [Ricinus communis] gb|EEF34102.1| conserved hypothetical protein [Ricinus communis]	-	-	-	1.23733	0	0.461235	0	0	0	0
Ai02g33876	F-box family protein with a domain of Uncharacterized protein function, putative [Theobroma cacao]	-	-	-	0	0	0	0	0	1.55504	0
Ai02g33892	-	-	-	-	7.23086	25.1976	0	0.474498	0	0	0
Ai02g33904	-	-	-	-	0	1.43441	17.5339	3.95921	37.6918	0	0
Ai02g33921	-	-	-	-	0	2.07366	3.16848	7.92504	2.13683	0	0
Ai02g33940	-	-	-	-	23.9875	48.5721	32.6373	41.2513	3.6182	41.3469	29.6542
Ai02g33957	-	-	-	-	9.04038	0	0	0.234137	0	0	0
Ai02g33980	-	-	-	-	17.0156	11.654	1.41505	7.23079	0	2.9742	0
Ai02g34035	-	-	-	-	32.9638	18.4227	0.176881	22.7552	0.244232	10.4988	44.8455
Ai02g34064	Ankyrin repeat family protein, putative [Theobroma cacao]	-	-	-	0.242253	0	0	0	0	3.27381	0
Ai02g341	-	-	-	-	15.3763	50.9096	91.708	49.3806	28.163	79.1673	54.3106
Ai02g34115	-	-	-	-	11.0251	23.7184	35.4284	32.3976	22.1334	33.5729	21.3999
Ai02g34129	-	-	-	-	0	1.88888	2.16461	15.2398	0.973211	6.0662	3.98815
Ai02g34138	-	-	-	-	0	0.387758	0	0.164658	0	0	1.63741
Ai02g34155	-	-	-	-	72.6136	2.72539	5.20536	0	0	0	23.0173
Ai02g34165	-	-	-	-	0	15.836	0	0	5.37547	5.98326	0
Ai02g34188	-	-	-	-	0	0	1.51823	0	0	0	0
Ai02g34247	-	-	-	-	0	0.446785	0	0.379445	1.84158	1.43486	0
Ai02g34252	-	-	-	-	0.730834	0.356593	2.31566	2.19564	0.734911	0	3.76452
Ai02g34269	PREDICTED: putative uncharacterized protein At4g01020, chloroplastic-like [Vitis vinifera]	"intracellular"	-	-	3.2225	1.31028	0.400413	1.55791	0.810118	0	0
Ai02g34280	PREDICTED: uncharacterized protein LOC101308913 [Fragaria vesca subsp. vesca]	-	-	-	0	0.481512	0	0.36976	0	1.74121	2.27994
Ai02g34283	-	-	-	-	0	85.8522	0.673933	129.532	0	0	0
Ai02g3429	-	-	-	-	29.4835	27.9969	0.0845419	40.5527	2.96479	9.95081	14.486
Ai02g34296	-	-	-	-	0	0	0	0	0	0	6.94489
Ai02g34314	-	-	-	-	3.97623	1.2934	0.247034	2.19692	4.99802	4.1538	4.09631
Ai02g3432	-	-	-	-	72.8976	3.23351	0	15.7904	0	0	3.41359
Ai02g34333	-	-	-	-	390.996	136.862	329.522	123.278	17.0947	53.277	385.29
Ai02g34343	-	-	-	-	0	4.54231	0.991498	2.47994	0	8.33586	2.74016
Ai02g3436	-	-	-	-	0	2.69637	1.70047	0.303414	0	0	0
Ai02g34365	-	-	-	-	0	0	0	0	0	2.93151	0
Ai02g34386	-	-	-	-	1.02515	1.63685	0	0	0	8.21499	1.1283
Ai02g34391	Uncharacterized protein TCM_037899 [Theobroma cacao]	-	-	-	4.37682	13.5252	2.17538	14.5095	2.56739	4.57228	3.006
Ai02g34397	predicted protein [Populus trichocarpa]	"protein kinase activity"	"Plant-pathogen interaction"	"Non-specificserine/threonineproteinkinase."	0	1.451	0.421243	1.07996	1.42044	0	2.58705
Ai02g34434	-	-	-	-	31.102	18.7887	21.8073	34.9822	49.1472	62.661	19.835
Ai02g3445	-	-	-	-	18.2709	11.5893	8.85398	8.32829	23.4253	5.72604	3.76452
Ai02g34472	-	-	-	-	0	0	0.639255	0.355314	0	10.7489	0
Ai02g34490	-	-	-	-	0	0.249056	1.14165	0.105759	0.513286	1.5997	1.05171
Ai02g34502	predicted protein [Populus trichocarpa]	-	-	-	0	32.4433	0.201312	0	0	0	0
Ai02g3451	-	-	-	-	0	31.4468	45.647	39.6155	50.7674	87.5265	13.2792
Ai02g34519	-	-	-	-	5.4305	10.5987	4.04862	12.9393	2.7304	34.0381	11.189
Ai02g34546	-	-	-	-	5.06467	1.57904	1.70883	1.17557	3.2319	2.11597	3.70805
Ai02g34565	-	-	-	-	0	0	2.51497	10.6544	2.39742	0	0
Ai02g34588	-	-	-	-	31.9181	60.3479	130.878	136.397	335.003	250.076	139.748
Ai02g34642	-	-	-	-	18.2555	5.53396	2.46918	6.78049	2.38747	4.81694	0
Ai02g34653	-	-	-	-	5.31968	10.663	0.991498	10.5567	0.668669	4.16793	8.22048
Ai02g3467	PREDICTED: LOW QUALITY PROTEIN: interferon-related developmental regulator 1-like [Cucumis sativus]	-	-	-	5.8913	6.16264	15.0994	11.6509	40.4914	16.8632	12.0521
Ai02g3471	PREDICTED: epoxide hydrolase 2-like [Glycine max]	-	-	-	26.0618	45.8115	15.2303	15.089	254.127	25.8552	45.6004
Ai02g34731	PREDICTED: uncharacterized protein LOC101306474 [Fragaria vesca subsp. vesca]	-	-	-	0	0.805705	2.57104	1.42617	1.35003	2.97572	1.17844
Ai02g34737	-	-	-	-	3.03668	1.66154	9.75507	2.97528	0	1.28177	0
Ai02g3475	conserved hypothetical protein [Ricinus communis] gb|EEF43686.1| conserved hypothetical protein [Ricinus communis]	-	-	-	5.22595	3.70891	33.3826	19.9822	42.5186	13.4002	17.6196
Ai02g34759	-	-	-	-	6.20629	9.84168	8.09723	8.35833	3.12046	9.72517	3.19685
Ai02g34773	-	-	-	-	1.50383	0.366879	0.140144	1.94739	0	4.71297	0.774622
Ai02g34790	-	-	-	-	14.7546	2747.37	23.0313	3341.34	21.7917	13195.9	594.705
Ai02g34797	-	-	-	-	10.7614	58.6333	60.8407	44.9651	68.5355	39.3468	36.9544
Ai02g34833	predicted protein [Populus trichocarpa]	-	-	-	0	1.42371	0	0	5.86832	0	0
Ai02g34842	hypothetical protein VITISV_007923 [Vitis vinifera]	"metabolic process"	-	-	0	1.56631	0	0	0	0	0
Ai02g34846	PREDICTED: stem 28 kDa glycoprotein-like [Cicer arietinum]	-	-	-	0	3.30595	13.2935	0.0929147	0	0	0
Ai02g34848	-	-	-	-	0	1.67649	2.70123	1.72209	1.58786	0	2.53994
Ai02g34858	PREDICTED: transcription elongation factor A protein 2-like [Glycine max]	-	-	-	0	0.264234	0	0.503567	1.90598	0	0
Ai02g34861	-	-	-	-	16.0683	2.61339	4.68731	3.3883	7.67725	16.7859	5.51785
Ai02g34876	predicted protein [Populus trichocarpa] gb|EEF04792.1| hypothetical protein POPTR_0016s13520g [Populus trichocarpa]	-	-	-	1.06538	0.259914	0.397139	0.11037	1.33916	1.66944	1.09756
Ai02g34884	predicted protein [Populus trichocarpa]	"cellular carbohydrate metabolic process"	"Citrate cycle (TCA cycle)"	"Malatedehydrogenase."	0	1.90348	4.57873	2.14213	0.472569	0	0
Ai02g34897	-	-	-	-	6.5166	1.58981	1.21458	4.72567	1.63824	10.2114	0
Ai02g34916	-	-	-	-	187.979	276.994	103.006	360.852	126.176	50.0753	48.4139
Ai02g34918	-	-	-	-	112.954	105.987	140.892	145.821	18.5667	74.8838	102.939
Ai02g34926	-	-	-	-	0	0	4.77869	1.32806	0	0	0
Ai02g34928	C-terminal, putative [Theobroma cacao]	-	-	-	8.8701	11.7715	8.09076	12.546	9.38324	11.8185	10.0061
Ai02g34943	-	-	-	-	0	1.00172	0	0.54003	0	2.90372	1.90902
Ai02g34961	-	-	-	-	14.9664	24.1588	13.5987	20.435	4.23277	20.5206	19.2729
Ai02g34976	-	-	-	-	0	0	0	1.44663	3.51051	0	0
Ai02g3498	hypothetical protein PRUPE_ppb022195mg [Prunus persica]	"peptidase activity"	-	"Ubiquitinylhydrolase1."	17.099	3.61531	0	3.42468	0.286572	7.14502	8.22048
Ai02g35023	-	-	-	-	0	0	0.34538	0.575911	0	0	1.90902
Ai02g35085	-	-	-	-	0	0	2.54202	2.14973	1.54873	3.75663	0
Ai02g35094	-	-	-	-	0	0	0	2.25032	0	17.019	0
Ai02g35098	PREDICTED: oligopeptide transporter 7-like [Fragaria vesca subsp. vesca]	-	-	-	4.03089	3.54321	0	3.37116	4.01888	0	12.202
Ai02g3510	-	-	-	-	26.3365	1.48272	0	0	0	0	0
Ai02g35108	-	-	-	-	0	0	0	0	0	0	1.90902
Ai02g35111	-	-	-	-	0	0.973353	2.97449	2.47994	4.01201	0	0
Ai02g35114	-	-	-	-	0	0	1.1126	3.40223	0	0	3.07483
Ai02g35172	-	-	-	-	494.495	116.43	0.214339	0	0	0	189.555
Ai02g35181	-	-	-	-	0	100.131	0	0	0	0	0
Ai02g35209	-	-	-	-	0	0	2.14339	1.19135	0	0	0
Ai02g3522	hypothetical protein PRUPE_ppa006726mg [Prunus persica]	-	-	-	2.54721	0	1.42427	0.923584	0.320177	5.98716	2.62413
Ai02g35234	-	-	-	-	158.911	1047.01	1.93384	251.294	20.867	15.4027	105.201
Ai02g3524	hypothetical protein PRUPE_ppa020423mg, partial [Prunus persica]	"peptidase activity"	-	"Nepenthesin."	0	3.07705	0	0.141258	0.257091	0	0
Ai02g35254	-	-	-	-	0	0	0	8.584	0	0	0
Ai02g35262	hypothetical protein PRUPE_ppa019914mg, partial [Prunus persica]	-	-	-	0	0.190017	1.55236	0.700175	0	1.22049	2.9611
Ai02g35308	-	-	-	-	0	0.538918	2.05862	1.37308	0.555335	0	0
Ai02g35342	-	-	-	-	0	0	0	0	1.53585	0	0
Ai02g35346	-	-	-	-	0	1.12886	0	0	0	0	0
Ai02g35367	-	-	-	-	0	2.4149	21.2168	3.07639	14.9308	62.0441	20.3951
Ai02g3540	PREDICTED: vignain-like [Vitis vinifera]	"peptidase activity"	"Lysosome"	"Actinidain."	0	39.0937	0	0	0	0	0
Ai02g35403	-	-	-	-	11.4999	5.61109	19.2905	36.9317	17.3461	18.0202	23.6943
Ai02g35408	-	-	-	-	0	0	1.91777	0	0	0	0
Ai02g35425	-	-	-	-	18.3998	8.97775	17.1471	5.71846	4.62562	0	75.8218
Ai02g35431	-	-	-	-	0	3.40673	0	0	0	0	0
Ai02g35439	-	-	-	-	0	0	0	0	2.6566	0	0
Ai02g35440	hypothetical protein PRUPE_ppa013869mg [Prunus persica]	-	-	-	9.80555	0	0	1.90466	0	1.92065	73.237
Ai02g35463	-	-	-	-	0	0	0	0	0	24.5074	0
Ai02g35466	-	-	-	-	0	0	3.93919	5.47375	2.6566	0	0
Ai02g35472	-	-	-	-	0	0	2.12258	0	0	0	0
Ai02g35479	-	-	-	-	0	0	2.915	1.62023	3.93177	0	0
Ai02g35483	-	-	-	-	0	0	0	1.76112	0	0	0
Ai02g35487	-	-	-	-	0	3.81554	0	3.24046	3.93177	24.5074	0
Ai02g35491	-	-	-	-	3.90996	0	0	0	0	6.12686	0
Ai02g35496	-	-	-	-	0	1.90143	0	0	0	0	0
Ai02g35504	-	-	-	-	0	0	0	1.09475	0	0	0
Ai02g35520	-	-	-	-	12.9255	2.36501	27.1023	14.3946	6.4988	30.3811	6.65791
Ai02g35523	-	-	-	-	0	0	0	1.62023	3.93177	0	0
Ai02g35526	-	-	-	-	0	0	0	0	1.43495	0	0
Ai02g35532	-	-	-	-	0	0	0	4.379	0	0	0
Ai02g35539	-	-	-	-	0	0	0	0	1.51222	0	0
Ai02g35550	-	-	-	-	0	0	0	2.02529	0	0	0
Ai02g35558	-	-	-	-	10.7122	6.53346	10.9812	7.76823	2.693	33.5718	22.0714
Ai02g35565	unnamed protein product [Vitis vinifera]	-	-	-	0	6.79325	0	0	0	0	0
Ai02g35567	-	-	-	-	0	0	5.90879	1.09475	0	16.5591	0
Ai02g3557	-	-	-	-	30.0766	18.344	1.40144	3.50531	0	0	0
Ai02g35571	-	-	-	-	0	0	0	0	1.46708	0	0
Ai02g35573	-	-	-	-	13.4826	1.64463	0	0.698375	0	0	0
Ai02g35574	-	-	-	-	0	0	1.8793	0.812436	0	0	1.15416
Ai02g35580	-	-	-	-	0	0	0	0	8.67303	0	0
Ai02g35591	-	-	-	-	2.1602	2.10803	0	1.11894	0	0	0
Ai02g35593	-	-	-	-	91.5098	24.3545	1.93817	6.8946	13.5939	0	4.28514
Ai02g35600	-	-	-	-	0	0.386189	1.18016	2.45986	0	2.48051	1.63078
Ai02g35616	-	-	-	-	0	3.12749	2.38935	0.664029	3.22277	0	6.60333
Ai02g35618	-	-	-	-	4.03089	1.96677	4.50774	2.08793	0	0	4.15261
Ai02g35629	-	-	-	-	0	0	0	0.637886	0	24.1215	3.17168
Ai02g35635	-	-	-	-	0	2.21834	1.69477	0.941994	0	0	0
Ai02g35642	-	-	-	-	0	0	0	0	1.01334	0	0
Ai02g35646	-	-	-	-	0	0.746682	0	0.31707	0.192357	1.19899	0
Ai02g35648	-	-	-	-	0	0	0	0	1.11698	0	0
Ai02g35673	-	-	-	-	0	0	0	0	0	4.8243	0
Ai02g35677	-	-	-	-	12.2734	32.5091	20.588	21.2519	37.0257	16.4848	18.0629
Ai02g35684	-	-	-	-	3.90996	2.86166	0	0	1.96589	0	0
Ai02g3569	conserved hypothetical protein [Ricinus communis] gb|EEF42134.1| conserved hypothetical protein [Ricinus communis]	-	-	-	3.1532	0	1.1754	5.55321	0	29.6461	0
Ai02g35691	-	-	-	-	0	0	0	0	3.17079	0	0
Ai02g35712	-	-	-	-	0	0.851684	0	0	1.75526	0	0
Ai02g35729	-	-	-	-	0	0	3.16848	0	6.4105	0	0
Ai02g35754	Vicianin hydrolase, putative [Theobroma cacao]	-	-	-	20.3115	0	0.473215	0	0	27.8494	15.6936
Ai02g35757	-	-	-	-	0	1.41666	0.360768	0	0	0	0
Ai02g35765	-	-	-	-	0	0	0	0.979978	0	4.94101	0
Ai02g35807	-	-	-	-	0	1.42371	0	0.453423	0	2.28614	0
Ai02g35817	-	-	-	-	0	0.711855	0	0.151141	7.70217	0	0
Ai02g35828	-	-	-	-	0	0.395803	0.604773	3.36147	0.815721	0	0
Ai02g35834	-	-	-	-	68.5251	71.7873	21.0361	71.407	26.3469	88.4289	70.5944
Ai02g35835	-	-	-	-	18.5669	13.5889	18.117	27.1547	71.9361	27.3826	22.503
Ai02g35842	-	-	-	-	7.05406	8.85049	4.50774	19.0001	0.253336	11.0536	44.6406
Ai02g35853	-	-	-	-	102.192	6.50377	0	12.4279	0	160.134	137.319
Ai02g35855	-	-	-	-	16.4284	38.0753	10.1045	63.9923	16.5201	30.8917	16.9245
Ai02g35859	-	-	-	-	6.48957	0.791606	3.02386	1.68074	4.0786	12.7113	13.3711
Ai02g35860	-	-	-	-	211.523	265.837	163.67	221.122	214.314	261.145	204.703
Ai02g35869	-	-	-	-	14.2468	33.2122	38.6504	32.3062	2.78567	79.3763	47.2927
Ai02g35876	-	-	-	-	0	0.811818	1.24043	0.861825	0	0	1.71406
Ai02g35877	-	-	-	-	0	3.66879	0	9.34748	0	47.1297	7.74622
Ai02g3590	PREDICTED: putative F-box protein At3g29830-like [Fragaria vesca subsp. vesca]	"biological_process"	-	-	0	3.2137	0.0558002	0.403197	0	0	0
Ai02g35902	-	-	-	-	0	0.348133	0	0.443494	0.717477	0	1.47009
Ai02g35903	-	-	-	-	0	0.751091	0	1.27577	0	0	0
Ai02g35923	-	-	-	-	0	2.25327	0	0	0	0	0
Ai02g35925	-	-	-	-	0	7.43288	0	0	0	0	0
Ai02g35931	-	-	-	-	0	0	0	0.83517	6.08006	0	0
Ai02g35935	-	-	-	-	0	0	0	2.64168	0	0	0
Ai02g35953	-	-	-	-	2.1602	0.527009	3.221	2.90925	0	0	0
Ai02g35985	putative responsive to dehydration 19, partial [Liriodendron tulipifera]	"peptidase activity"	-	"CathepsinL."	0	0.627556	0.239721	1.46567	0	2.01541	0
Ai02g35993	-	-	-	-	0	15.5736	16.3597	22.3195	10.03	0	0
Ai02g35995	-	-	-	-	28.2648	60.3361	50.9248	143.966	10.6584	66.4358	19.4122
Ai02g35997	-	-	-	-	0	0	1.40144	0	0	0	0
Ai02g36	predicted protein [Populus trichocarpa]	"phosphorylation"	-	"Non-specificserine/threonineproteinkinase."	3.03703	8.82912	0.291112	1.58181	0.392654	2.93698	11.4098
Ai02g36000	-	-	-	-	15.6399	8.58497	5.10126	5.26575	7.86355	0	4.02803
Ai02g36006	-	-	-	-	0	0.788335	1.20455	0.334758	0.81235	5.06352	0
Ai02g36014	-	-	-	-	0	0.445741	0	1.13568	3.21524	2.86302	0
Ai02g36020	-	-	-	-	0	1.49045	0	0	0	0	0
Ai02g36040	-	-	-	-	0	0.180319	0	0.153141	0	2.31639	0
Ai02g36050	-	-	-	-	0	0	0	0	1.04568	0	0
Ai02g36053	-	-	-	-	0	2.72539	0	6.36519	0	8.75265	0
Ai02g36056	PREDICTED: uncharacterized protein LOC100852880 [Vitis vinifera] emb|CBI17408.3| unnamed protein product [Vitis vinifera]	-	-	-	0	0.368296	0	2.65868	0	0	0
Ai02g36087	-	-	-	-	0	6.81347	5.20536	5.20788	28.0841	0	0
Ai02g36102	-	-	-	-	9.19991	6.73331	13.7177	9.05423	10.4076	28.8323	66.3441
Ai02g36105	-	-	-	-	0	0.564429	0.862427	1.91743	0	0	0
Ai02g36106	-	-	-	-	0	0	0	1.78702	0	0	0
Ai02g36112	-	-	-	-	7.81993	0	0	0.405058	0	0	4.02803
Ai02g36123	-	-	-	-	0	0	0	0	1.70947	0	0
Ai02g36172	-	-	-	-	0	6.08863	0	6.46368	0	6.51793	0
Ai02g36180	-	-	-	-	3.39997	2.4884	2.53479	3.87446	3.41893	15.9831	0
Ai02g36181	-	-	-	-	0	2.4149	0	1.02546	0	0	0
Ai02g36182	-	-	-	-	0	0.855503	0	0	22.9207	0	0
Ai02g3619	hypothetical protein AMTR_s00110p00143620 [Amborella trichopoda]	"metabolic process"	-	"Glucanendo-1	0	190.285	0	0	0	0	0
Ai02g36196	-	-	-	-	0	1.42371	0	0	0	0	0
Ai02g36199	-	-	-	-	0	0	0.318232	30.7773	0.858466	0	0
Ai02g3620	-	-	-	-	1699.33	1961.58	9.81011	1839.12	1262.7	251.358	1378.83
Ai02g36222	-	-	-	-	0	0	0	0	360.52	0	0
Ai02g36241	-	-	-	-	0	0	0	0	4.01201	0	0
Ai02g36242	-	-	-	-	0	0	0	1.33903	0	0	6.65791
Ai02g3625	-	-	-	-	0	1.76179	0.192283	1.17563	0	0	0
Ai02g36259	-	-	-	-	0	0	0	0	2.58669	0	0
Ai02g36274	-	-	-	-	3.20489	3.12749	7.46671	4.15018	5.23699	22.5991	4.9525
Ai02g36282	-	-	-	-	23.9385	0	0	0	0	0	0
Ai02g36289	-	-	-	-	0	0	0	1.19135	5.78202	0	0
Ai02g36291	-	-	-	-	0	0.518416	0.39606	0.44028	2.67104	0	0
Ai02g36308	-	-	-	-	0	0	2.80289	1.55791	0	0	0
Ai02g36314	predicted protein [Populus trichocarpa] gb|ERP62545.1| hypothetical protein POPTR_0004s20750g [Populus trichocarpa]	-	-	-	20.5788	27.6125	49.8619	36.242	6.46673	32.2466	26.5002
Ai02g36330	-	-	-	-	0	2.32655	0	0.493973	0	0	0
Ai02g36331	-	-	-	-	0	0	0	0	1.19871	0	0
Ai02g3635	-	-	-	-	1.26128	16.3084	3.99638	11.1064	20.6101	9.88203	2.59873
Ai02g36352	-	-	-	-	0	20.939	45.3248	44.4575	19.1794	52.3024	34.3857
Ai02g36353	-	-	-	-	0	0	1.25647	0	1.69473	0	0
Ai02g36357	-	-	-	-	42.2699	23.2026	0	63.4955	0	16.5591	0
Ai02g36372	-	-	-	-	0	0	0	0	2.00601	0	0
Ai02g36374	-	-	-	-	0	50.4284	0	0	0	0	0
Ai02g36380	-	-	-	-	7.76814	3.15856	2.41308	5.09675	3.25478	24.3451	8.00272
Ai02g36388	-	-	-	-	0	2.61339	0	1.10975	1.3465	0	0
Ai02g36396	-	-	-	-	0	0	0	1.88399	0	0	0
Ai02g36408	-	-	-	-	0	2.72539	0	0	0	0	0
Ai02g36425	-	-	-	-	0	0	10.1686	0	0	0	0
Ai02g36426	-	-	-	-	4.28098	4.52574	36.1716	22.6182	13.6321	42.4855	17.641
Ai02g36432	hypothetical protein PRUPE_ppa016770mg [Prunus persica]	"monooxygenase activity"	-	-	45.553	29.6353	268.152	97.9217	0.954314	11.8968	27.375
Ai02g36435	-	-	-	-	0	0.983387	0	0	1.01334	0	0
Ai02g36456	-	-	-	-	0	0	0	0	4.27367	0	0
Ai02g36460	-	-	-	-	0	3.66879	0	15.8907	0	0	0
Ai02g36477	-	-	-	-	1.82709	0.445741	1.36215	0.378558	0.459319	0	0
Ai02g36478	-	-	-	-	0	1.08396	9.93751	6.4441	0	0	0
Ai02g36483	-	-	-	-	0	11.9236	10.4107	14.1047	19.3078	5.47041	0
Ai02g36495	-	-	-	-	4.39322	2.67945	1.22823	7.28193	0.552215	3.44205	2.26294
Ai02g36499	-	-	-	-	0	0	0	1.53819	0	0	0
Ai02g36505	-	-	-	-	0	1.42371	0	1.20913	0	0	0
Ai02g36530	-	-	-	-	0	3.92421	0	0.512731	0.311058	0	0
Ai02g36540	-	-	-	-	0	0	1.25647	0.698375	1.69473	0	0
Ai02g36541	-	-	-	-	48.8745	39.2776	5.89431	8.93509	1.44551	9.01009	109.586
Ai02g36547	-	-	-	-	0	1.78296	0	0.757117	0	0	0
Ai02g36558	-	-	-	-	0	0	5.08431	0	11.4296	0	37.4701
Ai02g36565	-	-	-	-	0	0	0.862427	1.67775	0	3.62536	2.38345
Ai02g36567	-	-	-	-	0	0	0	0	0	0	4.91224
Ai02g36569	-	-	-	-	1.28617	0.313778	0	0.266485	1.29335	2.01541	0
Ai02g36585	-	-	-	-	0	1.79978	0	0	0	0	0
Ai02g36588	-	-	-	-	0	1.3157	1.00517	1.39675	2.03368	0	8.33386
Ai02g36591	-	-	-	-	0	0	0	0	1.3283	0	0
Ai02g36609	-	-	-	-	3.23137	10.2484	1.80682	13.0556	0	35.4446	13.3158
Ai02g36639	-	-	-	-	0	14.3802	17.9441	18.1156	2.96365	70.8129	28.3379
Ai02g36674	-	-	-	-	0	3.81554	0	3.24046	3.93177	0	0
Ai02g36699	-	-	-	-	4.59996	1.12222	0	19.0615	0	7.20807	0
Ai02g36700	-	-	-	-	0	0	1.13867	1.2658	0	0	0
Ai02g36748	-	-	-	-	1.58298	1.93094	7.08098	3.27982	9.94882	4.96102	1.63078
Ai02g36753	-	-	-	-	0	1.73434	0	0	0	0	0
Ai02g36757	-	-	-	-	0	0	1.93474	0.179229	0	0	1.78232
Ai02g36768	-	-	-	-	0	0.701387	0	0.297836	0	4.50504	0
Ai02g36777	-	-	-	-	12.2186	2.98089	10.2481	5.69612	18.4302	9.57322	0
Ai02g36810	-	-	-	-	19.2293	6.25499	13.1414	4.6482	0	10.044	6.60333
Ai02g36811	-	-	-	-	0	3.03509	1.325	2.57764	0.893585	0	1.83092
Ai02g36812	-	-	-	-	0	0	7.87839	0	0	0	21.7732
Ai02g36822	-	-	-	-	0	0	1.58424	0.88056	0	0	0
Ai02g36827	-	-	-	-	0	0	0	0.200524	0	0	1.99408
Ai02g36832	-	-	-	-	0	3.71644	0	0	0	0	0
Ai02g36836	-	-	-	-	9.88077	0	10.7866	0.14623	1.06456	0	33.4458
Ai02g36851	-	-	-	-	0	0	0	2.06662	0	0	0
Ai02g36859	-	-	-	-	0	0	0	0	0	0	11.8472
Ai02g36885	-	-	-	-	5.58566	0.340673	0	0.144663	0	0	5.75433
Ai02g36886	-	-	-	-	0	14.4786	13.0134	17.7213	5.26577	16.4112	25.1752
Ai02g36895	-	-	-	-	2.93982	0.717207	0	1.82733	6.6515	0	0
Ai02g36923	unknown [Lotus japonicus]	-	-	-	18.233	20.2639	31.3401	18.2591	4.58367	22.2218	6.26119
Ai02g36953	-	-	-	-	0	1.3725	0.524281	0.291408	0	4.40781	0
Ai02g36969	-	-	-	-	3.01928	1.47318	1.40686	1.09475	1.13854	0	1.55523
Ai02g36976	-	-	-	-	5.55919	15.3707	5.87145	24.1883	37.7338	29.0372	38.1804
Ai02g3698	hypothetical protein VITISV_038349 [Vitis vinifera]	-	-	-	27.2359	3.57253	0.339029	0.887576	1.22188	0	9.71346
Ai02g36990	-	-	-	-	0	0	0	0.623165	0.75611	0	3.09849
Ai02g36993	-	-	-	-	0	0	0	0	1.3465	0	0
Ai02g3700	PREDICTED: MLP-like protein 28-like [Cucumis sativus] ref|XP_004170314.1| PREDICTED: MLP-like protein 28-like [Cucumis sativus]	"response to biotic stimulus"	-	-	3.1617	0	0	0	0.132472	17.3402	0
Ai02g37012	-	-	-	-	4.94932	1.20745	3.68988	2.05092	0	0	0
Ai02g37016	-	-	-	-	2.12498	2.07366	11.4857	1.54098	10.15	0	2.18915
Ai02g37040	-	-	-	-	0	23.8471	21.8625	32.4046	31.9457	15.3171	20.1402
Ai02g37054	hypothetical protein MTR_1g005250 [Medicago truncatula] gb|AES58535.1| hypothetical protein MTR_1g005250 [Medicago truncatula]	-	-	-	2.31359	3.38658	0	1.1984	10.4692	0	2.38345
Ai02g37072	-	-	-	-	0	5.50319	1.40144	4.67374	20.793	0	0
Ai02g37081	-	-	-	-	11.4624	8.38922	9.49513	6.86091	2.24124	1.99572	11.8086
Ai02g37106	-	-	-	-	0	0.733758	1.12116	0.311583	0.75611	0	0
Ai02g37129	-	-	-	-	0	0	0	2.00909	0	0	0
Ai02g3713	hypothetical protein POPTR_0005s19350g [Populus trichocarpa]	-	-	-	23.5365	41.1388	11.7756	22.1312	9.58739	39.9849	50.828
Ai02g37135	Uncharacterized protein TCM_019408 [Theobroma cacao]	-	-	-	8.66131	13.8857	13.837	25.8929	19.9077	15.511	19.1204
Ai02g37165	-	-	-	-	0	0.711855	0	0.906845	6.60186	0	0
Ai02g37180	-	-	-	-	19.073	18.6124	1.77744	19.2649	13.1858	7.47178	29.4734
Ai02g37184	-	-	-	-	4.98084	17.012	17.6386	16.7699	66.3643	27.3172	7.69688
Ai02g37196	-	-	-	-	84.9992	134.373	128.007	93.3393	201.717	117.209	112.084
Ai02g37200	-	-	-	-	0	0	0	0	5.78202	18.0202	0
Ai02g37201	-	-	-	-	0	0	1.19467	2.65611	0	0	0
Ai02g37207	-	-	-	-	22.1963	21.6603	55.6906	42.9821	69.965	32.1058	24.6255
Ai02g37223	PREDICTED: thaumatin-like protein 1-like [Solanum lycopersicum]	-	-	-	2.81292	4.11749	6.77963	9.78563	2.12146	0	0
Ai02g37227	-	-	-	-	0	1.74491	0	0.246986	0.599356	0	0
Ai02g37239	-	-	-	-	0	32.3351	0	0	0	0	0
Ai02g37280	-	-	-	-	0	0.988483	3.02073	0.209874	0	0	0
Ai02g37281	-	-	-	-	0	0	0	1.30664	0	0	0
Ai02g37288	-	-	-	-	0	0.333526	2.03846	0.141629	0	0	0
Ai02g37289	-	-	-	-	0	0	0	0	2.5642	0	0
Ai02g37298	-	-	-	-	0	0	0	0	3.17079	0	0
Ai02g37299	-	-	-	-	6.8197	0	0	0.706496	0	0	96.0171
Ai02g37303	-	-	-	-	0	31.1847	1.40144	6.23165	85.535	11.7824	3.87311
Ai02g37304	-	-	-	-	0	0	0	0.39326	4.77157	0	0
Ai02g37314	-	-	-	-	0	1.50218	0	0	0	0	0
Ai02g3732	PREDICTED: uncharacterized protein LOC100247380 [Vitis vinifera]	-	-	-	0	2.58974	2.63801	0.733136	0	0	0
Ai02g37339	-	-	-	-	0	0	1.40144	0	0	0	0
Ai02g37341	-	-	-	-	0	0.566104	2.16247	0.961561	0	0	0
Ai02g37350	-	-	-	-	84.5397	36.093	53.1791	47.0743	2.6566	66.2363	119.752
Ai02g37359	hypothetical protein VITISV_040576 [Vitis vinifera]	-	-	-	7.41225	6.78118	53.5338	23.8043	0	14.5186	15.2722
Ai02g37363	-	-	-	-	0	0	0.524281	0.582817	1.41431	0	0
Ai02g37370	-	-	-	-	0	0	0	0	2.45736	0	0
Ai02g37381	-	-	-	-	0	0	0	0	4.27367	0	0
Ai02g37394	-	-	-	-	0	0	0	0	1.53585	0	0
Ai02g37404	-	-	-	-	0	2.72539	5.20536	4.62923	2.80841	17.5053	0
Ai02g37405	-	-	-	-	0	0	0	0	0	0	2.61561
Ai02g37407	-	-	-	-	0	0	0	0	0	1.43486	0
Ai02g37416	-	-	-	-	0	2.16792	0	0.460293	0	6.96234	0
Ai02g37418	cytochrome P450 [Populus trichocarpa] gb|EEE93486.1| cytochrome P450 family protein [Populus trichocarpa]	-	-	-	0	2.4884	0	3.52224	1.70947	0	0
Ai02g3745	-	-	-	-	1.14999	0	0	0.119135	0	0	0
Ai02g37465	-	-	-	-	0	11.4466	0	0	0	0	0
Ai02g37467	-	-	-	-	57.3122	118.692	10.682	179.835	19.2106	125.73	40.674
Ai02g37478	-	-	-	-	0	0	0	0	1.01334	0	0
Ai02g37497	-	-	-	-	0	1.42371	0	22.3688	4.40124	54.8674	36.0719
Ai02g37515	-	-	-	-	0	0	0	0	1.04568	0	0
Ai02g37524	-	-	-	-	3536.15	0	0	1.78047	0	0	1575.8
Ai02g37542	-	-	-	-	0	0.337062	0	0.42939	0.69466	2.16497	1.42333
Ai02g37548	-	-	-	-	0	0	7.80805	1.44663	0	0	14.3858
Ai02g37557	-	-	-	-	0	0	2.01035	0.5587	0	4.22542	0
Ai02g37576	MADS-box protein AGL17 [Aquilegia coerulea]	"cellular cell wall macromolecule metabolic process"	-	-	1.87979	0.458599	0	0.194739	0	2.9456	0
Ai02g37580	-	-	-	-	5.35611	9.14685	3.99316	7.21335	5.38599	8.39296	5.51785
Ai02g37613	-	-	-	-	18.4723	13.5196	34.4292	28.7049	10.0616	24.1215	38.0602
Ai02g37615	-	-	-	-	0	0	0	1.32806	0	0	0
Ai02g37616	-	-	-	-	0	34.3399	23.32	27.5439	7.86355	0	0
Ai02g37617	-	-	-	-	0	0	0	8.03131	0	0	0
Ai02g37619	-	-	-	-	0	0	0	0	0	0	4.28514
Ai02g37630	-	-	-	-	0	0.631712	0	0.26825	1.30191	0	0
Ai02g37639	-	-	-	-	0	0	0	0	2.6566	0	0
Ai02g37658	-	-	-	-	0	1.60767	0	0	0	0	0
Ai02g37659	-	-	-	-	0	2.95016	0	1.67034	0	0	0
Ai02g37693	-	-	-	-	0	0	0	0.88056	2.13683	0	0
Ai02g37695	-	-	-	-	0	1.90777	2.18625	3.64552	0.982943	6.12686	0
Ai02g37696	-	-	-	-	0	0	4.4436	0	0	0	0
Ai02g37701	-	-	-	-	0	0	9.3601	1.11484	0	0	0
Ai02g37703	unnamed protein product [Vitis vinifera]	-	-	-	0	3.81554	7.07929	6.018	3.37009	3.50106	13.8104
Ai02g37706	-	-	-	-	0	2.07366	6.33696	0	0	39.9578	0
Ai02g37713	-	-	-	-	0	0	0	1.30664	0	0	0
Ai02g37715	-	-	-	-	0	0.607571	3.71338	1.54799	20.0345	0	0
Ai02g37737	-	-	-	-	0	1.28903	0	0	1.99245	0	0
Ai02g37746	-	-	-	-	0	0.733758	0	0.311583	2.26833	4.71297	0
Ai02g37749	-	-	-	-	6.40978	0	0	0	0	0	0
Ai02g37757	-	-	-	-	5.19596	0.950717	0	0.538282	0.979678	0	1.33822
Ai02g37785	-	-	-	-	0	2.57807	0	0	0	0	0
Ai02g37791	-	-	-	-	4.39322	6.96658	4.91293	8.6473	5.52215	3.44205	11.3147
Ai02g37795	-	-	-	-	9.09294	2.21834	1.69477	0.941994	2.28592	0	28.1026
Ai02g37798	-	-	-	-	0	0	6.52613	0	0	0	0
Ai02g37823	-	-	-	-	0	0	0.535846	1.48918	2.16826	0	0
Ai02g37824	-	-	-	-	0	0	0	0	2.26833	0	0
Ai02g37828	predicted protein [Populus trichocarpa] gb|EEF02223.1| hypothetical protein POPTR_0010s15820g [Populus trichocarpa]	-	-	-	8.2315	25.1023	2.68487	23.4507	52.7685	29.022	19.0802
Ai02g37829	-	-	-	-	8.10355	3.45969	3.77591	5.66661	0.509297	12.6982	0
Ai02g37830	-	-	-	-	0	0	0	0	1.29335	0	0
Ai02g37833	-	-	-	-	18.941	32.6764	62.5364	52.6995	216.316	50.8805	39.0259
Ai02g37836	-	-	-	-	0	10.5609	0	0.723317	5.96787	0	2.87717
Ai02g37846	-	-	-	-	0	0	0	0	1.34038	0	0
Ai02g37847	-	-	-	-	0	2.77831	0	0	0	0	0
Ai02g37855	-	-	-	-	0	0	0	0	3.51051	0	14.3858
Ai02g37870	-	-	-	-	9.96169	16.4044	10.676	18.0599	15.652	46.8295	5.13125
Ai02g37873	-	-	-	-	13.4826	3.28926	5.02587	6.1457	10.1684	0	0
Ai02g37883	-	-	-	-	0	0	0	0.120195	3.20842	0	0
Ai02g37896	PREDICTED: KH domain-containing protein At4g18375-like [Cicer arietinum]	-	-	-	7.01339	13.2603	17.3201	33.7851	30.4139	21.9798	1.80629
Ai02g37897	hypothetical protein VITISV_035665 [Vitis vinifera]	-	-	-	0	0	0	1.84117	0	11.9354	0
Ai02g37916	-	-	-	-	0	0	3.64375	0	2.45736	0	0
Ai02g37936	-	-	-	-	0	2.4884	44.3588	5.28336	0	15.9831	0
Ai02g37971	-	-	-	-	3.07871	0	0	0.318943	0	0	3.17168
Ai02g37979	-	-	-	-	1.77726	3.03509	2.31875	3.49822	12.0634	19.4945	3.66185
Ai02g38008	-	-	-	-	0	0	0	0	6.34157	375.517	0
Ai02g38034	-	-	-	-	1.87979	2.29299	4.90505	5.25796	3.30798	8.83681	0
Ai02g38046	Beta-expansin 1a precursor, putative [Ricinus communis] gb|EEF28288.1| Beta-expansin 1a precursor, putative [Ricinus communis]	"sexual reproduction"	-	-	0	0	0	1.34125	0	0	0
Ai02g38066	-	-	-	-	0	0	0.775267	5.60186	0	6.51793	0
Ai02g38073	-	-	-	-	0	6.71751	16.9358	10.8396	4.15328	17.2588	11.3466
Ai02g38094	-	-	-	-	1.75335	5.56077	0	1.8164	0.881564	0	0
Ai02g38107	-	-	-	-	0	1.73434	0	0.736468	0	0	0
Ai02g38113	-	-	-	-	0	0	0	0	1.22868	0	0
Ai02g38139	-	-	-	-	0	1.48272	0	0	0	0	0
Ai02g38159	-	-	-	-	6.30639	11.5389	11.1663	11.4331	2.37809	0	3.24841
Ai02g38168	-	-	-	-	0	0	0	0.723317	0	10.9408	0
Ai02g38169	-	-	-	-	0	0	0	0	4.57183	0	0
Ai02g38170	-	-	-	-	31.9181	19.4671	40.1557	53.7321	4.01201	137.542	65.7638
Ai02g38177	-	-	-	-	0	1.17474	0	0.698375	1.45263	0	0
Ai02g38178	-	-	-	-	0	4.60497	0	0.5587	0	0	0
Ai02g38187	-	-	-	-	45.0068	39.8024	0.524281	43.1284	31.8219	1141.62	84.0381
Ai02g3819	-	-	-	-	0	6.85476	19.7011	13.8476	6.23543	16.0809	11.0357
Ai02g38190	-	-	-	-	0	1.49045	0	0	0	0	0
Ai02g38228	Nuclear fusion defective 6 isoform 2 [Theobroma cacao]	-	-	-	52.5219	64.067	88.1027	71.9431	51.3478	36.5783	132.264
Ai02g38253	-	-	-	-	4.15954	5.07386	17.0559	14.2201	10.4568	26.0717	8.57028
Ai02g38263	-	-	-	-	0	2.87315	0.439007	0.488021	0	0	0
Ai02g38283	-	-	-	-	0	1.40277	0	0	0	0	0
Ai02g38290	-	-	-	-	0	0	7.80805	2.89327	10.5315	0	0
Ai02g38326	-	-	-	-	0	0	0.743623	0.206662	2.50751	0	0
Ai02g38329	-	-	-	-	0	0	0	3.57404	2.89101	0	0
Ai02g38330	-	-	-	-	6.17363	6.02454	8.43817	11.5122	12.9335	6.44932	6.36005
Ai02g38340	-	-	-	-	0	2.25772	0	0	0	0	0
Ai02g38345	-	-	-	-	0	2.38471	1.82188	3.03793	2.45736	0	30.2103
Ai02g38358	-	-	-	-	42.7652	50.6752	3.41602	57.5941	0	181.891	106.995
Ai02g38381	-	-	-	-	0	0.953886	0	6.07586	0	24.5074	4.02803
Ai02g38403	-	-	-	-	15.7801	24.8096	10.1306	21.4335	23.8022	16.4848	19.8692
Ai02g38416	-	-	-	-	3.49104	6.81347	1.95201	4.70156	2.63288	0	0
Ai02g38418	-	-	-	-	0	0.585206	5.81212	0.994006	0	0	0
Ai02g38423	-	-	-	-	0	0	2.35081	0	15.8539	19.7641	12.9937
Ai02g38429	-	-	-	-	2.64187	0	0	0.273688	0	0	0
Ai02g38435	-	-	-	-	6.74132	0	1.25647	2.09513	0	0	0
Ai02g38453	-	-	-	-	4.29666	6.28936	1.60165	10.6828	2.16032	6.73281	0
Ai02g38459	-	-	-	-	3.00766	17.6102	8.40866	35.2088	2.26833	0	0
Ai02g38464	-	-	-	-	0	0	0	0.460293	0	6.96234	0
Ai02g38470	-	-	-	-	0	0	2.05282	1.42626	7.61435	8.62938	0
Ai02g38488	-	-	-	-	1.62239	5.54124	7.86204	6.72295	4.89432	7.62679	6.68553
Ai02g38489	-	-	-	-	18.1257	0.631712	4.82617	4.292	1.95287	4.05752	2.66757
Ai02g38504	-	-	-	-	0	15.3853	2.35081	11.7597	0	0	0
Ai02g38515	-	-	-	-	0	10.5536	0	1.03419	3.76446	2.60717	0
Ai02g3852	-	-	-	-	0	0.791606	1.20955	1.51266	0.815721	7.62679	5.01415
Ai02g38530	-	-	-	-	3.90996	0.953886	0.728751	2.43035	9.82943	18.3806	4.02803
Ai02g38535	-	-	-	-	0	1.69329	0.431214	0.719037	0	3.62536	0
Ai02g38542	-	-	-	-	0	0	0.958883	2.13188	0	0	0
Ai02g38550	-	-	-	-	0	0.958679	2.19724	1.22128	0.987883	0	2.02414
Ai02g38551	-	-	-	-	0	0	0	0	0	21.8816	0
Ai02g38558	-	-	-	-	0	0	0	0	1.04568	0	0
Ai02g38579	-	-	-	-	0	0	5.30001	11.047	7.14868	11.1397	0
Ai02g38585	-	-	-	-	18.9192	15.3853	20.5696	15.6796	6.34157	4.94101	48.7262
Ai02g38589	-	-	-	-	0	1.20745	0	0.512731	0	7.75552	5.09878
Ai02g38599	-	-	-	-	0	3.15856	14.4785	1.073	0	20.2876	10.6703
Ai02g386	-	-	-	-	0	0	1.25647	0.698375	0	0	0
Ai02g38613	-	-	-	-	0	0	0	0.479358	0	3.62536	0
Ai02g38637	-	-	-	-	4.29666	0	0	0.445118	2.16032	0	0
Ai02g38649	-	-	-	-	2.81292	2.74499	5.76709	4.95394	5.65723	8.81562	8.6936
Ai02g38653	-	-	-	-	0	3.07705	0	0	0	19.7641	0
Ai02g38656	-	-	-	-	1.77726	2.60151	0	3.86646	0	64.0535	20.1402
Ai02g38657	Auxin-induced protein 5NG4, putative [Ricinus communis] gb|EEF27752.1| Auxin-induced protein 5NG4, putative [Ricinus communis]	-	-	-	0	2.15162	1.09587	34.7192	0	0	0
Ai02g38658	-	-	-	-	0	3.62235	10.1472	144.59	1.24423	0	0
Ai02g38664	-	-	-	-	0	0	0	2.89327	0	0	0
Ai02g38676	-	-	-	-	2.58938	0.631712	10.1349	2.95075	3.90574	4.05752	0
Ai02g3868	-	-	-	-	0	2.92006	3.34631	4.54656	2.50751	21.8816	4.11024
Ai02g38680	hypothetical protein PRUPE_ppa022123mg [Prunus persica]	-	-	-	0	0.899892	0	135.656	0	0	0
Ai02g38681	-	-	-	-	0	0	0.779413	0	1.57691	0	0
Ai02g38684	-	-	-	-	7.97952	9.73353	2.97449	4.95989	4.01201	0	8.22048
[truncated: 15,003 more rows]
