# Supplementary material for: Comprehensive analyses of genomes, transcriptomes and metabolites of neem tree
Source: PeerJ. 2015 Aug 6;3:e1066. doi: 10.7717/peerj.1066 (PMC4540028; doi:10.7717/peerj.1066)
Supplement: Table S14 [file peerj-03-1066-s014.xls]

## Sheet: Sheet1
Supplementary Table 14a: Simple Sequence Repeats (SSRs) prediction for genomes and genes from 3 Genotypes of A. indica and their comparison
	Genotype 1	Genotype 2	Genotype 3
	Genomes
Total number of sequences examined	68604	87734	175452
Total size of examined contigs (bp)	267885489	221053547	215992204
Total number of identified SSRs	140807	108020	95840
Number of SSR containing contigs	36080	13512	20744
Number of contigs containing more than 1 SSR	20182	8897	12525
Number of SSRs present in compound formation	13052	8908	7620
	Genes
Total number of sequences examined	44495	33759	35592
Total size of examined contigs (bp)	39020418	33672426	32355010
Total number of identified SSRs	2217	1665	1606
Number of SSR containing contigs	2011	1526	1480
Number of contigs containing more than 1 SSR	174	119	111
Number of SSRs present in compound formation	118	73	65
Supplementary Table 14b: Distribution of SSR family in genomes from neem genotypes.
	Genotype 1	Genotype 2	Genotype 3
	Genomes
SSR motifs size	Number of SSRs	Number of SSRs	Number of SSRs
Mono-repeats	77973	59823	50213
Di-repeats	42942	32899	30363
Tri-repeats	13289	10201	10188
Tetra-repeats	4665	3636	3641
Penta-repeats	1344	1024	1008
Hexa-repeats	594	437	427
	Genes
SSR motifs size	Number of SSRs	Number of SSRs	Number of SSRs
Mono-repeats	130	79	81
Di-repeats	129	100	93
Tri-repeats	1841	1415	1355
Tetra-repeats	20	8	16
Penta-repeats	19	6	9
Hexa-repeats	78	57	52
