# Supplementary material for: Comprehensive analyses of genomes, transcriptomes and metabolites of neem tree
Source: PeerJ. 2015 Aug 6;3:e1066. doi: 10.7717/peerj.1066 (PMC4540028; doi:10.7717/peerj.1066)
Supplement: Table S17 [file peerj-03-1066-s017.xls]

## Sheet: Sheet1
Supplementary Table 17: Summary of SNP annotation for Genotype 2 and Genotype 3 by using Genotype 1 as a reference
	Genotype 2		Genotype 3
Type	Count	Percent	Count	Percent
EXON	130668	0.02784	159375	0.03214
CODON_CHANGE_PLUS_CODON_DELETION	144	3e-05	187	4e-05
CODON_CHANGE_PLUS_CODON_INSERTION	223	5e-05	340	7e-05
CODON_DELETION	186	4e-05	274	6e-05
CODON_INSERTION	140	3e-05	187	4e-05
DOWNSTREAM	1905687	0.40602	1973331	0.39798
FRAME_SHIFT	3000	0.00064	3903	0.00079
INTERGENIC	774786	0.16507	873594	0.17618
INTRAGENIC	133	3e-05	154	3e-05
NONE	100	2e-05	181	4e-05
NON_SYNONYMOUS_CODING	84194	0.01794	102663	0.0207
NON_SYNONYMOUS_START	17	0	19	0
START_LOST	131	3e-05	129	3e-05
STOP_GAINED	5525	0.00118	6934	0.0014
STOP_LOST	4633	0.00099	5473	0.0011
SYNONYMOUS_CODING	31312	0.00667	37864	0.00764
SYNONYMOUS_START	7	0	6	0
SYNONYMOUS_STOP	1156	0.00025	1396	0.00028
UPSTREAM	1882213	0.40102	1951760	0.39363
