# Supplementary material for: Comprehensive analyses of genomes, transcriptomes and metabolites of neem tree
Source: PeerJ. 2015 Aug 6;3:e1066. doi: 10.7717/peerj.1066 (PMC4540028; doi:10.7717/peerj.1066)
Supplement: Table S19 [file peerj-03-1066-s019.xls]

## Sheet: Sheet1
Supplimentary Table 19: Genes annotated from neem mitochondria
Sl No	Gene Name	Genes Descritption	Start	End	Strand	Gene Seq	Protein Seq	Reference hit	Match Length (nts)	Percentage Identiy
1	AiMig01	atp1	59372	59941	+	TAGTTCTAGTTATCCTTCTCCTCAATCGATCCTTAGNNNNNNNNNNCATCCTAACCGTTGAAAATGTGCTTAATAGTTCACCTACTCTAGCCAGCTCACCAGAGTCAACCTCTACCGTAACGTGCACAAATACCGAACTTGCTCTAAGTTCGACCCCTTTACCAACTTAAACGGTCGCCACACTTTCCTTATCGCAACTTAGAACTCTTACTCTTACATCCCTAACAACAGAAACCATCACTATGGCGATAATTTCTTCCTCTAGAACAGTTCGCGTGACCTAGATAACACCTACAAGGGCGCCCTTTCCGATACAATCCCGCACACCAGCTGCGCAATCCTCATGGATAACTACCTTCTCCCCGAGATTCGCTAGTGCTCGCTTCTGCACAGCTTCAC…	IKINRKRS*LGIXXXXRIGNFYTNYQVDEIGRVVSVGDGIARVYGLNEIQAGEMVEFASGVKGIALNLENENVGIVVFGSDTAIKEGDLVKRTGSIVDVPAGKAMLGRVVDALGVPIDGRGALSDHERRRVEVKAPGIIERKSVHEPMQTGLKAVDSLVPIGRGQRELIIGDRQTGKTAIAIDTILNQKQ	Carica papaya	570	0.91
2	AiMig02	atp4	15040	15540	+	TTTCAGGAAAGGATTTGGTGAAGGGCAAGGCAACGACTTTCTATCTCTATTCGAAAGATTTACTCTAACTCAAGGTGCTTATACGTCCGATCTTTCTACAATAAACGACGATAAGATAGATAAACACGTAATTCAAGCTTCTTCTAGAATTAGATATTACTTCTTTACTATCATCGAACAACAAAATATCCGAAATAATATAAGTCAGCCTTCTCAAATCCATTCTGAAAGTTTCACTGAGAGCTGCCCTCTTAGGTCCGATAAGTCCTTCTTAACGTCGTTAAGGAGTTAGGATTGCTTCATCAAGAAGACCTTAGGTTACTTGTTGTTGCTAAT------GAATCCTCGTCGAACGCTTAAACACCGTGG------CATGATCTTAGTAATGGTTAC…	MRLSSTNMQARKMLFAAILSICALSSKKILIYNEEMIVACCFIGFIIFSRKSLGKTFKVTLDGRIQAIQEELQQFLNPNEVVLLESNEQQRL--LRSSLRICGT--VLESLPMARCAPKCEKTVQALLCRNLNVKLATLLNAISSRRIRLQDDLVTGFHFSVSERFVPGCT	Zea mays mays	501	0.82
3	AiMig03	atp6	10088	9327	-	GGTTGTCGGGGGAACTCGTTAAACGGTAAGAGGGTAACTAAGGATACTTATATCCTTTGAACATAAAGAGTAAGTGTTTAAGTAGAAACAAATACGACGATTGAGAGTCAAACCAGGATGAAGACCAAGTAAAACAATGATTTTTGCCTCCTCCTTTAAATCATGGTTTACGAACCGTTAGGAACCATCTCAAATAAATACTAAAGCACGACTTGGACCATTTGCTTGTTTATCCACCAGAAAGGCCTTTACAATTTGTTTTCAAAAAGGGAACGTAGAACCAGTGAAACTGAAAAAACAATAAAACATTAGAGGTCCCATACTATGGAATATCGAAGTGTCAATGTTCAGTAAAAGAGTAATGAAACCCAGAGAGTAAAAGCTAAAAATAACCGTAAT…	PNSPLEQFAILPLIPMNIGNLYFSFTNSSLFMLLTLSLVLLLVHFVTKNGGGNLVPNAWQSLVEFIYDFVLNLVNEQIGGLSGNVKQKFFPCILVTLTFLLFCNLQGMIPYSFTVTSHFLITLGLSFSIFIGITLVGFQRNGLHFLSFLLPAGVPLPLAPFLVLLELISYCFRALSLGIRLFANMMAGHSLVKILSGFAWTMLCMNNLFYFIGDLGPLFIVLALTGLELGVAILQAYVFTILICIYLNDAINLH	Cucumis sativus	762	0.89
4	AiMig04	atp8	10664	10188	-	AATTATCTTTCGCTAAAGGCCGTTCAGAAAGAATGTTGTAAAAATCTCGTTCTTCGCCTTTACGGAGTTGACCTATTTAAGTGAATAAAATGTGTTAAGAAGACCAATACGGAAAAGAAGAAATGAAAGATATAAAAGTATACGTTACTACCTCTACCTCATGAACCCTAGTCGTCTTAAGATTTTGATGCCTTGGTTGACCAAAGTGTGGCCCCCTTGTTAATAAACTCCGGGGCGTTGCTGGGGTTGTCAAACCTTCTATAGAACTCTTTTCCAAAATCGTGGCCACATAGGATATACATGAGATCAAATAAGCTTCATAGGGTTACCACATTGCGGCAGCTGAATAACCCTTTTTCCTCCTTTTCTTGAAACTAGAGAACAAAGCCTCTTTATTCA…	MPQLDKFTYFTQFFWLCLFFFTFYIFICNDGDGVLGISRILKLRNQLVSHRGNNYLRPRNDPNSLEDILRKGFSTGVSYMYSSLFEVSQWCNAVDLLGKRRKRTLISCFGEISGSRGMERNIFYLISKSSYSTSSNPGWGIT---CRNDIMLIHVLHGQGRI	Brassica napus	477	0.81
5	AiMig05	atp9	14385	14164	-	ACAATCTTCCACGTTTTAGTTACCCACGGCCTCGACGATGTTAACGAAGTCGCCCTCGACGACAGCCATAACCTTTGCACAAGTCAAGAAACTAGGTAAGGCACCGTGCTTTAGGTAGTAACCGATTTGTTAGTAAACCAATACGGTAAAACCCGAAACGAGATTGGCTTCGATAACGTAGCAAACGGGGTTACTACCGGAAAAACTAGAGTAGGCAGAAGGCT	MLEGAKSMGAGAATIASAGAAVGIGNVFSSLIHSVARNPSLAKQSFGYAILGFALTEAIASFAPMMAFLISSVF	Cucurbita pepo	222	0.97
6	AiMig06	ccmB	93499	92882	+	ACTCTGCTGAAAAAGAACTTGATATAGTATTTGTCTAGAAGGGGAGGTGTGGTTAGTGCTCAAAAAGAGGTAAGGAGAGCATATAGCAGCATTGCGGGAATTACGATCCAAAACTTTTTCTGAAAAGTACAGTAAGGGTAAATCCAGGCTAAGCCTAGGGAGGCAACAAAGGAAAAGGAGGGCGTGGAAAAGGAGCTTTACTCTTTCTTCTACCATGTGAGCTTAACATAATAAATTCACGAATAACGAACGGTTTCTAGGATGAAGATGTTAACCATCCAGTGGCCCAATAAGTTTATTCAACACAAAAGGCACCAAAAGGGTACAATGTTGAAGACATGGTTAAGCCAGCTAGGCCTTACCTAGCCAATTTGTAAGGTAATCCCTCGGACCAGAACT…	MRRLFLELYHKQIFPSTPITSFSPFLSYIVVTPLMLGFEKDFSCHSHLGPIRIPPLFPFPPAPFPRNEKEDGTLELYYLSAYCLPKILLLQLVGHRVIQISCVFRGFPMLQLLYQFGRSGMDRLNIPLGSLVLTLLCGIHSPSALGITSSSGWNSSQNPTTSPTLLPPTVSRTSIETEWFHVLSSIGYSSPFVSLFPISVSISLQD	Nicotiana tabacum	618	0.96
7	AiMig07	ccmC	18311	19006	+	ACAGTCAAAGCAATAATGTTGGAAGAAAAAACTACAGTTTCTGGTCTTCGATACGCGTTTACTAGTAACCTAGAGCCAACAAGAATTGTCGCTACCGATAAGTAAATTCAGAAGCCCATCGTGGTGATCTAAAAGTTGTTCCACCTTTAAGAGCATAAGACATACATGTACAAGGACGCCGAGCCTACTCATAAGAACAAATATAGCGATGCCGATATTTGTGAAAGAACAAGGATAATTGTTTTGTAGGGGAAAAAGAAGCGAGAAGGCCTTGGCCCTATCTTTACCCACGAAAAAAATGCAACAAATGGAATCAATGACCCCCCAAAGCCCCTTCTGGATACACCCCGTGGAAAACCCACACCCTACGAGCAAATTGGAGACATAAGTAGAGCAAGG…	MSVSLLQPSFLMSKTRSYAQMIIGSRLFLTAMAIHLSLRVAPLDFQQGGNSRILYVHVPAARMSILVYIATAINTFLFLLTKHPLFLRSSGTGIEMGAFFTLFTLVTGGFRGRPMWGTFWVWDARLTSVFISFLIYLGALRFQKLPVEPASISIRAGPIDIPIIKSSVNWWNTSHQPGSISRSGTSIHVPMPIPILSNFANSPFSTRILFVLETRLPIPSFLESPLTEEIEA	Ricinus communis	696	0.97
8	AiMig08	ccmFc	189803	189027	-	ACGCTGGACCGCCGAATACACGCTGGACACCGGGTGCGGAGGATAAACAAGTCCCGCCCGTACCAGGTTGATGTATTGAAAAAGAAAAAATAATGAAAATACCAGCACGGAGCACCGTGCCGTCGTGGGCATGATAACTTTACCAAGCAGTCATCTCTACAAGGGTGTCCCCGGGGAAGAATATTACCATGATATTAAGGATAAGGATAGGGAAATAAGGGAGAAAATCAGATAGATGTAAGGTCCTTTAAGTATGCGAGGTACCTGCCTCGTTTTTCACCTCAGAACCAGTCTCGTTCGGCTGGATAAGATAATGGTCTGTATTAACCCTCTTCGAGTAGGCTTTGATCTCGATCTTTGCGGAATAAAGCAAAGCAAGGGCAAGAAGTAAAGGAAGAA…	MVQLHNFFFFITFMVVPRGTAAPVLLKWFVSRDVPTGAPSYNGTIIPIPIPLFPLLVYLHSRKFIRSMDGAKSGVLVRASRPILLPDIIGRSSSETRARNALFRFVPVLHFLLLESKGDFSYLESFCGVLRLLFFRTFFFLPRDRSAKRERARRRKGQTQTLRPNGNEQGRNDKMRCSGHPHLERRVEEGFWPVAFPVPPSSGGACVEGVPPEIGLEALALPTSRQLMAL--GHDYYQKAPMKMNISHGGVCICMLGVLLS	Carica papaya	777	0.93
9	AiMig09	ccmFn	88211	86481	-	ACAGTTAGATAAAGAACAAAGTAATAAGCAATAAAGGCCCAGAAAAGGAACGTAAGTGAATGTTGTTCTTTGTTGGTGGTCGCAAACCACGTCGTGGACGTAAAACCACGTAAGAAGAAAGAAAGGAACCAGAAAGCAAGGCAGTATAAGGATTAGTGAATAGTTTATATTTGCATAATTGGCGATTACGTGGAAAGAAAATAGTTTAGAGTCCCTGTACCAGATTAGTACTCCCATCATAAAATAGTACCACAGCCTAGGGTTTAAAAATACCTAAGGAAGAAACAATGGCCCCAGCTGGGGTTTCGGTATTACAGAGTTTTGCTCCTCCGGTATCTCTTTGAGAAAAACTAAAAAAACAGAGCTTGAAGCACTTCTTGAGGTAAGATAGAGAGGGAG…	MSIYFLFHYSLFPGLFLAFTYNKKQPPAFGAAPAFWCILLSFLGLSFRHIPNHLSNINVLTANAPFFYQISGTWSNHEGSILSWCRIPNFYGFLLCYRGRPQSHNVSKRGGHRETLFDFFVSNFVKNSILSLPRYEQKSGAAPQLYTPFVLRTLVDSELRSRRNRTFDGPTLFYAPLYPERQIRFAPLGARRSRGSREGKRTHPLLHLARDDKERASSIDEQRIDGALGIALFFSPFLSASSDPFVRNFFVRTEPLAESNPVPQDPISAIHPPCIYAGDVASAMGFGLCRSKMMNGIVALHSPPMRKDAAEKNGTLLRSAGCVGSRITSELLTLKFKDVGAKCYPALLLRSNRSPLMLLRRRFFAFSSLWTGALVDTGRAQAKRVVRNGKKDTTTSPLC…	Carica papaya	1731	0.94
10	AiMig10	cob	5908	4730	-	ACTGATATTCCTTGGTTGCTAAGAGAGAAGAATTTGTTGGATATAGGAGGTGTGAATTAGTCGTAAACTATCTAATAGGTTGGGGCTCGTTAGAATCAATAACCACCCCCAAGCCAGGCAATCGACCATAAACAAATCAGTAAGTCTATCACTGACCGCAAAAAAATCGATACGTAATGTGTGGAGTACACCTAGATCGAAAGTTGTCGCATCTTGTGCAATACTCTCTACAACTTCCCCCGACCAACGAGGCAATATACGTACGATTACCCCGTTCATACAAAGAGTAACACCAAGTGGAAGTATAAAAAGCACCAGATATAGTACGCTCAATATCGTCAGGATCCCTTAAACAAACCACAGAGCCTCAACATTAGAAGGATAATTACTAACACTGTC…	MTIRNQRFSLLKQPISSTLNQHLIDYPTPSNLSYWWGFGPLAGICLVIQIVTGVFLAMHYTPHVDLAFNSVEHVMRDVEGGWLLRYMHANGASMFLIVVHLHIFRGLYHASYSSPREFVWCLGVVIFLLMIVTAFTGYVLPWGQMSFWGATVITSLASAIPVVGDTIVTWLWGGFSVDNATLNRFFSLHHLLPFILVGASLLHLAALHQYGSNNPLGVHSEMDQIAFYPYFYVKDLVGWVAFAIFFSIWIFYAPNVLGHPDNYIPANPMPTPPHIVPEWYFLPIHAILRSIPDKSGGVAAIAPVFICLLALPFFKSMYVRSSSFRPIHQGIFWLLLADCLLLGWIGCQPVEAPFVTIGQISPFVFFLFFAITPIPGRVGRGIPNSYTDETDHT	Ricinus communis	1179	0.98
11	AiMig11	cox1	22347	23072	+	ACTGTTTAGGCCAGGCTACCGACAAGAGGTGATTGGTGTTCCTATATCCCTGAGATATAAAGTAGAAGCCACGGTAACGACCTCACTACCCGTGTACGAAGAGTCATGACTAAGCATACCTTAATCGTGCGGGGCCGCTAGTTTAAGAACCACCCTTAGTAGTTGAAATATTACAAAATTATTGCCGAGTGCGAAAAAATTACTAGAAAAAATACCAATACGGCCGCTACTATCCACCTAGACCATTAACCAGACAAGGCTAAGACTATCCACGTGGACTGTACCGTAAAGGTGCTAATTTATTATAAAGTAAGACCAACAACGGTGGTTCAGAGAACGAGGATAATTCGAGTCGGAATCATCTTCACCCATCGCCGTGACCCACCTGCCAGATAGGCG…	MTNPVRWLFSTNHKDIGTLYFIFGAIAGVMGTCFSVLIRMELARPGDQILGGNHQLYNVLITAHAFLMIFFMVMPAMIGGSGNWSVPILIGAPDMAFPRLNNISFWLLPPSLLLLLSSALVEVGSGTGWTVYPPLSGITSHSGGAVDSAISSLHLSGVSSILGSINFITTISNMRGPGMTMHRSPLFVWSVLVTAFPLLLSLPVLAGAITMLLTDRNFNTTFSDPAGGGDPILYQHLFWFFG	Carica papaya	726	0.99
12	AiMig12	cox2	4006	3254	-	ATTAATTGCATCCATAAAATAAGGAGTGTTAACGAGGAACACTACGTCGCCTTGGCACCGTTAATCCTAAAGTTCTGCGTCGTTGTGGATACTACGTTCCTTATTATCTGAATGTAGTGCTATAGAAAAAGAAAGAGTAAGACTAAAACCAAAAGCATAATGCCTAGAACCAAGCACGAAATACCGTAAAGGTAATATTTTTTTTAGGTTAGGGCGTTTCCTAACAAGTACCTTGATGATAGCTCTAAGAAACCTGGTAGAAAGGATCATAGTAGAACTACAAGTAACGATATGGTAGTAAACGAGACAATATGAGTTACCTGCTCCATCATCATCTAGGTCGGTAGTGATAGTTTCGATAACCTGTAGTTACCATAACCTGAATACTCATAAGTCTGA…	IINVGILFLTIAPCDAAEPWQLGFQDAATPMMQGIIDLHHDIFFFLILILVFVLRILVRALWHFHYKKNPIPQRIVHGTTIEILWTIFPSIILMFIAIPSFALLYSMDEVVVDPAITIKAIGHQWYWTYEYSDYNSSDEQSLTFDSYMIPEDDLELGQLRLLEVDNRVVVPAKSHIRIIVTSADVLHSWAVPSLGVKCDAVPGRLNQISISVQREGVYYGQCSEICGTNHAFMRAPGNIGRLLSPLWLSRT	Cycas taitungensis	753	0.83
13	AiMig13	cox3	17841	17047	-	ACTAACTTAGAGTCTCCGTAAGAATAGTAAACCATCTAGGTTCAGGTACCGGATAAAGCCCAAGTGAGCCTCGAAACCGTTGGTGGCATCCTCCACACTACATGTACGTGAGTAAAGTTCCCCCACGTTGTGAAGAGTCAAACCCGGAGTATAAATAGGATATATGGTACAAGCATACCACCGCGCTACAAGATGCACTTAGGTGCAACCTTCCTGTAGTATGGTTTCAACATGTTAATCCTGAAGCTATGCCAAAATAAGACAAGTAGCATAGCCTCCAATACAAGAAAAAACGAAAAAAAACCCGAAAAAAAGTAAGAAGAAACCGTGGATGCCATCTCTAGCCTCCATAAACCGGGGGTTTTCCCTAAACCCAAAATCTAGGAACCCTTTAGGGAA…	MIESQRHSYHLVDPSPWPISGSLGALATTVGGVMYMHSFQGGATLLSLGLIFILYTMFVWWRDVLRESTLEGHHTKVVQLGLRYGFILFIVSEVMFFFAFFWAFFHSSLAPTVEIGGIWPPKGIWVLDPWEIPFLNTLILLSSGAAVTWAHHAILAGKEKRAVYALVATVLLALVFTGFQGMEYYQAPFTISDSIYGSTFYLATGFHGFHVIIGTLFLIICGIRQYLGHLTKEHHVGFEAAAWYWHFVDVVWLFLFVSIYWWGGI	Beta vulgaris	795	0.97
14	AiMig14	matR	211171	210569	-	GGAAAGTAAGGGAACAAAGCAGCACCGTGTGGGGGGGGTGTTCGTGGGGGGCCGAGTCCCTTCTTTATTCCCAGCTTCAAATCTGGCGAGTGTCATCAAGATGGATATCTTTTCTAGTACTTTCTCCGCTAGTCTTACCATGAGCTTAGGTAAATGCTAGGGCTCAAAGGTCTGTGTAGCGTGAAGGCGAGCCCAGCTCCGACGGTGAGCCAGGATTCTGCCTAGTTTCTTCTCACCCCTTAGAGAGCGACCAAAAATCTTAAGCTGTAGTCCTTCACAAAAGTGTGGTAGCTGGCTGTAGCTGAGTAGGGTTAGAAATTCCTTCTCTAGCTGCTAGGGTTCAAGAAAATGGGGTAAGTCTTTCAGAAAAGGCGGCCTGCTGAGCATCCTCCACTCTTC…	KK*GSKFRPLTVVLPIEKIMKEAIRMVLESIYDPEFPDTSHFRSGRGCHSVLRRIKEEWGISRWFLEFDIRKCFHTIDRHRLIPIFKEEIDDPKFFYPIQKVFSAGRLVGGEKGP-YSVPHSVLLSALPGNIYLHKLDQEIGRIRQKYEIPIVQRIRSVLLRTGRIDDQEKSNSGEEASFNAPQDSRAIIVGRVKSIQRACV	Cucumis sativus	603	0.85
15	AiMig15	mttB	203616	204410	+	AGTATATATATAGGATACTTAAAGTAAAGCGTGGCCTTTGATAAGATCCTCTTCAAGCTTAGGCAAGGCAAGCCTATAACTAGCCAGAACCAAACTGTACCAAATGCGCAATGACCAAGGGCCTTCTCAATTATAGAGGTAATTGCAGTGGGAAAGAATGGGACGGAAACCTGAGCATAAAACAAGCATGTGTTAGTTGCCTCCGGGGGGGCTGTATACAACGTTGCAGAAGTTATCGTACGAGAATGAAGCAGAAAGGAAATTATTCAATAGTTTAAACCACGAAAAACTAGGGGTCAACGATACCCCTTGTTTCCTGCTTTATGTTAGCTAAGGAGGTAAATTCACCAAGAGCGAAGAGGAAGAAGGACAAGGATTGAGGAGGGGCCCATCAAGGGT…	LIYISYEFHFAPETILGEVRIRSVRILIGLGLTWFTRYWFPEELISPLTSPFLTLPLDSYFVRTQSTEAPPTYVATSSIACSYFVFPLISYQIWCFLIPSCYGEQRTKYNRFLHLSGSRFSFFLFLTPPRVVPNVWHFPYFVGATSTNSLMIKLQPKIYDYIMLTVRISFIPSVCSQVPVIVIRLPEPRGLSVETSTNNRRFLMVFPLLTAALSTPPDIWCQIVARFLISLIIELAIFVASIVQVREEGWTSGMRESGSIDKKEE	Ricinus communis	795	0.95
16	AiMig16	nad1	29870	30217	+	ACGATCGACTTGCATTTCATTACCGAAAACACGTTGCAGCTTTCCCAGGACTACATCACCCTAGCAAGCCTAACAATGTTGGAGATCGTCTACCAAGCTTTAACTAAGATTTTCTTGGATAAAGCGGCTCATCACGATTAAAGAGGGAAAAAGCTTACCGAGGTCACCGATGTAAATACAATTCAGACCAGCGAGCCCGGCAACATGGAAAACTAATACCATACCATAACAGTCTAGGCTTGTATCCCGATGAAATAAACAAACGGTATAGAAGCGATCCACAAATACCTTAATAATGTCGTCCAGCCAGATCATTAATCCCCCGCCGGCAAGCTAGCGGATACTCTGATCCTGGTTATCCAGTTTTTACCCAAACACGGCGTCCACAACTTGCTAGAT…	VLAERKVMAFVQRRKGPDVVGSFGLLQPLADGSKLILKEPISPSSANFSLFRMAPVATFMLSLVARAVVPFDYGMVLSDPNIGLLYLFAISSLGVYGIITAGRSSN*GAAVRSPMR	Brassica napus	348	0.88
17	AiMig17	nad2	36536	36384	-	ACAAGTTAAAAAAAAATCGCCAAAAGGGTCTCTAGAAATAGTAATTACGTTGGAAGTAAAACGAGTAAGTACCTCAACATAAATCATGGAGATTCTTTATACTAATAGGCGGCAATCAGTCATTACACCCAACCGAACCTAATGAATCACAACGCGCGGATCCTCCCGTCGCGCGAAACCCTACGCCTCCACCCGCTATCGGGTCAGGGGAT	MFNFFLAVFPEIFIINATFILLIHGVVFSTSKKYDYPPLVSNVGWLGLLSV	Silene latifolia	153	0.98
18	AiMig18	nad3	19948	19592	-	ACTACAATCTTAAACGTGGCTAAAACTAGATAAATCACTAATCAGACGATCAAAGAAACTAGAATCAGCCAGAAGGAAAAAATAAAAGAAGATTATCAAGCTGGATAGGTCTTTTTAACAGCCGGATGCTTACACCAAAGCTAGGAAAGCCACTACGGTCTTCAGCAAAGCTATATGCTAAAATAGAACAAAGTTAAAATAAATAATAGAAACTAGACCTTCATTGGAAAAAGAAAGGAACCCGTCATAGAGAGTTGTTCTAACTAGACAAACCTAAAACCAGGTACTACCAGAAAAATAACTAAAACTGCTAACCTAAAGAGATACTTACCTTTTCCCCACGAAACCTAACCCTCATT	VMLEFAPILIYLVISLLVSLILVGLPFLFSSNSSTYPEKLSAYECGFDPFGDARSRFDIRFYLVSILFIIFDLEVTFFFPWAVSLNKIDLFGFWSMMVFLLILTIGFLYEWKRGALDWE	Carica papaya	357	0.84
19	AiMig19	nad4	157499	157041	-	ACAATCTTGTAAAGACACTTACGATAAAACTAGATTCACCAGAATAAGACACAGGGCACGATCCTTCGTAATGAGAAGAAAAGTAAGGTTTAAGTTCTTATGCTGACTATGCTAACTAACCAGACACACGGAGAGAATAATGAAAAAACATAAGGGAACAAGAAACCTATGTTAAGCTAGGAAGATGCCGGTTTAAAGTTAAACACCTTTCGGAAGTTACCGAAGGAATACTTTTGTAGTTAAAACTAAACCCATATCTGCCATAGAGAAATAAAAAGCACTATAACTGGTGTAAAGACTAGGGATAAACGTAAAATCACCCAACCAGACCATACTCTTCAATACCCTTTCTCATATAATATCGTAAAGATTAAACACTTAAAGATTACTAGCGGCACA…	MLEHFCECYFDLSGLILCPVLGSITLLFIPNSRIRLIRLIGLCASLITFLYSLVLWIQFDPSTAKFQFVESLQWLPYENINFDLGIDGISLFFVILTTFLIPICILVGWSGMRSYGKEYIIAFLICEFLMIAVFCMLDLLLFYVFFESVLIPM	Silene latifolia	459	0.98
20	AiMig20	nad4L	14560	14859	+	GCCTAGGATAGTTTATAAAGTGTAAAAGATACTAATAGAGATAAAATCCATAAGCCCCTTAGGAGGAATTATCTGCTTTATAAGGATAATACAGTTACAGGTAACTTAGTTACAATAATCGACACTTAAGCTTGAAAAACCATAAAAGGCAAAGAAGCCTACTATACTACCCAGTTAGTAAACGAAGTAACCAAGGTTGCCACCGTCGACGCCTTAGACGATAACCCAATCGGTAAAAGCAATAATGAAAGGCTCAGGCTCCCTGATAACGACATCTTAAATAATTATCGTAAGTTCCAATTTGTACTGAGGATCTCTTAATGGTTTTATGCTTCAAGAGAAGAGGAAAGCAAGAGAAG	TDPIKYFTFSMIISILGIRGILLNRRNIPIMSMSIESMLLAVNSNFLVFSVSSDDMMGQSFASLVPTVAAAESAIGLAIFVITFRVRGTIAVEFINSIQG	Triticum aestivum	300	0.94
21	AiMig21	nad5	13867	13631	-	ACATAGATGAATAGCATAAAAACGGGGACGAGCCATCAAGGTAAAGTCCAAAAAAGCCTGCAAAAGATCCTAGTCTTCCTTCGCGATATTACTGGTGATGCACGCAAAGTAAGAGAATAGAGAATAGAAACTAACGAAAAATACTTCAGCGTGGCCCTCGATCACGAACGATAGATTCTTAACGAGGTACCTAGAGTAGCCTTTACAAACTACGAAGAACCCCGAAGAAACCGCTGGCACTTCAGTGGCCTACTTAACGGCTCATCTATCTAGTCTAGGCCTGCGCCGACAACGAG	MYLLIVFLPLLGSSISGFFGRFLGSEGSAIMTTTCVSFSYLLSLIAFYEVAPGASACYLRIAPWISSEMFDASWGFFGD	Silene latifolia	237	0.86
22	AiMig22	nad6	6882	6226	-	ACGATCAAGAACGAGGTCGTACTTTCAAGGAAAAGTCCCTTCCTGCTGCATGGTACTATGAAAGACAAAACAGCTCGGAACGAAACCAGAGACCAAACTACCAACATGCACGATTTTTAGGCCATGTAAGGCAAAACAAAAAGTAGGGTCAGAAAACGCTGTGAAGTCCAAATGAAGAAAACAATCCAGAGCTGAAAAAGCGATACTAGAAGGGTCATCAAATATATCCTCGATATCGGCAAAATAAGGATAAGCAACAATACTACAAGGTATAAGTTTATCGCCTCTAAGTGCTTCTTCATAACGCGATAAATGGTCACTCACCATAATAACCTGACTAGAAAACCACCCTTTACAAGAAGTAAAATCTATTACTTTGGTAAGGTAATGATGGTTGGG…	MLVLAPA*KFLFREGRRTMILSVLSSLALVSGLMVVRAKNPVHSVLFFIPVFCDTSGLLLLLGLDFFAMIFPVVYIGAIAVLFLFVVMMFHIQIAEIHEEVLRYLPVSGIIGLIFWWEMFFILDNETIPLLPTQRNTTSLRYTVYAGKVRSWTNLETLGNLLYTYYSVWFLVSSLILLVAMIGAIVLTMHRTTKVKRQDVFRRNAIDFRRTIMRRTTDP	Triticum aestivum	657	0.89
23	AiMig23	nad7	48330	48485	+	TACTGCTCTGCCTTGCCCGTTTAGTTTTTAAAGTGAAGCTTAAAGCCTGGAGTTGTAGGACGACGAGTACCACAAAGTGCTAGTCATAACCTTTACTTGCCTCTTCACCACCTTGCACGCCTTGGTGTATAACCTAGTGAGGTCACGCCGTGCTTC	MTRRNGQIKNFTSNFGPQHPAAHGVSRSVLEMNGEVVERAEPHIGSLQCGTK	Cycas taitungensis	156	0.83
24	AiMig24	nad9	144283	144846	+	TACCTATTGGTTAGGTAAAAGTTTATATCAACCCTCTGAAATGGGTTCTTTACCCATTTTTTTTACCTTTCTAGCCTTGTACCCTTATCTAGACTATGGTTATGCCTGATGGATAACTTTAACAACACGAAAGTTGTTAACGTATGGATATGTTCCCAAGTTCAAAGCTAGCTATAAACGCCTCAACTAGTAGGAAGAGCTTTTGCTTCTAAAAGTCACCAGATATTAAATGACTCATGAGCCATATTGAGTGCGTAAGCACATGTTTGGTCACGTCTGCTTCATTGTGCTTATAGAGGCCATCATTCAGATAAAGGTAGTCGGCCGGCCACCCTCGCTCTTCAAACCCTATACAAACCACAAAGAAAGTAGTTAGTAGGCCTAGATGCGGCATATAGT…	MDNQSIFKYSWETLPKKWVKKMERSEHGNRSDTNTDYLLKLLCFQQLHTYTRVQVSIDICGVDHPSRKRRFSVVYNLLSTRYNSRIRVQTSADEVTRISPVVSLFPSAGRWEREVWDMFGVSFINHPDLRRISTDYGFEGHPLRKDLPLSGYVEVRYDDPEKRVVSEPIEMTQEFRYFDFASPWEQRS	Beta vulgaris	564	0.9
25	AiMig25	rpl2	209069	208176	-	TACTCTGTTTCGGTTCTCCCCTCTCGTGAATCTGTTAAGTGAAACTCATGTCCCTTCAGACGACCATCCTTAAGGAGTCCCGCATAATGCCAAAAAGTGGCTCCCCCACCTAGCTTCGCTAACGTCGCTTCTTAACTAGACTTTGCTTCGTGAAGCAGATAACCGTAACATCTTTCCTATCTTATACTGGGATTAGCAAGAAGAGCCTAGCGAGGTCATGCTACCTAGCTCCCCCACGTCGACGTCGATGCGGCGGTCTCCTTTACGTTCTGCTATCTTCTCAAGCGAGGCGGCGCATTCTAGGAGCTTGGATGGTGCTGGTGGTAGGCGCCGGATAAAAGCAAGAGAAAGGACGGGGCCTTCCACCTAGTTTCTTTCCATCGAACGAAGAGAGGACCT…	MRQSQEGRALRQFTLSTGKSAGRNSSGRITVFHRGGGSKRLQRRIDLKRSTSSIGIVERIEYDPNRSSRIAPVRWIEGVQLQLRRQRKCKTIEEFAPPRKILEPTTTTIRGLFSFSFLPRKVDQRKVACFSPGLMAAYVVVGLPTRMPPWSKXXXXXXXXXXXXXXXFTTTSNSKGAGRKRTCAKDVFFSAFSSPKAKGETASLSFGSSCGFPRIAVAGAKPAFFAPRMREKVRGKNTLSLCEVRKWRTHSILWAHRIKRKAALSWQSFRRQDTLGLVGAAEHNESKPKTDQGSLPAK	Carica papaya	894	0.88
26	AiMig26	rpl5	3999	4556	+	GGATTAACGGTGCCAAGGCGACGTAGTGTTCCTCGTTAACACTCCTTATTTTATGGATGCAATTAATACGGTGAGATAAAAGTAATGCTTCTACATAATGCAGTTCTAGACAACGAGTTTGACTTAATGCGGTTGCAATAAGGTCAAGGACCTAACACACTTTATTCTCATCATGGTTTCCGTGGGATACTAAAGTATTAGTTTTTACCTTTTAACCGATACCTCTAAAGCACGCCAGTCTTTAAGTATGTCTGTGTTTCCCCA---------AGCTGTCCTTTCAGCAAAGCTAGGTTAGGTAAGAACCCCAGAAAATTTCTGTTTCCTATACAATCACTGGATCGTGCTGTTTCGTGAGAGGCTCCCGTACCTTACAGATTAAAAAACCAGTCTTAG…	LIMPLYFHYEDVLRQDLLLKLNYANVIPVPGLCEIRVVPKAPYDFIIKNGKLAMEISCGQKFIQTQRG---STGKSFRSNPFLGSFKDKGYVSDLARQSTLRGHGMSNFLVRILTVMSLLDSPVEIRENSIQFSMETPFCEFSPELEDHFEIFEHIRGFNVTIVTSANTQDETLLLWSGFLQKDEGETQ	Triticum aestivum	558	0.81
27	AiMig27	rpl10	193222	193677	+	TACGGTAAGCCTTCTTTAGAAGATGTCTCCCTTTCGGACATAGCTCATTCACCTCTCCTTTCTAGAGGTCTCTAAGAATAGAGTAAGGTAAGGTCACCGAGCTGGTCATTGGTTACCGCTTTTGAGTTTTTAGGTACCAAAGGGCCATCTTGGGGTAAAGCGGGTTCAACAACGCCTTGGCCTTTTTTCTTCGCCAAAAAGCGTGTCGAACGAGTATCACGTCCAGGGTGAACATATAGCATAAACCGGCTTCTTCGTAGCCTGTCCAACCTCAAGAATGGAAGAACCCTGAGGTACCTGGTTCTAGACGAAAGTAATATACCCGTTATGGCTAGATGAAATCATCTAGTATACCTACATCTTTTTCGAAGACTAAAACTACTTAACCTTTGTAGAGAA…	MPFGRNLLQRESLYRVSGEERSPEILISFHSSGSTSNQWRKLKNPWFPGRTPFRPSCCGTGKKKRFFAQLAHSAGPTCISYLAEEASDRLEFLPSWDSMDQDLLSLYGQYRSTLVDHMDVEKASDFDELETSLFHFYLPSSYLCFVCSQEEF	Vitis vinifera	456	0.93
28	AiMig28	rpl16	169876	170430	+	TACCTTTTTGTAGAACATTACATAAATTGGTCTTTTAGCTAATACGAGGACGCCTTCATAGATGAGCAATGCCTTAGAGTCCACAGTTTCACACCTAAAGTATATCATTTTTTTTTCCCCATGCACGATATAGGCTTTGCATGCTTTAAATCATTTATAGCATTTCCGTCTACATCATCCCCAACGTTTGGCCTGCCATGTGTTGAACCAAAACCTTCTATACCGTGATTTTCAATATTTCGACCAGCAGAAAGTATAGCTCGGTAACTTCGTCGCGCAGCCCGATGTTAGCCTGTTAAGGTAGCACGATACTCGCCTGTTAAGGCTTCTTTACCATTCTATACCCATTCTCAAGAGCGCCTAGAGGGATAATGGCCCTTTGGATGTCTTCATTCTTAC…	MEKHLVMYLTRKSIMLLRKYLLVTESQVSKCGFHIVKKKGYVLYPKRTKFSKYRKGRCSRGCKPDGTQLGFGRYGTKSYKAGRLSYRAIEAARRATIGQFHRAMSGQFRRNGKIWVRVLADLPITGKPTEVRMGRGKGNPTGWIARVSTGQILFEMDGVSLSNARQAATLAAHKPCSSTKFVQWS	Oryza sativa indica	555	0.91
29	AiMig29	rps1	140247	139693	+	CTCGTGAAAAAAGTTAAGGCTTCGGATCGCAGAGGACTATTGTGAGATAGTGGAATTAGGTACAAGAACCACCTACGTCCTGAACCCTGGGGGTCTTAAACATACGTTCTACTCGAATGTCCTCACGGTTAGTTCGCTCGGTGGTCCAAACTCTTATTCCACCCTAGGGACCTAGATCACCGGCCACTTAGTGACTAGTTTCTCGTCTAAGACCTCTCTAAGAAGTAGCTAGATCACCGGCCACTTAGTGACTAGTTTCTCGCTCGTCGGCGGTCCAAATTACTAAACCACCCTAGGTGTCTACATCACCGACCACTTGGCGAAGAAGAAGAAGGTGCTTCTAAGTCTGTTTTGGCTCGAACCTACCTTGACTTGTTCTAAACCGCTTGCTTATGTTTC…	MFLVDAGLGTPRICMQDELTGVPIKRATRFENKVGSLDLVAGESLIKEQILERFFIDLVAGESLIKERAAARFNDLVGSTDVVAGEPLLLLPRRFRQNRAWMELNKIWRTNTKVKGFIIERIKGGYSVAIAGFITFLPF---RPRIRKRISNDRFTIESINPKRTNIVVL*QRQIKQELDERNLLTKK	Sorghum bicolor	555	0.72
30	AiMig30	rps2	33515	33414	-	CCAAGCTAAGGGCAATATGCGCTACACCGCTTTTTCTGACTAAGTTGCTCTATACGGAACGGGCGTAATTCTAAATTTTGAACAGCAGATGAAAGTCCTTTA	GSIPVIRDVAKKTDSTRYALPALRFKTCRLLSGN	Oryza sativa indica	102	0.71
31	AiMig31	rps3	168332	168409	+	TACCGTGCTTTTCCTTTAGGCTAAAGCCATTCTTACCTAGACTTAGCATCAAGTCTACTTTCAACCAAATCACTAATA	MARKGNPISVRMDLNRSSDESWFSDY	Nicotiana tabacum	78	0.92
32	AiMig32	rps4	33449	32415	-	ATTTCTAGCCGCATCAGCGAGTATCCCTGTATAGATAGGCCTATCTCCTATCAGATCTAGAATTCTAAATTTTGAACAGCAGATGAAAGTCCTTTACAAGCCTTGTCTCTTGAATGTTATTATGTTGCGGCGTAAGAGGCTTCTAACTCCTTCTTCTTCTCTAGATAATTCTCTTTCTAAATAGGCTCTCTTTTAGAATTGTCAATGTAGGTTAGTGTTTGATGTGCTTTCAACGGGGAAAAAGTACCCCTAAATGGGTAGTGTCTCTACGTGTCTCCTTGTCTTGTTTGACTTATATAGGGAAAAGGTGAGTTAGGTCTTTGTTCTAACCTGCAATAAGGCCAAGCAGAGGTAAAAGCACTTTGATAAGGAGTTCGTTCCGTCGGCTATTCAGTAGCT…	LRFKTCRLLSGNVRNRELTIIQRRILRRLRKKKRSIKRKIYPRENLNSYIQSQTTRKLPLFHGDLPITEMHRGTEQTEYIPFPLNPETRLDVIPVRLHFRETIPQARQPISHRRVCVNNGMVSITHLRLSHGDIISFQENDARIRGEEIRRSFYIEISVEKIIGKFLDHPVRMWRRTKTEWFHLLKTKRGCRLLLKSRFL-QQLRSSMQEEDLERTKKKGSEKVCLGSSFAEHNRMKRNLYHFKSLFLSKRRNEKNRNFPTRTRSPIVYNSSIYSNSTYCSAPPHQFTMKRRIKRIELPTHYSEVNHRTPKAVVSYGPNIGHIPHDIRLKDPNLPLRSGNGRGQNI	Vigna radiata	1035	0.89
33	AiMig33	rps7	82586	83047	+	TTTTATTTACTAAAATCGGGAATATTTTTCTTTTGCCTAAGAACTTGGGGAAAGCGCGAGTACAGTGCAGCTCCATGATGTCTTCTTTTTTGACGTTTCAGGCTAGGTTAAATAGCATTAGCTAATCAATTGTACAACCAATTGGCATAAGACTTTGTGCCTTTTTTTAGTAACCGAATAGTTTAATAGATAGCTCGGAACTTTTTCTAAGTTGTTTTCTGTCTTTTTTTAGGTGATAGACAAAATGCAGTTCGTTATGCACCTCATTGAGGGCTATATCGTCATTTTCGTTCTGCA---CATCCGCCTAGCTGAGTAGTTCAAGGGTAACTTTATCCTAGGCGTGTTCCTTTTCGTGAACGGCAAGCAACCAATAATCCCCGTAGGGCTTTTGCAGGC…	MSRRGTTEEKTAKSDPIYRNRLVNMLVNRILKHGKKSLAYQIIYRALKKIQQKTEKNPLSVLRQAIRGVTPDIAVKARR-VGGSTHQVPIEIGSAQGKALAVRWLLGASRKRPGRNMAFKLSSELVDAAKGSGDAIRKKEETHRMAEANRAFAHF	Zea mays mays	462	0.82
34	AiMig34	rps10	105617	105402	-	TGGTGGTTCTATCCGTATCACTAAGCTAGAAAACTCGTGGGTAAAAACCTTTTGGTAAAACCCCCCGAATGCGGAATGTGTGCTTTCTAACCTAACGGACTTAGTGCTCAGAATATATGACACAATGCTAGTGGAGTATAACTATTTTTCAGGTCTCTTGTTAAACTTTACCTTTAGTTCTTTGTTAAAGACCAGTATTTTTGTCTTTCCGTACTT	TTKIGIVIRSFEHPFLENHFGGLTPYTRKIGLPESRVLYTVLRSPHIDKKSREQFEMEIKKQFLVIKTERHE	Vigna radiata	216	0.92
35	AiMig35	rps12	19539	19168	-	TACGGATGTAATTTAGTTAACTAAGCAGTACCATCTCTTCTTTTTGCCGCGTGCCTGGCATGAGCTCGAAACCTAGTTACAGGGGTCTTCGTTCCTCATACGGACGCACAAAGTTGCTCTTGTGGCTTTTTTGGATTAAGTCGAGATGCATTCTATCGGTTTCATGCCAACTCGTTAGCTGTACTATATAAACGAATGTAAGGCCCGCTTCCAGTATTAAACGTCCTCGTAAGATACCAGAATTATTCTCCTCCATCTCACTTTCTAAACGGTCCACACTTTAAGGTAACATAAGCTCCTCAGTTCCTAAACGACCCTTAAGGCCTAGCTTCTTCTCCGTCTAGTTTTATACCACGTCTTTTTGGTTTTAGC	MPTLNQLIRHGREEKRRTDRTRALDQCPQKQGVCLRVSTRTPKKPNSALRKIAKVRLSNRHDIFAYIPGEGHNLQEHSMVLIRGGRVKDLPGVKFHCIRGVKDLLGIPDRRRGRSKYGAEKPKS	Zea mays mays	372	0.96
36	AiMig36	rps14	4561	4620	+	CTACAGCCTCTTCGCTTTATATGCTCTAGTGTTTGCATCTAACGAGCGCTGATTTATACTT	MSEKRNIRDHKRRLLATKYE	Carica papaya	60	0.95
37	AiMig37	rps19	168202	168315	+	GCGTCTAGATAAGAAGTTCCTTTAGCACCAGTTGTTAAACCTCTCAAACGAAAATGTGCCTTTGTTTCTGAAAGCTCTTCTTTATAACCTGGCCCTTCTTTTTTCCCCCTTTTC	RRSILQGNRGQQFGEFAFTRKQRLSRRNIGPGRKKGEK	Nicotiana tabacum	114	0.66
38	AiMig38	sdh3	97006	97299	+	GCTATAGGAAGCGGGCAATAGAGGAGTAGAAGGATAAATATTCGGTGTCGAGTGAAGCTGCAAAGGTTAAAGGGTATCTTAGAGGCCCCGAAAGGATCGGTGATATCAGAACAAAAAAATAGAAGAAACAGACTTTTACCCAAACTAAACGAAGTGGATACTCTTAAAGATGGTTAAGAAGAAAATAAAACTAAGTAGTTTCGAATAGGATTAGAGGCAGCTCTAATGACGGAATCGGGACAGGATAGTAGACATATTACCCCAAGCAGTAAATAACTGCCTAAAAAGCCCTAAA	DILRPLSPHLPIYKPQLTSTFPISHRISGAFLATIVLFFYLLCLKMGLICFTYENFYQFFFYFDSSKLILISVEITALALSYHLYNGVRHLLTDFSGF	Cucurbita pepo	294	0.89
39	AiMig39	sdh4	17116	16712	-	GTACCATGACCGTAAAACATCTGCACCAAACCAATAAGGATAAACAGAGATAGATAACCACCCCTCCATATACTTCCTTCCTTTCTCACCTAACTCCTTACTTTCGAGCTTCTGTTTCTCTTAGCCCGAAAAGGTTTCTTAATGACGTCGAAAGGATGAGGGAAACTAATAGTATATGTTTTTTCAGAGAAGGTGAAAGGATGATTTAGAGAGAAATAAGACCGTGTAGTTACTTCCCTAGCTTCTCTAATACCGTCTAATACAAGTGGTTCTTTACTGGGCTTTAACCTAGAACCAGATAAACTCTAACAAGGAAAATTAGCATTAGTTTCTACAAAAGAACAGCTATCAAAGAAAAGACTTGTTTAGCTTCTTGGATTACCTAGCTTGAGTAGGAAC…	MVLAFCRRGLVIPICLYLLVGRYMKEGKSGLRNESSKTKRIGLFQRITAAFLLPLIIIYKKVSSTFLLNLSLFWHINEGIEEIMADYVHQEMTRNWILVYLRLFLLIVIKDVFLSIVSFLNKSKNLMDRTHPWLL	Citrullus lanatus	405	0.92
